# Supplementary material for: Prenatal substance exposure and child health: Understanding the role of environmental factors, genetics, and brain development
Source: PNAS Nexus. 2024 Jan 30;3(1):pgae003. doi: 10.1093/pnasnexus/pgae003 (PMC10826906; doi:10.1093/pnasnexus/pgae003)
Supplement: pgae003_Supplementary_Data [file pgae003_supplementary_data.zip]

Archive with 18 entries (18 files):
- PNASNEXUS-PNASNEXUS-2023-00807R-s05.xlsx
- PNASNEXUS-PNASNEXUS-2023-00807R-s06.xlsx
- PNASNEXUS-PNASNEXUS-2023-00807R-s07.xlsx
- PNASNEXUS-PNASNEXUS-2023-00807R-s08.xlsx
- PNASNEXUS-PNASNEXUS-2023-00807R-s09.xlsx
- PNASNEXUS-PNASNEXUS-2023-00807R-s10.xlsx
- PNASNEXUS-PNASNEXUS-2023-00807R-s11.xlsx
- PNASNEXUS-PNASNEXUS-2023-00807R-s12.xlsx
- PNASNEXUS-PNASNEXUS-2023-00807R-s13.xlsx
- PNASNEXUS-PNASNEXUS-2023-00807R-s14.xlsx
- PNASNEXUS-PNASNEXUS-2023-00807R-s15.xlsx
- PNASNEXUS-PNASNEXUS-2023-00807R-s16.xlsx
- PNASNEXUS-PNASNEXUS-2023-00807R-s17.xlsx
- PNASNEXUS-PNASNEXUS-2023-00807R-s18.xlsx
- PNASNEXUS-PNASNEXUS-2023-00807R-s01.docx
- PNASNEXUS-PNASNEXUS-2023-00807R-s02.xlsx
- PNASNEXUS-PNASNEXUS-2023-00807R-s03.xlsx
- PNASNEXUS-PNASNEXUS-2023-00807R-s04.xlsx
