# Supplementary material for: Prenatal substance exposure and child health: Understanding the role of environmental factors, genetics, and brain development
Source: PNAS Nexus. 2024 Jan 30;3(1):pgae003. doi: 10.1093/pnasnexus/pgae003 (PMC10826906; doi:10.1093/pnasnexus/pgae003)
Supplement: pgae003_Supplementary_Data [file pgae003_supplementary_data.zip › PNASNEXUS-PNASNEXUS-2023-00807R-s05.xlsx]

## Sheet: Sheet1
Context	PSE	T-Value	Degrees of freedom	b (95% CI)	β	Cohen's D	P value	FDR-adjusted P value
Birth	Caffeine	3.00362	8979.43	0.025 (0.009~0.042)	0.0305824	0.0633944	0.00267522	0.00356697
	Alcohol	7.97319	9010.2	0.058 (0.044~0.072)	0.0794021	0.167994	< 0.001	< 0.001
	Tobacco	10.7806	8994.18	0.057 (0.047~0.068)	0.100657	0.227348	< 0.001	< 0.001
	Marijuana	7.71764	9033.6	0.029 (0.022~0.037)	0.0767839	0.162399	< 0.001	< 0.001
Family	Caffeine	1.01315	9541.93	0.008 (-0.008~0.024)	0.0119	0.0207437	0.311015	0.355445
	Alcohol	-11.6565	9612.93	-0.082 (-0.096~-0.068)	-0.133288	-0.237777	< 0.001	< 0.001
	Tobacco	16.3572	9563.65	0.084 (0.074~0.094)	0.17473	0.334524	< 0.001	< 0.001
	Marijuana	6.96622	8846.17	0.026 (0.018~0.033)	0.0795288	0.148132	< 0.001	< 0.001
Society	Caffeine	0.0957202	4166.41	0.001 (-0.015~0.017)	0.00114144	0.00296587	0.923747	0.923747
	Alcohol	1.74865	4875.42	0.012 (-0.001~0.026)	0.0205142	0.0500871	0.0804151	0.0989724
	Tobacco	3.1948	4220.59	0.016 (0.006~0.026)	0.0351108	0.0983529	0.00140959	0.00205031
	Marijuana	0.588132	1070.09	0.002 (-0.005~0.009)	0.00654866	0.0359579	0.556567	0.593672
Genetic	Caffeine	4.49476	5302.98	0.011 (0.006~0.015)	0.0381795	0.123446	< 0.001	< 0.001
	Alcohol	5.16189	5315.91	0.011 (0.007~0.015)	0.0431407	0.141596	< 0.001	< 0.001
	Tobacco	6.5694	5252.95	0.01 (0.007~0.013)	0.051453	0.181282	< 0.001	< 0.001
	Marijuana	6.03224	5321.76	0.007 (0.004~0.009)	0.0504238	0.165379	< 0.001	< 0.001
