# Supplementary material for: Prenatal substance exposure and child health: Understanding the role of environmental factors, genetics, and brain development
Source: PNAS Nexus. 2024 Jan 30;3(1):pgae003. doi: 10.1093/pnasnexus/pgae003 (PMC10826906; doi:10.1093/pnasnexus/pgae003)
Supplement: pgae003_Supplementary_Data [file pgae003_supplementary_data.zip › PNASNEXUS-PNASNEXUS-2023-00807R-s06.xlsx]

## Sheet: Caffeine-baseline
Outcome	T-Value	b (95% CI)	Degrees of freedom	β	Cohen's D	P value	FDR-adjusted P value
total.sleep.problems	7.77538	0.037 (0.028~0.046)	8861.77	0.0828877	0.165193	<0.001	<0.001
upps_y_ss_negative_urgency	1.59706	0.01 (-0.002~0.023)	8220.85	0.0167666	0.0352283	0.110292	0.171925
upps_y_ss_lack_of_planning	2.29095	0.014 (0.002~0.026)	7791.33	0.0237554	0.0519086	0.0219929	0.0466249
upps_y_ss_sensation_seeking	1.66042	0.009 (-0.002~0.02)	8281.86	0.0173332	0.0364909	0.0968675	0.160437
upps_y_ss_positive_urgency	3.10052	0.023 (0.008~0.037)	8093.66	0.0320671	0.0689275	0.00193842	0.00513681
upps_y_ss_lack_of_perseverance	2.73169	0.017 (0.005~0.03)	8110.68	0.0288369	0.0606643	0.00631461	0.0159369
bis_y_ss_bism_sum	2.05104	0.02 (0.001~0.039)	8152.73	0.0215135	0.0454309	0.0402954	0.0790984
bis_y_ss_basm_rr	-0.0591638	0 (-0.011~0.011)	8292.42	-0.000617066	-0.00129941	0.952823	0.971147
bis_y_ss_basm_drive	-0.31375	-0.004 (-0.028~0.02)	7977.15	-0.00321448	-0.00702571	0.753719	0.815247
KSADS.MajorDepressiveDisorder	2.50081	0.009 (0.002~0.015)	7703.15	0.0262772	0.0569871	0.0124116	0.0286006
KSADS.UnspecifiedDepressiveDisorder	0.701895	0.003 (-0.005~0.011)	6426.86	0.00736294	0.0175107	0.48277	0.556235
KSADS.BipolarIDisorder	0.868454	0.003 (-0.004~0.01)	5776.54	0.00923534	0.022853	0.385182	0.463969
KSADS.BipolarIIDisorder	1.87438	0.004 (0~0.009)	5575.67	0.019367	0.0502041	0.0609302	0.109146
KSADS.UnspecifiedBipolarDisorder	1.28669	0.005 (-0.003~0.013)	5665.05	0.0133857	0.0341902	0.198256	0.283988
KSADS.UnspecifiedSchizophreniaSpectrum	1.81066	0.003 (0~0.006)	9828	0.0185364	0.0365288	0.0702233	0.120059
KSADS.Hallucinations	2.59135	0.01 (0.002~0.018)	7905.08	0.0270156	0.0582912	0.00957763	0.0230734
KSADS.Delusions	3.64679	0.013 (0.006~0.02)	6272.07	0.0380493	0.0920948	<0.001	<0.001
KSADS.AssociatedPsychoticSymptoms	1.58008	0.004 (-0.001~0.009)	8333.4	0.0162895	0.0346176	0.114127	0.172821
KSADS.PanicDisorder	2.19038	0.006 (0.001~0.011)	7239.41	0.022825	0.051487	0.0285286	0.0581545
KSADS.SeparationAnxietyDisorder	4.0063	0.036 (0.019~0.054)	8327.47	0.0426386	0.0878044	<0.001	<0.001
KSADS.SocialAnxietyDisorder	0.335731	0.002 (-0.01~0.015)	7562.81	0.00353403	0.00772112	0.737083	0.813862
KSADS.SpecificPhobia	3.6839	0.038 (0.018~0.058)	8323.64	0.0392689	0.0807572	<0.001	0.000816725
KSADS.GeneralizedAnxietyDisorder	2.44636	0.011 (0.002~0.019)	7811.95	0.025644	0.0553568	0.0144526	0.0319161
KSADS.OCD	1.27025	0.008 (-0.004~0.02)	7601.75	0.0134429	0.0291382	0.204034	0.284574
KSADS.ADHD	4.51045	0.039 (0.022~0.056)	8100.31	0.0472974	0.10023	<0.001	<0.001
KSADS.ODD	3.7926	0.028 (0.014~0.043)	8201.76	0.0398954	0.0837556	<0.001	<0.001
KSADS.ConductDisorder	3.24742	0.012 (0.005~0.019)	8217.94	0.0341582	0.0716451	0.00116925	0.0034428
KSADS.PTSD	4.1877	0.012 (0.006~0.017)	7194.35	0.0444374	0.0987438	<0.001	<0.001
CBCL.anxious/depressed	3.33299	0.05 (0.02~0.079)	8623.86	0.0354226	0.0717817	<0.001	0.00268986
CBCL.withdrawn/depressed	3.16995	0.049 (0.019~0.079)	8343.06	0.0334083	0.0694097	0.00153016	0.00426834
CBCL.somatic.complaints	7.01264	0.108 (0.077~0.138)	8539.57	0.075009	0.151773	<0.001	<0.001
CBCL.social.problems	4.86614	0.075 (0.045~0.106)	8608.33	0.051852	0.104895	<0.001	<0.001
CBCL.thought.problems	5.10269	0.076 (0.047~0.106)	8495.77	0.0539811	0.11072	<0.001	<0.001
CBCL.attention.problems	6.77523	0.102 (0.073~0.132)	8387.72	0.0708035	0.147956	<0.001	<0.001
CBCL.rule.breaking.behavior	7.16559	0.105 (0.076~0.134)	8695	0.0750606	0.153691	<0.001	<0.001
CBCL.aggressive.behavior	6.9796	0.105 (0.075~0.134)	8681.47	0.0736584	0.149818	<0.001	<0.001
CBCL.internalizing.factors	5.42971	0.076 (0.049~0.104)	8750.48	0.0579028	0.116089	<0.001	<0.001
CBCL.externalizing.factors	7.49033	0.109 (0.08~0.137)	8750.01	0.0788316	0.16015	<0.001	<0.001
CBCL.total.problemse	7.55821	0.102 (0.075~0.128)	9000.5	0.0800941	0.159337	<0.001	<0.001
cash_choice_task	-1.32343	-0.008 (-0.021~0.004)	7627.43	-0.0136601	-0.030307	0.185731	0.273437
Episodic.memory	-0.649286	-0.002 (-0.009~0.004)	8186.82	-0.00675736	-0.0143519	0.516172	0.582066
Executive.function/Cognitive.flexibility	-0.138613	0 (-0.007~0.006)	8301.14	-0.0014458	-0.00304274	0.889759	0.924652
Executive.function/attention_inhibition	-0.0266147	0 (-0.006~0.006)	8147.99	-0.000279262	-0.000589694	0.978768	0.978768
Working.memory	0.152968	0 (-0.005~0.006)	8314.8	0.0015799	0.0033551	0.878427	0.924652
Processing.speed	-1.12235	-0.005 (-0.015~0.004)	8267.77	-0.0117574	-0.0246867	0.261747	0.346814
Fluid.cognition	-0.729797	-0.003 (-0.01~0.005)	8374.54	-0.00756789	-0.0159497	0.465535	0.548297
Picture.vocabulary	-1.91813	-0.006 (-0.012~0)	8527.2	-0.0188947	-0.0415437	0.0551279	0.104349
Oral.reading	-1.16918	-0.004 (-0.012~0.003)	8612	-0.0121939	-0.0251977	0.242362	0.329363
Crystallized.cognition	-1.86811	-0.006 (-0.013~0)	8642.17	-0.0189232	-0.0401902	0.0617809	0.109146
Total.cognition	-1.64194	-0.006 (-0.013~0.001)	8559.6	-0.0164843	-0.0354943	0.10064	0.161634
ravlt_verbal_learning	0.932979	0.005 (-0.005~0.015)	8439.87	0.00951345	0.0203111	0.350857	0.432452
pea_ravlt_sd_trial_vi_tc	-0.976167	-0.006 (-0.018~0.006)	8106.5	-0.0100559	-0.0216839	0.329011	0.41518
pea_ravlt_ld_trial_vii_tc	-1.09741	-0.008 (-0.021~0.006)	8073.98	-0.0113417	-0.0244261	0.272496	0.352251

## Sheet: Alcohol-baseline
Outcome	T-Value	b (95% CI)	Degrees of freedom	β	Cohen's D	P value	FDR-adjusted P value
total.sleep.problems	7.75419	0.041 (0.031~0.051)	9007.79	0.0817431	0.163402	<0.001	<0.001
upps_y_ss_negative_urgency	2.17584	0.015 (0.002~0.029)	8535.08	0.0226779	0.0471034	0.0295948	0.0461331
upps_y_ss_lack_of_planning	4.36444	0.029 (0.016~0.043)	7988.96	0.0449285	0.0976592	<0.001	<0.001
upps_y_ss_sensation_seeking	4.57748	0.029 (0.016~0.041)	8572.81	0.0473811	0.0988769	<0.001	<0.001
upps_y_ss_positive_urgency	1.49721	0.012 (-0.004~0.028)	8462.12	0.0154035	0.0325517	0.134375	0.178047
upps_y_ss_lack_of_perseverance	1.57506	0.011 (-0.003~0.025)	8391.35	0.0165092	0.0343882	0.115281	0.156664
bis_y_ss_bism_sum	2.11829	0.023 (0.002~0.044)	8487.66	0.022075	0.0459856	0.0341794	0.0517573
bis_y_ss_basm_rr	0.053225	0 (-0.012~0.012)	8605.51	0.000551574	0.00114751	0.957554	0.957554
bis_y_ss_basm_drive	-0.171388	-0.002 (-0.03~0.025)	8353.6	-0.00174525	-0.00375036	0.863923	0.880537
KSADS.MajorDepressiveDisorder	1.05457	0.004 (-0.004~0.012)	7985.92	0.0110133	0.0236017	0.291654	0.35131
KSADS.UnspecifiedDepressiveDisorder	0.406638	0.002 (-0.007~0.011)	5744.82	0.00423173	0.01073	0.684289	0.755569
KSADS.BipolarIDisorder	1.39327	0.005 (-0.002~0.013)	4607.74	0.0146561	0.0410508	0.163605	0.211489
KSADS.BipolarIIDisorder	2.04752	0.005 (0~0.01)	5113.36	0.0210359	0.0572672	0.0406576	0.059857
KSADS.UnspecifiedBipolarDisorder	0.250841	0.001 (-0.007~0.01)	5745.51	0.00259401	0.00661856	0.801946	0.846691
KSADS.UnspecifiedSchizophreniaSpectrum	0.671029	0.001 (-0.002~0.005)	9828	0.0068348	0.0135375	0.502218	0.578642
KSADS.Hallucinations	3.24737	0.014 (0.006~0.022)	8342.84	0.0335765	0.0711058	0.00116936	0.00206586
KSADS.Delusions	4.07231	0.016 (0.008~0.024)	5717.43	0.0421994	0.107714	<0.001	<0.001
KSADS.AssociatedPsychoticSymptoms	1.14973	0.003 (-0.002~0.009)	8713.53	0.011779	0.0246336	0.250287	0.308494
KSADS.PanicDisorder	-0.407836	-0.001 (-0.007~0.005)	7591.55	-0.00422937	-0.00936162	0.683405	0.755569
KSADS.SeparationAnxietyDisorder	5.79922	0.058 (0.039~0.078)	8549.55	0.0611021	0.125438	<0.001	<0.001
KSADS.SocialAnxietyDisorder	0.705467	0.005 (-0.009~0.019)	7333.44	0.00736847	0.016476	0.480542	0.565972
KSADS.SpecificPhobia	2.80421	0.032 (0.01~0.055)	8557.64	0.0296414	0.0606266	0.00505541	0.00864312
KSADS.GeneralizedAnxietyDisorder	1.34168	0.007 (-0.003~0.016)	8045.55	0.0139812	0.0299159	0.179736	0.22681
KSADS.OCD	2.69232	0.019 (0.005~0.032)	7663.06	0.0282604	0.0615114	0.00711105	0.0117777
KSADS.ADHD	5.18059	0.05 (0.031~0.069)	8394	0.0538896	0.11309	<0.001	<0.001
KSADS.ODD	5.55622	0.046 (0.03~0.062)	8483.04	0.057968	0.120652	<0.001	<0.001
KSADS.ConductDisorder	2.50366	0.01 (0.002~0.018)	8502.17	0.0261539	0.054305	0.0123103	0.0197711
KSADS.PTSD	1.83349	0.006 (0~0.012)	7346.2	0.019318	0.0427836	0.0667701	0.0956436
CBCL.anxious/depressed	5.58972	0.092 (0.06~0.125)	8829.76	0.0587962	0.118972	<0.001	<0.001
CBCL.withdrawn/depressed	3.96506	0.068 (0.034~0.102)	8622.84	0.0414628	0.0853994	<0.001	<0.001
CBCL.somatic.complaints	5.30862	0.091 (0.057~0.124)	8748.62	0.0562945	0.113512	<0.001	<0.001
CBCL.social.problems	4.0669	0.07 (0.036~0.104)	8804.38	0.0429199	0.0866851	<0.001	<0.001
CBCL.thought.problems	7.09754	0.118 (0.085~0.15)	8716.56	0.0742796	0.152043	<0.001	<0.001
CBCL.attention.problems	7.50185	0.126 (0.093~0.159)	8637.44	0.0776648	0.161438	<0.001	<0.001
CBCL.rule.breaking.behavior	6.5277	0.106 (0.074~0.138)	8881.95	0.0677387	0.138527	<0.001	<0.001
CBCL.aggressive.behavior	7.15628	0.119 (0.087~0.152)	8874.61	0.0747964	0.15193	<0.001	<0.001
CBCL.internalizing.factors	6.50733	0.102 (0.071~0.132)	8923.28	0.0686428	0.137775	<0.001	<0.001
CBCL.externalizing.factors	7.43899	0.12 (0.089~0.152)	8925.74	0.0775148	0.157479	<0.001	<0.001
CBCL.total.problemse	8.49765	0.127 (0.098~0.156)	9127.2	0.088934	0.177894	<0.001	<0.001
cash_choice_task	0.234323	0.002 (-0.012~0.016)	7958.45	0.00240894	0.00525328	0.81474	0.846691
Episodic.memory	1.68549	0.006 (-0.001~0.013)	8431.74	0.0174056	0.036711	0.0919317	0.12822
Executive.function/Cognitive.flexibility	4.10749	0.015 (0.008~0.022)	8556.32	0.0424887	0.0888103	<0.001	<0.001
Executive.function/attention_inhibition	4.67461	0.015 (0.009~0.022)	8446.58	0.0486451	0.101727	<0.001	<0.001
Working.memory	5.7227	0.019 (0.012~0.025)	8550.46	0.0585207	0.123776	<0.001	<0.001
Processing.speed	0.273432	0.001 (-0.009~0.012)	8526.48	0.00284197	0.00592235	0.784528	0.846691
Fluid.cognition	4.63488	0.019 (0.011~0.027)	8581.01	0.0475391	0.100069	<0.001	<0.001
Picture.vocabulary	8.00166	0.027 (0.02~0.034)	8714.39	0.0777856	0.171432	<0.001	<0.001
Oral.reading	6.45849	0.027 (0.019~0.035)	8766.52	0.0664764	0.137958	<0.001	<0.001
Crystallized.cognition	8.47279	0.032 (0.025~0.04)	8772.25	0.0844293	0.180926	<0.001	<0.001
Total.cognition	8.05306	0.031 (0.024~0.039)	8705.01	0.0796288	0.172626	<0.001	<0.001
ravlt_verbal_learning	4.49311	0.026 (0.015~0.038)	8703.03	0.0454115	0.0963257	<0.001	<0.001
pea_ravlt_sd_trial_vi_tc	3.72124	0.026 (0.012~0.039)	8399.84	0.0380034	0.0812048	<0.001	<0.001
pea_ravlt_ld_trial_vii_tc	4.37288	0.034 (0.018~0.049)	8372.52	0.044774	0.0955806	<0.001	<0.001

## Sheet: Tobacco-baseline
Outcome	T-Value	b (95% CI)	Degrees of freedom	β	Cohen's D	P value	FDR-adjusted P value
total.sleep.problems	11.5643	0.079 (0.065~0.092)	8781.14	0.121602	0.246816	<0.001	<0.001
upps_y_ss_negative_urgency	3.69717	0.034 (0.016~0.051)	8271.21	0.0384127	0.0813046	<0.001	<0.001
upps_y_ss_lack_of_planning	3.23309	0.028 (0.011~0.045)	7785.7	0.0331757	0.0732822	0.0012297	0.00155177
upps_y_ss_sensation_seeking	0.278267	0.002 (-0.014~0.018)	8324.74	0.0028769	0.00609967	0.780814	0.780814
upps_y_ss_positive_urgency	6.76338	0.071 (0.05~0.092)	8118.14	0.0691259	0.150129	<0.001	<0.001
upps_y_ss_lack_of_perseverance	2.62449	0.024 (0.006~0.042)	8060.6	0.0274204	0.0584643	0.00869436	0.0100174
bis_y_ss_bism_sum	2.80294	0.039 (0.012~0.067)	8174.44	0.0291054	0.0620034	0.00507576	0.00611399
bis_y_ss_basm_rr	2.4519	0.02 (0.004~0.035)	8346.02	0.0253225	0.0536777	0.0142306	0.015713
bis_y_ss_basm_drive	3.1705	0.057 (0.022~0.092)	8095.62	0.0321701	0.0704746	0.00152746	0.00188268
KSADS.MajorDepressiveDisorder	3.91908	0.019 (0.01~0.029)	7633.32	0.0407115	0.0897135	<0.001	<0.001
KSADS.UnspecifiedDepressiveDisorder	1.86032	0.011 (-0.001~0.022)	6483.08	0.0192913	0.046209	0.062886	0.0680195
KSADS.BipolarIDisorder	2.7652	0.014 (0.004~0.024)	8130.56	0.0290275	0.0613333	0.00570163	0.00671526
KSADS.BipolarIIDisorder	7.8924	0.026 (0.019~0.032)	7243.85	0.0803565	0.185462	<0.001	<0.001
KSADS.UnspecifiedBipolarDisorder	3.94401	0.022 (0.011~0.033)	5631.34	0.0405154	0.105114	<0.001	<0.001
KSADS.UnspecifiedSchizophreniaSpectrum	4.56796	0.01 (0.006~0.015)	9828	0.0462728	0.0921551	<0.001	<0.001
KSADS.Hallucinations	4.87229	0.027 (0.016~0.038)	8116.51	0.0501805	0.108163	<0.001	<0.001
KSADS.Delusions	5.69049	0.029 (0.019~0.039)	6384.33	0.0586191	0.142437	<0.001	<0.001
KSADS.AssociatedPsychoticSymptoms	6.27274	0.022 (0.015~0.029)	8526.11	0.0638515	0.135866	<0.001	<0.001
KSADS.PanicDisorder	4.60004	0.018 (0.01~0.025)	7161.24	0.0473898	0.108717	<0.001	<0.001
KSADS.SeparationAnxietyDisorder	6.55981	0.085 (0.059~0.11)	8174.99	0.0689449	0.145104	<0.001	<0.001
KSADS.SocialAnxietyDisorder	2.57287	0.024 (0.006~0.042)	7328.29	0.0267496	0.06011	0.0101054	0.0113955
KSADS.SpecificPhobia	7.40477	0.109 (0.08~0.138)	8201.27	0.0778949	0.163531	<0.001	<0.001
KSADS.GeneralizedAnxietyDisorder	4.45639	0.028 (0.016~0.04)	7655	0.0461652	0.101869	<0.001	<0.001
KSADS.OCD	4.90391	0.043 (0.026~0.061)	7282.5	0.0512101	0.11493	<0.001	<0.001
KSADS.ADHD	9.09352	0.112 (0.088~0.136)	7901.62	0.0939478	0.204599	<0.001	<0.001
KSADS.ODD	9.13557	0.096 (0.076~0.117)	8082.04	0.0946619	0.203238	<0.001	<0.001
KSADS.ConductDisorder	8.05488	0.042 (0.032~0.052)	7991.53	0.0835032	0.180208	<0.001	<0.001
KSADS.PTSD	9.58495	0.038 (0.031~0.046)	6842.5	0.0999582	0.231746	<0.001	<0.001
CBCL.anxious/depressed	7.84195	0.167 (0.125~0.208)	8603.6	0.0823014	0.169088	<0.001	<0.001
CBCL.withdrawn/depressed	9.42349	0.207 (0.164~0.25)	8362.07	0.0978703	0.206103	<0.001	<0.001
CBCL.somatic.complaints	7.99877	0.176 (0.133~0.219)	8456.86	0.0846196	0.17396	<0.001	<0.001
CBCL.social.problems	12.5277	0.275 (0.232~0.318)	8531.58	0.131062	0.27126	<0.001	<0.001
CBCL.thought.problems	10.783	0.23 (0.188~0.272)	8492.68	0.112403	0.234017	<0.001	<0.001
CBCL.attention.problems	11.81	0.255 (0.212~0.297)	8377.12	0.121553	0.258067	<0.001	<0.001
CBCL.rule.breaking.behavior	14.442	0.301 (0.26~0.341)	8612.44	0.148332	0.311238	<0.001	<0.001
CBCL.aggressive.behavior	13.3343	0.284 (0.242~0.326)	8633.47	0.138185	0.287017	<0.001	<0.001
CBCL.internalizing.factors	10.1199	0.203 (0.164~0.243)	8696.5	0.106447	0.217036	<0.001	<0.001
CBCL.externalizing.factors	14.5025	0.299 (0.259~0.34)	8689.35	0.149677	0.311157	<0.001	<0.001
CBCL.total.problemse	14.4695	0.277 (0.24~0.315)	8888.07	0.15061	0.306958	<0.001	<0.001
cash_choice_task	0.704259	0.006 (-0.012~0.024)	7623.09	0.00720022	0.0161323	0.481293	0.490548
Episodic.memory	-6.14134	-0.029 (-0.038~-0.02)	7977.53	-0.0631021	-0.137518	<0.001	<0.001
Executive.function/Cognitive.flexibility	-3.25011	-0.015 (-0.024~-0.006)	8174.28	-0.0335379	-0.0718958	0.00115826	0.00149727
Executive.function/attention_inhibition	-1.34471	-0.006 (-0.014~0.003)	8185.72	-0.0139808	-0.0297255	0.178757	0.189483
Working.memory	-5.6081	-0.024 (-0.032~-0.015)	8295.31	-0.0572512	-0.123149	<0.001	<0.001
Processing.speed	-1.01347	-0.007 (-0.02~0.006)	8301.81	-0.0105263	-0.022246	0.310867	0.323058
Fluid.cognition	-4.82175	-0.025 (-0.036~-0.015)	8385.89	-0.049446	-0.105308	<0.001	<0.001
Picture.vocabulary	-6.36519	-0.028 (-0.036~-0.019)	8493.13	-0.0620023	-0.138136	<0.001	<0.001
Oral.reading	-6.73579	-0.036 (-0.047~-0.026)	8543.52	-0.0694282	-0.145747	<0.001	<0.001
Crystallized.cognition	-7.53369	-0.037 (-0.047~-0.027)	8546.07	-0.0753339	-0.162988	<0.001	<0.001
Total.cognition	-7.51757	-0.037 (-0.047~-0.028)	8505.08	-0.074502	-0.16303	<0.001	<0.001
ravlt_verbal_learning	-3.78116	-0.028 (-0.043~-0.014)	8461.22	-0.0381439	-0.0822127	<0.001	<0.001
pea_ravlt_sd_trial_vi_tc	-4.1973	-0.037 (-0.055~-0.02)	8074.05	-0.0427553	-0.0934231	<0.001	<0.001
pea_ravlt_ld_trial_vii_tc	-5.25706	-0.052 (-0.071~-0.033)	8007.38	-0.0536849	-0.117497	<0.001	<0.001

## Sheet: Marijuana-baseline
Outcome	T-Value	b (95% CI)	Degrees of freedom	β	Cohen's D	P value	FDR-adjusted P value
total.sleep.problems	8.42777	0.083 (0.064~0.102)	9143.14	0.087	0.176	<0.001	<0.001
upps_y_ss_negative_urgency	1.99539	0.027 (0~0.053)	9006.46	0.02	0.042	0.0460302	0.0692917
upps_y_ss_lack_of_planning	1.20271	0.015 (-0.01~0.04)	8946.55	0.012	0.025	0.229122	0.263988
upps_y_ss_sensation_seeking	1.47247	0.017 (-0.006~0.04)	9033.54	0.015	0.031	0.14093	0.17784
upps_y_ss_positive_urgency	4.01914	0.062 (0.032~0.092)	9012.78	0.041	0.085	<0.001	<0.001
upps_y_ss_lack_of_perseverance	1.63073	0.022 (-0.004~0.048)	8988.67	0.017	0.034	0.102983	0.139951
bis_y_ss_bism_sum	0.987396	0.02 (-0.02~0.06)	9012.93	0.01	0.021	0.323475	0.357171
bis_y_ss_basm_rr	1.61612	0.019 (-0.004~0.042)	9077.23	0.016	0.034	0.106104	0.140587
bis_y_ss_basm_drive	1.22782	0.032 (-0.019~0.083)	8906.11	0.012	0.026	0.219547	0.263988
KSADS.MajorDepressiveDisorder	2.32932	0.017 (0.003~0.031)	8846.98	0.024	0.05	0.0198647	0.0329009
KSADS.UnspecifiedDepressiveDisorder	0.923555	0.008 (-0.009~0.024)	8496.31	0.01	0.02	0.355744	0.384784
KSADS.BipolarIDisorder	1.92371	0.014 (0~0.028)	8354.48	0.02	0.042	0.0544246	0.0779596
KSADS.BipolarIIDisorder	5.71121	0.028 (0.018~0.037)	8159.34	0.058	0.126	<0.001	<0.001
KSADS.UnspecifiedBipolarDisorder	2.289	0.019 (0.003~0.034)	7867.87	0.023	0.052	0.0221056	0.0355029
KSADS.UnspecifiedSchizophreniaSpectrum	2.46313	0.008 (0.002~0.015)	9828	0.025	0.05	0.0137898	0.0235761
KSADS.Hallucinations	3.93119	0.032 (0.016~0.048)	8899.77	0.04	0.083	<0.001	<0.001
KSADS.Delusions	6.35081	0.048 (0.033~0.062)	8475.32	0.065	0.138	<0.001	<0.001
KSADS.AssociatedPsychoticSymptoms	4.20901	0.022 (0.012~0.032)	9189.7	0.043	0.088	<0.001	<0.001
KSADS.PanicDisorder	2.57061	0.015 (0.003~0.026)	8687.55	0.026	0.055	0.0101685	0.0179644
KSADS.SeparationAnxietyDisorder	5.92784	0.111 (0.075~0.148)	8980.81	0.061	0.125	<0.001	<0.001
KSADS.SocialAnxietyDisorder	2.64068	0.035 (0.009~0.062)	8926.85	0.027	0.056	0.00828846	0.0151479
KSADS.SpecificPhobia	5.35851	0.115 (0.073~0.157)	8997.74	0.056	0.113	<0.001	<0.001
KSADS.GeneralizedAnxietyDisorder	3.60949	0.033 (0.015~0.051)	8955.68	0.037	0.076	<0.001	<0.001
KSADS.OCD	5.90881	0.076 (0.051~0.101)	8831.62	0.061	0.126	<0.001	<0.001
KSADS.ADHD	7.36727	0.132 (0.097~0.168)	8968.76	0.075	0.156	<0.001	<0.001
KSADS.ODD	7.1359	0.11 (0.08~0.14)	9005.14	0.073	0.15	<0.001	<0.001
KSADS.ConductDisorder	6.18738	0.047 (0.032~0.062)	9044.64	0.063	0.13	<0.001	<0.001
KSADS.PTSD	9.73628	0.057 (0.046~0.069)	8502.21	0.1	0.211	<0.001	<0.001
CBCL.anxious/depressed	6.75965	0.208 (0.148~0.268)	9074.67	0.07	0.142	<0.001	<0.001
CBCL.withdrawn/depressed	8.21587	0.263 (0.2~0.326)	9036.22	0.084	0.173	<0.001	<0.001
CBCL.somatic.complaints	5.74202	0.183 (0.12~0.245)	9010.48	0.06	0.121	<0.001	<0.001
CBCL.social.problems	9.75308	0.311 (0.249~0.374)	9034.3	0.1	0.205	<0.001	<0.001
CBCL.thought.problems	9.69318	0.299 (0.239~0.36)	8990.95	0.099	0.204	<0.001	<0.001
CBCL.attention.problems	10.9932	0.344 (0.283~0.405)	8970.48	0.111	0.232	<0.001	<0.001
CBCL.rule.breaking.behavior	12.0185	0.364 (0.304~0.423)	9116.25	0.121	0.252	<0.001	<0.001
CBCL.aggressive.behavior	10.4118	0.323 (0.262~0.384)	9117.89	0.106	0.218	<0.001	<0.001
CBCL.internalizing.factors	8.21195	0.239 (0.182~0.296)	9102.89	0.085	0.172	<0.001	<0.001
CBCL.externalizing.factors	11.489	0.345 (0.286~0.404)	9137.17	0.117	0.24	<0.001	<0.001
CBCL.total.problemse	11.7417	0.325 (0.271~0.379)	9207.87	0.12	0.245	<0.001	<0.001
cash_choice_task	0.19342	0.003 (-0.024~0.029)	8945.12	0.002	0.004	0.846634	0.846634
Episodic.memory	-2.25519	-0.015 (-0.029~-0.002)	8937.39	-0.023	-0.048	0.0241456	0.0376387
Executive.function/Cognitive.flexibility	-1.98598	-0.013 (-0.027~0)	8996.2	-0.02	-0.042	0.047066	0.0692917
Executive.function/attention_inhibition	-0.360798	-0.002 (-0.014~0.01)	8909.74	-0.004	-0.008	0.718259	0.746426
Working.memory	-0.747614	-0.005 (-0.017~0.007)	8933.4	-0.008	-0.016	0.454713	0.481996
Processing.speed	-0.216386	-0.002 (-0.022~0.017)	8903.61	-0.002	-0.005	0.828692	0.844628
Fluid.cognition	-1.08681	-0.008 (-0.023~0.007)	8816.28	-0.011	-0.023	0.277149	0.312529
Picture.vocabulary	-1.7085	-0.011 (-0.023~0.002)	8941.24	-0.016	-0.036	0.0875784	0.122149
Oral.reading	-3.21168	-0.025 (-0.041~-0.01)	8964.73	-0.032	-0.068	0.00132427	0.0025995
Crystallized.cognition	-3.24668	-0.023 (-0.037~-0.009)	8871.18	-0.032	-0.069	0.00117195	0.00238897
Total.cognition	-2.69246	-0.019 (-0.034~-0.005)	8834.65	-0.026	-0.057	0.0071061	0.0134508
ravlt_verbal_learning	-1.205	-0.013 (-0.035~0.008)	9073.64	-0.012	-0.025	0.228236	0.263988
pea_ravlt_sd_trial_vi_tc	-1.47619	-0.019 (-0.045~0.006)	8872.34	-0.015	-0.031	0.139929	0.17784
pea_ravlt_ld_trial_vii_tc	-1.38486	-0.02 (-0.048~0.008)	8841.19	-0.014	-0.029	0.166131	0.204766

## Sheet: Polysubstance-baseline
Outcome	T-Value	b (95% CI)	Degrees of freedom	β	Cohen's D	P value	FDR-adjusted P value
total.sleep.problems	10.9409	0.057 (0.047~0.067)	9029.15	0.114392	0.230283	<0.001	<0.001
upps_y_ss_negative_urgency	3.37302	0.024 (0.01~0.037)	8540.49	0.0349945	0.0729973	<0.001	0.00146594
upps_y_ss_lack_of_planning	4.32286	0.029 (0.016~0.042)	7970.19	0.0443052	0.0968427	<0.001	<0.001
upps_y_ss_sensation_seeking	2.59477	0.016 (0.004~0.028)	8580.91	0.0267667	0.0560224	0.00948163	0.0162105
upps_y_ss_positive_urgency	4.56735	0.037 (0.021~0.053)	8445.73	0.0467367	0.0993976	<0.001	<0.001
upps_y_ss_lack_of_perseverance	2.40908	0.017 (0.003~0.031)	8356.29	0.0251313	0.0527078	0.0160142	0.0265235
bis_y_ss_bism_sum	2.85666	0.031 (0.01~0.052)	8472.41	0.0296321	0.0620705	0.00429166	0.00758193
bis_y_ss_basm_rr	1.30165	0.008 (-0.004~0.02)	8605.35	0.0134291	0.0280634	0.19307	0.243636
bis_y_ss_basm_drive	1.03492	0.014 (-0.013~0.041)	8372.49	0.0104936	0.0226208	0.300737	0.354201
KSADS.MajorDepressiveDisorder	2.95258	0.011 (0.004~0.019)	7961	0.0306702	0.0661833	0.00316047	0.00577602
KSADS.UnspecifiedDepressiveDisorder	1.0148	0.004 (-0.004~0.013)	6006.59	0.0105106	0.0261877	0.310241	0.357452
KSADS.BipolarIDisorder	2.10995	0.008 (0.001~0.016)	4850.68	0.0220756	0.0605901	0.0349134	0.0514003
KSADS.BipolarIIDisorder	5.23425	0.013 (0.008~0.018)	7541.17	0.0533427	0.120549	<0.001	<0.001
KSADS.UnspecifiedBipolarDisorder	3.03451	0.013 (0.005~0.021)	5565.22	0.0311863	0.0813538	0.00242037	0.00458142
KSADS.UnspecifiedSchizophreniaSpectrum	1.82679	0.003 (0~0.007)	9828	0.0185207	0.036854	0.0677622	0.0920871
KSADS.Hallucinations	3.99295	0.017 (0.009~0.025)	8338.72	0.0410704	0.0874529	<0.001	<0.001
KSADS.Delusions	5.24098	0.021 (0.013~0.028)	5726.91	0.0539509	0.13851	<0.001	<0.001
KSADS.AssociatedPsychoticSymptoms	3.54107	0.01 (0.004~0.015)	8708.07	0.0360806	0.0758933	<0.001	<0.001
KSADS.PanicDisorder	2.3963	0.007 (0.001~0.013)	7499.35	0.0247188	0.0553426	0.0165858	0.0266377
KSADS.SeparationAnxietyDisorder	7.72864	0.077 (0.057~0.096)	8475.06	0.0808794	0.167904	<0.001	<0.001
KSADS.SocialAnxietyDisorder	1.98836	0.014 (0~0.028)	7307.06	0.0206565	0.0465215	0.0468091	0.0670508
KSADS.SpecificPhobia	5.92125	0.067 (0.045~0.089)	8533.91	0.0621906	0.128195	<0.001	<0.001
KSADS.GeneralizedAnxietyDisorder	4.12674	0.02 (0.01~0.029)	7955.76	0.0427506	0.092533	<0.001	<0.001
KSADS.OCD	4.37418	0.03 (0.016~0.043)	7575.83	0.0456373	0.100511	<0.001	<0.001
KSADS.ADHD	7.28107	0.069 (0.05~0.087)	8283.35	0.075232	0.160001	<0.001	<0.001
KSADS.ODD	7.52305	0.061 (0.045~0.077)	8399.13	0.0779664	0.164175	<0.001	<0.001
KSADS.ConductDisorder	4.90998	0.02 (0.012~0.027)	8426.23	0.0509852	0.106978	<0.001	<0.001
KSADS.PTSD	6.9384	0.021 (0.015~0.028)	7208.98	0.0724775	0.163438	<0.001	<0.001
CBCL.anxious/depressed	6.64715	0.484 (0.341~0.626)	8822.98	0.0696267	0.141533	<0.001	<0.001
CBCL.withdrawn/depressed	7.26575	0.29 (0.211~0.368)	8598.09	0.0756104	0.156715	<0.001	<0.001
CBCL.somatic.complaints	7.41307	0.345 (0.254~0.436)	8806.63	0.0783327	0.157988	<0.001	<0.001
CBCL.social.problems	8.14806	0.437 (0.332~0.542)	8815.36	0.0854518	0.173566	<0.001	<0.001
CBCL.thought.problems	9.78648	0.502 (0.401~0.602)	8756.86	0.101809	0.209162	<0.001	<0.001
CBCL.attention.problems	10.3125	0.826 (0.669~0.983)	8607.39	0.105896	0.22231	<0.001	<0.001
CBCL.rule.breaking.behavior	10.6712	0.446 (0.364~0.528)	8864.01	0.109944	0.226687	<0.001	<0.001
CBCL.aggressive.behavior	11.189	1.127 (0.93~1.325)	8880.97	0.116037	0.237461	<0.001	<0.001
CBCL.internalizing.factors	8.64286	1.135 (0.877~1.392)	8957.61	0.0908134	0.182638	<0.001	<0.001
CBCL.externalizing.factors	11.7109	1.574 (1.311~1.838)	8921.18	0.121122	0.247976	<0.001	<0.001
CBCL.total.problemse	12.4333	5.186 (4.369~6.004)	9131.64	0.129168	0.260221	<0.001	<0.001
cash_choice_task	-0.146711	-0.001 (-0.015~0.013)	7893.77	-0.00150128	-0.00330255	0.883364	0.900352
Episodic.memory	-2.28304	-0.862 (-1.602~-0.122)	8366.75	-0.0234613	-0.0499189	0.0224529	0.0350002
Executive.function/Cognitive.flexibility	0.928373	0.331 (-0.368~1.031)	8544.71	0.00956016	0.0200865	0.35324	0.396331
Executive.function/attention_inhibition	1.35218	0.435 (-0.195~1.065)	8430.48	0.0140281	0.0294537	0.176353	0.227969
Working.memory	0.730811	0.249 (-0.42~0.919)	8549.7	0.00745549	0.0158074	0.464915	0.502867
Processing.speed	-1.05939	-0.547 (-1.56~0.465)	8548.64	-0.0109592	-0.022916	0.289451	0.348657
Fluid.cognition	-0.0338808	-0.014 (-0.802~0.774)	8579.31	-0.000346624	-0.000731573	0.972973	0.972973
Picture.vocabulary	2.15378	0.809 (0.073~1.545)	8740.19	0.020947	0.0460756	0.0312847	0.047374
Oral.reading	0.917432	0.41 (-0.466~1.286)	8795.48	0.00943502	0.0195648	0.358941	0.396331
Crystallized.cognition	1.87006	0.777 (-0.037~1.592)	8782.98	0.0186606	0.0399083	0.0615094	0.0857894
Total.cognition	1.10154	0.443 (-0.345~1.231)	8709.75	0.010902	0.0236062	0.270693	0.333645
ravlt_verbal_learning	1.69268	0.01 (-0.002~0.021)	8716.93	0.0170463	0.0362596	0.090552	0.119981
pea_ravlt_sd_trial_vi_tc	0.375168	0.003 (-0.011~0.016)	8391.39	0.00381824	0.00819105	0.707545	0.749997
pea_ravlt_ld_trial_vii_tc	0.159509	0.001 (-0.014~0.016)	8330.44	0.0016281	0.00349527	0.873272	0.900352

## Sheet: Caffeine- 2year
Outcome	T-Value	b (95% CI)	Degrees of freedom	β	Cohen's D	P value	FDR-adjusted P value
total.sleep.problems	6.65424	0.03 (0.021~0.039)	7736.77	0.076	0.151	<0.001	<0.001
upps_y_ss_negative_urgency	1.24899	0.008 (-0.005~0.021)	7094.99	0.014	0.03	0.211709	0.324179
upps_y_ss_lack_of_planning	3.03473	0.019 (0.007~0.031)	4890.49	0.033	0.087	0.00242019	0.00847066
upps_y_ss_sensation_seeking	1.8687	0.012 (-0.001~0.024)	7306.35	0.021	0.044	0.0617045	0.143977
upps_y_ss_positive_urgency	3.61539	0.028 (0.013~0.043)	7041.32	0.04	0.086	<0.001	0.00144546
upps_y_ss_lack_of_perseverance	3.31959	0.023 (0.01~0.037)	7149.08	0.037	0.079	<0.001	0.0036995
bis_y_ss_bism_sum	0.892193	0.01 (-0.012~0.032)	7116.64	0.01	0.021	0.37232	0.470371
bis_y_ss_basm_rr	0.338579	0.002 (-0.011~0.016)	6981.52	0.004	0.008	0.734937	0.782867
bis_y_ss_basm_drive	1.66942	0.023 (-0.004~0.05)	7115.39	0.018	0.04	0.095079	0.185815
KSADS.MajorDepressiveDisorder	1.56873	0.005 (-0.001~0.012)	5918.03	0.017	0.041	0.116765	0.211906
KSADS.UnspecifiedDepressiveDisorder	1.72672	0.006 (-0.001~0.012)	5498.46	0.019	0.047	0.0842737	0.177417
KSADS.BipolarIDisorder	1.34336	0.003 (-0.001~0.007)	6695.45	0.015	0.033	0.179201	0.283254
KSADS.BipolarIIDisorder	1.42348	0.002 (-0.001~0.005)	7357.66	0.016	0.033	0.154639	0.252577
KSADS.UnspecifiedBipolarDisorder	1.45997	0.003 (-0.001~0.008)	5816.83	0.016	0.038	0.144351	0.243903
KSADS.UnspecifiedSchizophreniaSpectrum	-0.88835	-0.001 (-0.005~0.002)	8646	-0.01	-0.019	0.374377	0.470371
KSADS.Hallucinations	0.720645	0.002 (-0.004~0.009)	5853.89	0.008	0.019	0.471157	0.549683
KSADS.Delusions	1.54991	0.005 (-0.001~0.011)	6296.43	0.017	0.039	0.121214	0.212124
KSADS.AssociatedPsychoticSymptoms	-0.0455042	0 (-0.004~0.004)	8646	0	-0.001	0.963706	0.963706
KSADS.PanicDisorder	-0.452114	-0.001 (-0.006~0.004)	7247.46	-0.005	-0.011	0.651201	0.725201
KSADS.SeparationAnxietyDisorder	2.06452	0.013 (0.001~0.026)	6088.88	0.023	0.053	0.0390109	0.099121
KSADS.SocialAnxietyDisorder	-0.985227	-0.005 (-0.015~0.005)	6327.49	-0.011	-0.025	0.32455	0.441749
KSADS.SpecificPhobia	2.04944	0.018 (0.001~0.036)	6711.75	0.023	0.05	0.0404576	0.099121
KSADS.GeneralizedAnxietyDisorder	0.789663	0.003 (-0.004~0.011)	7208.8	0.009	0.019	0.42975	0.51974
KSADS.OCD	1.71228	0.008 (-0.001~0.017)	5880.43	0.019	0.045	0.086898	0.177417
KSADS.ADHD	4.55652	0.034 (0.019~0.049)	7136.64	0.051	0.108	<0.001	<0.001
KSADS.ODD	2.89182	0.018 (0.006~0.03)	6859.76	0.032	0.07	0.00384224	0.0125513
KSADS.ConductDisorder	0.649543	0.002 (-0.004~0.007)	5640.77	0.007	0.017	0.516014	0.588016
KSADS.PTSD	0.914437	0.002 (-0.003~0.007)	6021.01	0.011	0.024	0.360524	0.470371
CBCL.anxious/depressed	2.82145	0.052 (0.016~0.088)	5882.94	0.036	0.074	0.00479667	0.0146898
CBCL.withdrawn/depressed	2.26918	0.044 (0.006~0.082)	5706.32	0.029	0.06	0.0232948	0.0634136
CBCL.somatic.complaints	4.78698	0.089 (0.053~0.126)	5823.47	0.062	0.125	<0.001	<0.001
CBCL.social.problems	3.12407	0.058 (0.022~0.095)	5809.06	0.04	0.082	0.00179248	0.00675626
CBCL.thought.problems	4.03886	0.072 (0.037~0.107)	5729.45	0.052	0.107	<0.001	<0.001
CBCL.attention.problems	5.69563	0.105 (0.069~0.141)	5743.97	0.072	0.15	<0.001	<0.001
CBCL.rule.breaking.behavior	5.18299	0.093 (0.058~0.128)	5943	0.066	0.134	<0.001	<0.001
CBCL.aggressive.behavior	5.66384	0.101 (0.066~0.136)	5965.34	0.073	0.147	<0.001	<0.001
CBCL.internalizing.factors	3.59701	0.063 (0.029~0.097)	6004.4	0.046	0.093	<0.001	0.00144546
CBCL.externalizing.factors	5.88432	0.105 (0.07~0.14)	6005.72	0.075	0.152	<0.001	<0.001
CBCL.total.problemse	5.76188	0.096 (0.063~0.128)	6131.34	0.074	0.147	<0.001	<0.001
sag_grades_last_yr	-2.68128	-0.014 (-0.024~-0.004)	7117.57	-0.03	-0.064	0.00735109	0.0211884
Episodic.memory	-1.05026	-0.004 (-0.011~0.003)	6639.62	-0.012	-0.026	0.293639	0.418921
Executive.function/attention_inhibition	0.232147	0.001 (-0.006~0.008)	5592.83	0.003	0.006	0.816432	0.833441
Processing.speed	-1.73248	-0.008 (-0.018~0.001)	5643.69	-0.022	-0.046	0.0832431	0.177417
Picture.vocabulary	-1.03832	-0.003 (-0.01~0.003)	7281.94	-0.011	-0.024	0.299155	0.418921
Oral.reading	-0.780905	-0.003 (-0.01~0.004)	7149.28	-0.009	-0.018	0.434884	0.51974
Crystallized.cognition	-1.03818	-0.004 (-0.012~0.004)	5536.55	-0.013	-0.028	0.29923	0.418921
ravlt_verbal_learning	1.65191	0.011 (-0.002~0.024)	7449.12	0.018	0.038	0.0985956	0.185815
pea_ravlt_sd_trial_vi_tc	0.287483	0.002 (-0.011~0.014)	6997.31	0.003	0.007	0.773751	0.806677
pea_ravlt_ld_trial_vii_tc	0.360755	0.003 (-0.011~0.017)	7016.89	0.004	0.009	0.718293	0.782141

## Sheet: Alcohol- 2year
Outcome	T-Value	b (95% CI)	Degrees of freedom	β	Cohen's D	P value	FDR-adjusted P value
total.sleep.problems	4.80736	0.024 (0.014~0.034)	7912.61	0.0543546	0.108088	<0.001	<0.001
upps_y_ss_negative_urgency	1.86253	0.014 (-0.001~0.028)	7387.53	0.0207594	0.0433394	0.0625685	0.102195
upps_y_ss_lack_of_planning	2.86388	0.02 (0.006~0.033)	4281.83	0.0314371	0.0875327	0.00420522	0.0128785
upps_y_ss_sensation_seeking	2.95059	0.02 (0.007~0.034)	7554.86	0.0326137	0.0678931	0.00318143	0.0103927
upps_y_ss_positive_urgency	1.02878	0.009 (-0.008~0.026)	7349.63	0.0113413	0.0240004	0.303619	0.394387
upps_y_ss_lack_of_perseverance	-0.0422589	0 (-0.016~0.015)	7446.5	-0.00047252	-0.000979427	0.966293	0.986425
bis_y_ss_bism_sum	2.55537	0.031 (0.007~0.056)	7415.87	0.0279908	0.0593475	0.0106273	0.0274072
bis_y_ss_basm_rr	1.37978	0.01 (-0.004~0.025)	7253.95	0.0153704	0.0324005	0.167697	0.241682
bis_y_ss_basm_drive	-0.26597	-0.004 (-0.034~0.026)	7408.28	-0.00293071	-0.00618022	0.79027	0.841809
KSADS.MajorDepressiveDisorder	2.41441	0.009 (0.002~0.016)	5996.85	0.0266707	0.062356	0.0157907	0.0351701
KSADS.UnspecifiedDepressiveDisorder	1.21591	0.005 (-0.003~0.012)	5396.24	0.0133925	0.0331045	0.224072	0.3137
KSADS.BipolarIDisorder	-1.50512	-0.003 (-0.008~0.001)	6068.06	-0.0168182	-0.0386434	0.132347	0.202457
KSADS.BipolarIIDisorder	2.05326	0.003 (0~0.007)	7685.32	0.0225793	0.0468427	0.0400816	0.0701428
KSADS.UnspecifiedBipolarDisorder	0.0103483	0 (-0.005~0.005)	4912.33	0.000114077	0.000295296	0.991744	0.991744
KSADS.UnspecifiedSchizophreniaSpectrum	-0.98606	-0.002 (-0.005~0.002)	8646	-0.01071	-0.0212093	0.324131	0.407242
KSADS.Hallucinations	1.48975	0.005 (-0.002~0.013)	5464.34	0.0165755	0.0403064	0.136348	0.202457
KSADS.Delusions	0.73494	0.003 (-0.004~0.009)	6275.22	0.00815184	0.0185553	0.462403	0.566444
KSADS.AssociatedPsychoticSymptoms	0.185651	0 (-0.004~0.004)	8646	0.00201649	0.00399319	0.852723	0.889009
KSADS.PanicDisorder	-0.670497	-0.002 (-0.008~0.004)	7598.5	-0.0073683	-0.0153838	0.502562	0.600622
KSADS.SeparationAnxietyDisorder	2.44969	0.018 (0.004~0.032)	5008	0.0273878	0.0692324	0.0143318	0.0334409
KSADS.SocialAnxietyDisorder	-0.541683	-0.003 (-0.015~0.008)	6053.33	-0.00601863	-0.0139245	0.588057	0.670111
KSADS.SpecificPhobia	0.3598	0.004 (-0.016~0.023)	6404.16	0.00402389	0.00899208	0.719008	0.78292
KSADS.GeneralizedAnxietyDisorder	2.26255	0.01 (0.001~0.018)	7545.64	0.0250175	0.052093	0.0236919	0.0446501
KSADS.OCD	0.402034	0.002 (-0.008~0.012)	4739.6	0.00443135	0.0116794	0.687677	0.765822
KSADS.ADHD	1.59014	0.013 (-0.003~0.029)	7471.08	0.0175052	0.0367938	0.111845	0.176787
KSADS.ODD	2.39283	0.016 (0.003~0.03)	6475.45	0.0266868	0.0594713	0.0167472	0.0356788
KSADS.ConductDisorder	1.02408	0.003 (-0.003~0.009)	4549.71	0.0113817	0.030365	0.305851	0.394387
KSADS.PTSD	0.613506	0.002 (-0.004~0.007)	4846.79	0.006962	0.0176247	0.539571	0.629499
CBCL.anxious/depressed	2.3631	0.048 (0.008~0.087)	6005.25	0.030161	0.0609883	0.0181546	0.0370655
CBCL.withdrawn/depressed	3.52478	0.076 (0.034~0.118)	5868.82	0.0451863	0.0920208	<0.001	0.00160973
CBCL.somatic.complaints	3.37867	0.069 (0.029~0.11)	5962.56	0.0434383	0.0875104	<0.001	0.00256564
CBCL.social.problems	2.28669	0.047 (0.007~0.087)	5947.56	0.0293635	0.0593018	0.0222489	0.0436078
CBCL.thought.problems	4.32305	0.085 (0.046~0.123)	5884.73	0.0552007	0.112709	<0.001	<0.001
CBCL.attention.problems	4.92036	0.1 (0.06~0.14)	5912.34	0.0620735	0.127981	<0.001	<0.001
CBCL.rule.breaking.behavior	5.02673	0.099 (0.06~0.138)	6046.34	0.0639527	0.129291	<0.001	<0.001
CBCL.aggressive.behavior	3.79503	0.075 (0.036~0.113)	6093.86	0.0485269	0.0972297	<0.001	<0.001
CBCL.internalizing.factors	3.78791	0.073 (0.035~0.11)	6131.47	0.0485929	0.0967493	<0.001	<0.001
CBCL.externalizing.factors	4.41952	0.087 (0.048~0.125)	6126.48	0.056413	0.112927	<0.001	<0.001
CBCL.total.problemse	5.32612	0.097 (0.062~0.133)	6249.01	0.0680782	0.134752	<0.001	<0.001
sag_grades_last_yr	1.92703	0.011 (0~0.022)	7379.83	0.0213032	0.0448636	0.0540147	0.0912663
Episodic.memory	2.60448	0.01 (0.003~0.018)	6807.49	0.0289667	0.0631333	0.00922125	0.0251023
Executive.function/attention_inhibition	3.97757	0.016 (0.008~0.024)	5788.51	0.0501773	0.10456	<0.001	<0.001
Processing.speed	1.14394	0.006 (-0.004~0.017)	5815.13	0.0144837	0.0300022	0.252697	0.343948
Picture.vocabulary	6.0477	0.022 (0.015~0.029)	7455.94	0.0641645	0.140078	<0.001	<0.001
Oral.reading	6.38733	0.027 (0.018~0.035)	7340.91	0.0717833	0.149099	<0.001	<0.001
Crystallized.cognition	6.04217	0.027 (0.018~0.036)	5686.5	0.0751503	0.160251	<0.001	<0.001
ravlt_verbal_learning	2.14225	0.016 (0.001~0.03)	7671.36	0.0236411	0.0489174	0.0322051	0.0584462
pea_ravlt_sd_trial_vi_tc	2.84328	0.02 (0.006~0.034)	7210.73	0.0318629	0.0669668	0.00447777	0.0129065
pea_ravlt_ld_trial_vii_tc	2.46026	0.019 (0.004~0.035)	7214.24	0.0276457	0.0579315	0.0139071	0.0334409

## Sheet: Tobacco- 2year
Outcome	T-Value	b (95% CI)	Degrees of freedom	β	Cohen's D	P value	FDR-adjusted P value
total.sleep.problems	6.31612	0.042 (0.029~0.055)	7744.55	0.0711968	0.143543	<0.001	<0.001
upps_y_ss_negative_urgency	3.94644	0.038 (0.019~0.057)	7205.18	0.0437135	0.0929851	<0.001	<0.001
upps_y_ss_lack_of_planning	5.50019	0.05 (0.032~0.068)	7039.8	0.0599617	0.131108	<0.001	<0.001
upps_y_ss_sensation_seeking	-1.1213	-0.01 (-0.028~0.008)	7402.43	-0.0123377	-0.0260655	0.262195	0.291989
upps_y_ss_positive_urgency	5.12649	0.058 (0.036~0.08)	7138.03	0.0560798	0.121356	<0.001	<0.001
upps_y_ss_lack_of_perseverance	6.04999	0.062 (0.042~0.082)	7232.93	0.0671132	0.142275	<0.001	<0.001
bis_y_ss_bism_sum	-0.49903	-0.008 (-0.04~0.024)	7256.2	-0.0054384	-0.0117166	0.617773	0.630644
bis_y_ss_basm_rr	-1.5173	-0.015 (-0.035~0.004)	7076.72	-0.0168022	-0.0360733	0.129236	0.162373
bis_y_ss_basm_drive	1.80759	0.036 (-0.003~0.076)	7237.88	0.019811	0.0424938	0.0707111	0.0962457
KSADS.MajorDepressiveDisorder	4.17045	0.021 (0.011~0.03)	6109.8	0.0457145	0.106709	<0.001	<0.001
KSADS.UnspecifiedDepressiveDisorder	0.927756	0.005 (-0.005~0.014)	5802.19	0.0101544	0.0243595	0.353573	0.381083
KSADS.BipolarIDisorder	1.86784	0.006 (0~0.012)	6660.94	0.0207847	0.0457721	0.0618288	0.0865603
KSADS.BipolarIIDisorder	2.29716	0.005 (0.001~0.009)	7570.23	0.0251709	0.052804	0.0216369	0.0331315
KSADS.UnspecifiedBipolarDisorder	2.2167	0.008 (0.001~0.014)	6152.94	0.0243141	0.056519	0.0266803	0.0396162
KSADS.UnspecifiedSchizophreniaSpectrum	1.67771	0.004 (-0.001~0.008)	8646	0.0181412	0.036086	0.0934403	0.123745
KSADS.Hallucinations	0.363741	0.002 (-0.008~0.011)	6027.35	0.00402811	0.00937042	0.716064	0.716064
KSADS.Delusions	0.762553	0.003 (-0.005~0.012)	6413.58	0.00840811	0.0190436	0.445758	0.464726
KSADS.AssociatedPsychoticSymptoms	1.23092	0.003 (-0.002~0.009)	8646	0.0133107	0.0264759	0.218387	0.260999
KSADS.PanicDisorder	1.18704	0.005 (-0.003~0.012)	7478.83	0.0129994	0.0274523	0.235249	0.274457
KSADS.SeparationAnxietyDisorder	2.36247	0.023 (0.004~0.041)	6099.72	0.0263322	0.0604979	0.0181851	0.0287441
KSADS.SocialAnxietyDisorder	1.65462	0.013 (-0.002~0.028)	6377.25	0.0182804	0.0414393	0.0980502	0.126433
KSADS.SpecificPhobia	3.78381	0.05 (0.024~0.076)	6661.99	0.0420839	0.0927166	<0.001	<0.001
KSADS.GeneralizedAnxietyDisorder	1.4172	0.008 (-0.003~0.019)	7418.73	0.0156303	0.0329076	0.156466	0.191671
KSADS.OCD	2.12507	0.014 (0.001~0.028)	6256.04	0.023334	0.0537346	0.0336195	0.0484517
KSADS.ADHD	4.58115	0.05 (0.029~0.071)	7334.08	0.0502595	0.106987	<0.001	<0.001
KSADS.ODD	4.86251	0.044 (0.026~0.062)	6828.84	0.0539261	0.117684	<0.001	<0.001
KSADS.ConductDisorder	3.32489	0.013 (0.005~0.021)	7852.4	0.0367509	0.0750422	<0.001	0.00155504
KSADS.PTSD	3.29815	0.012 (0.005~0.02)	6133.6	0.0373378	0.0842254	<0.001	0.00165379
CBCL.anxious/depressed	4.38293	0.118 (0.065~0.17)	5853.47	0.055626	0.114574	<0.001	<0.001
CBCL.withdrawn/depressed	5.81784	0.165 (0.109~0.221)	5688.33	0.0740384	0.154276	<0.001	<0.001
CBCL.somatic.complaints	7.71498	0.21 (0.156~0.263)	5771.08	0.0983514	0.203112	<0.001	<0.001
CBCL.social.problems	8.61836	0.234 (0.18~0.287)	5751.59	0.109433	0.22728	<0.001	<0.001
CBCL.thought.problems	6.80374	0.177 (0.126~0.228)	5715.34	0.0862254	0.179994	<0.001	<0.001
CBCL.attention.problems	8.60174	0.231 (0.178~0.283)	5743.27	0.107546	0.227006	<0.001	<0.001
CBCL.rule.breaking.behavior	10.8453	0.281 (0.23~0.332)	5776.98	0.136208	0.285379	<0.001	<0.001
CBCL.aggressive.behavior	9.18592	0.238 (0.188~0.289)	5921.16	0.116256	0.238753	<0.001	<0.001
CBCL.internalizing.factors	7.04711	0.179 (0.129~0.229)	5977.67	0.0898518	0.182295	<0.001	<0.001
CBCL.externalizing.factors	10.3326	0.268 (0.217~0.318)	5937.08	0.130386	0.268195	<0.001	<0.001
CBCL.total.problemse	10.2574	0.248 (0.2~0.295)	6089.42	0.129997	0.262892	<0.001	<0.001
sag_grades_last_yr	-8.31198	-0.062 (-0.077~-0.047)	7208.57	-0.090981	-0.195799	<0.001	<0.001
Episodic.memory	-4.53009	-0.024 (-0.034~-0.014)	6361.34	-0.0500578	-0.113596	<0.001	<0.001
Executive.function/attention_inhibition	-1.15105	-0.006 (-0.017~0.004)	5603.15	-0.0144844	-0.0307546	0.249759	0.284609
Processing.speed	-0.919734	-0.007 (-0.021~0.007)	5620.02	-0.0116106	-0.0245371	0.357751	0.381083
Picture.vocabulary	-5.58083	-0.027 (-0.037~-0.018)	7282.54	-0.0592399	-0.130794	<0.001	<0.001
Oral.reading	-4.59988	-0.026 (-0.037~-0.015)	7173.75	-0.0516799	-0.108618	<0.001	<0.001
Crystallized.cognition	-4.87688	-0.029 (-0.041~-0.018)	5513.17	-0.0608442	-0.131363	<0.001	<0.001
ravlt_verbal_learning	-2.83694	-0.027 (-0.046~-0.008)	7510.85	-0.0311795	-0.0654689	0.00456707	0.00745955
pea_ravlt_sd_trial_vi_tc	-3.57524	-0.033 (-0.051~-0.015)	6989.4	-0.03983	-0.0855294	<0.001	<0.001
pea_ravlt_ld_trial_vii_tc	-3.4094	-0.036 (-0.056~-0.015)	7001.91	-0.0381175	-0.0814891	<0.001	0.00118822

## Sheet: Marijuana- 2year
Outcome	T-Value	b (95% CI)	Degrees of freedom	β	Cohen's D	P value	FDR-adjusted P value
total.sleep.problems	5.81126	0.056 (0.037~0.074)	7991.7	0.0641639	0.130011	<0.001	<0.001
upps_y_ss_negative_urgency	4.36756	0.061 (0.034~0.089)	7815.99	0.0477725	0.0988044	<0.001	<0.001
upps_y_ss_lack_of_planning	5.03112	0.067 (0.041~0.093)	7434.65	0.0547209	0.116698	<0.001	<0.001
upps_y_ss_sensation_seeking	2.68531	0.035 (0.01~0.061)	7918.89	0.0291447	0.0603521	0.00726133	0.016173
upps_y_ss_positive_urgency	3.28369	0.054 (0.022~0.086)	7841.68	0.0355897	0.074163	0.00102908	0.00280138
upps_y_ss_lack_of_perseverance	5.18593	0.078 (0.048~0.107)	7877.36	0.0568742	0.11686	<0.001	<0.001
bis_y_ss_bism_sum	2.21699	0.052 (0.006~0.099)	7856.06	0.0238762	0.0500255	0.0266524	0.0544153
bis_y_ss_basm_rr	-0.0518328	-0.001 (-0.029~0.028)	7834.91	-0.000568593	-0.00117116	0.958663	0.992431
bis_y_ss_basm_drive	2.99371	0.087 (0.03~0.144)	7797.39	0.0323591	0.0678056	0.0027647	0.00677351
KSADS.MajorDepressiveDisorder	1.52104	0.011 (-0.003~0.025)	7605.4	0.0166159	0.0348826	0.128292	0.216573
KSADS.UnspecifiedDepressiveDisorder	0.569142	0.004 (-0.01~0.018)	7391.32	0.00620947	0.01324	0.569277	0.664157
KSADS.BipolarIDisorder	-0.00948636	0 (-0.009~0.009)	7844.14	-0.000104589	-0.000214218	0.992431	0.992431
KSADS.BipolarIIDisorder	1.193	0.004 (-0.003~0.01)	8038.71	0.0130393	0.026612	0.232903	0.334595
KSADS.UnspecifiedBipolarDisorder	4.10759	0.021 (0.011~0.03)	7757.75	0.0448597	0.0932715	<0.001	<0.001
KSADS.UnspecifiedSchizophreniaSpectrum	0.489367	0.002 (-0.005~0.008)	8646	0.00530036	0.0105258	0.624595	0.711747
KSADS.Hallucinations	0.269813	0.002 (-0.012~0.016)	7446.75	0.00296765	0.00625331	0.787311	0.876778
KSADS.Delusions	-0.0748692	0 (-0.013~0.012)	7641.76	-0.000820461	-0.00171292	0.940321	0.992431
KSADS.AssociatedPsychoticSymptoms	1.50766	0.006 (-0.002~0.014)	8646	0.0163273	0.0324284	0.131678	0.216573
KSADS.PanicDisorder	0.926573	0.005 (-0.006~0.017)	7984.9	0.0101204	0.0207384	0.354176	0.456701
KSADS.SeparationAnxietyDisorder	1.10407	0.015 (-0.012~0.043)	7550.71	0.0121857	0.0254116	0.269598	0.366953
KSADS.SocialAnxietyDisorder	1.06179	0.012 (-0.01~0.034)	7696.35	0.0116481	0.0242062	0.288364	0.381887
KSADS.SpecificPhobia	-0.0193393	0 (-0.038~0.037)	7787.88	-0.000213029	-0.000438289	0.984571	0.992431
KSADS.GeneralizedAnxietyDisorder	1.5041	0.012 (-0.004~0.029)	7893.28	0.0164969	0.0338593	0.132596	0.216573
KSADS.OCD	0.762015	0.008 (-0.012~0.027)	7700.52	0.00833768	0.0173674	0.446074	0.533113
KSADS.ADHD	2.22834	0.036 (0.004~0.067)	7798.67	0.0242949	0.0504664	0.025886	0.0544153
KSADS.ODD	3.54678	0.047 (0.021~0.073)	7884.76	0.0389407	0.0798859	<0.001	0.00113056
KSADS.ConductDisorder	2.77629	0.016 (0.005~0.027)	7762.25	0.0304694	0.0630232	0.00551151	0.0128602
KSADS.PTSD	3.16151	0.017 (0.007~0.028)	7496.51	0.0353453	0.0730289	0.0015758	0.0040639
CBCL.anxious/depressed	5.31567	0.21 (0.132~0.287)	6130.49	0.0662536	0.135781	<0.001	<0.001
CBCL.withdrawn/depressed	6.21133	0.259 (0.178~0.341)	6017.41	0.0777551	0.160144	<0.001	<0.001
CBCL.somatic.complaints	6.16028	0.247 (0.168~0.325)	6078.55	0.0773084	0.158027	<0.001	<0.001
CBCL.social.problems	7.1845	0.287 (0.209~0.366)	6078.7	0.0899166	0.184298	<0.001	<0.001
CBCL.thought.problems	8.01518	0.306 (0.231~0.381)	6032.81	0.0997979	0.206387	<0.001	<0.001
CBCL.attention.problems	7.85826	0.311 (0.233~0.388)	6047.07	0.0967234	0.202108	<0.001	<0.001
CBCL.rule.breaking.behavior	8.27464	0.317 (0.242~0.392)	6175.37	0.102634	0.210595	<0.001	<0.001
CBCL.aggressive.behavior	7.56885	0.289 (0.214~0.364)	6166.53	0.0942823	0.19277	<0.001	<0.001
CBCL.internalizing.factors	6.84487	0.255 (0.182~0.328)	6178.15	0.0855583	0.174167	<0.001	<0.001
CBCL.externalizing.factors	8.39241	0.32 (0.246~0.395)	6190.52	0.104279	0.21333	<0.001	<0.001
CBCL.total.problemse	9.14458	0.324 (0.255~0.394)	6257.9	0.11364	0.231196	<0.001	<0.001
sag_grades_last_yr	-1.79988	-0.02 (-0.041~0.002)	7738.12	-0.0195131	-0.040922	0.0719179	0.130518
Episodic.memory	-0.873195	-0.007 (-0.022~0.008)	7440.53	-0.00957339	-0.020246	0.382585	0.468667
Executive.function/attention_inhibition	-1.3065	-0.011 (-0.027~0.005)	6032.26	-0.0161698	-0.0336434	0.191432	0.293131
Processing.speed	-0.201409	-0.002 (-0.023~0.019)	6017.8	-0.00249857	-0.00519266	0.840386	0.915087
Picture.vocabulary	-2.02159	-0.014 (-0.028~0)	7512.83	-0.0210403	-0.0466467	0.0432541	0.084778
Oral.reading	-1.92495	-0.016 (-0.031~0)	7451.78	-0.0212463	-0.0445984	0.0542736	0.102285
Crystallized.cognition	-1.23196	-0.011 (-0.028~0.006)	5721.61	-0.0150221	-0.0325738	0.218013	0.323716
ravlt_verbal_learning	-0.882056	-0.012 (-0.04~0.015)	7913.36	-0.0095348	-0.019831	0.377773	0.468667
pea_ravlt_sd_trial_vi_tc	-1.3803	-0.019 (-0.045~0.008)	7583.26	-0.0151822	-0.0317012	0.167535	0.264814
pea_ravlt_ld_trial_vii_tc	-1.17759	-0.018 (-0.048~0.012)	7572.02	-0.0129593	-0.0270657	0.238996	0.334595

## Sheet: Polysubstance-2year
Outcome	T-Value	b (95% CI)	Degrees of freedom	β	Cohen's D	P value	FDR-adjusted P value
total.sleep.problems	5.51015	1.158 (0.746~1.569)	7895.01	0.061986	0.124027	<0.001	<0.001
upps_y_ss_negative_urgency	2.82623	0.166 (0.051~0.281)	7403.68	0.0313278	0.0656921	0.00472261	0.0115704
upps_y_ss_lack_of_planning	4.86166	0.268 (0.16~0.376)	7192.87	0.052974	0.114647	<0.001	<0.001
upps_y_ss_sensation_seeking	1.28977	0.087 (-0.045~0.218)	7583.27	0.0141776	0.029622	0.19717	0.265456
upps_y_ss_positive_urgency	3.41411	0.227 (0.097~0.357)	7353.03	0.0374066	0.0796296	<0.001	0.00185439
upps_y_ss_lack_of_perseverance	3.43267	0.194 (0.083~0.305)	7453.38	0.0381344	0.0795217	<0.001	0.00185439
bis_y_ss_bism_sum	1.89179	0.133 (-0.005~0.27)	7434.92	0.0206116	0.0438798	0.0585576	0.119486
bis_y_ss_basm_rr	0.331964	0.021 (-0.102~0.144)	7272.96	0.00367827	0.00778512	0.739926	0.759767
bis_y_ss_basm_drive	1.75726	0.121 (-0.014~0.257)	7433.6	0.0192426	0.040763	0.0789151	0.143216
KSADS.MajorDepressiveDisorder	3.42673	0.013 (0.005~0.02)	6369.68	0.0376579	0.0858718	<0.001	0.00185439
KSADS.UnspecifiedDepressiveDisorder	1.4269	0.005 (-0.002~0.012)	5672.67	0.0156427	0.0378905	0.153663	0.229622
KSADS.BipolarIDisorder	-0.61575	-0.001 (-0.006~0.003)	6403.61	-0.00684572	-0.0153894	0.538081	0.627762
KSADS.BipolarIIDisorder	1.80173	0.003 (0~0.006)	7692.91	0.0197256	0.0410841	0.0716272	0.13499
KSADS.UnspecifiedBipolarDisorder	2.28011	0.006 (0.001~0.011)	5262.31	0.024995	0.0628634	0.0226409	0.0504275
KSADS.UnspecifiedSchizophreniaSpectrum	0.458309	0.001 (-0.003~0.004)	8646	0.0049576	0.00985781	0.646742	0.70423
KSADS.Hallucinations	0.40097	0.001 (-0.006~0.009)	5513.41	0.00444086	0.0108002	0.688458	0.733357
KSADS.Delusions	1.62132	0.005 (-0.001~0.012)	6483.67	0.0178929	0.0402706	0.104998	0.17741
KSADS.AssociatedPsychoticSymptoms	0.751298	0.002 (-0.002~0.006)	8646	0.00812642	0.0161598	0.452494	0.540785
KSADS.PanicDisorder	-0.251067	-0.001 (-0.007~0.005)	7540.93	-0.00274995	-0.00578238	0.801769	0.801769
KSADS.SeparationAnxietyDisorder	3.26856	0.024 (0.009~0.038)	5610.51	0.0364446	0.0872742	0.00108746	0.0029603
KSADS.SocialAnxietyDisorder	-0.587255	-0.003 (-0.015~0.008)	6389.75	-0.00649197	-0.0146931	0.557053	0.634781
KSADS.SpecificPhobia	1.2804	0.013 (-0.007~0.032)	6802.86	0.0142735	0.0310478	0.200447	0.265456
KSADS.GeneralizedAnxietyDisorder	1.42346	0.006 (-0.002~0.014)	7506.17	0.0157026	0.03286	0.154643	0.229622
KSADS.OCD	1.69902	0.009 (-0.001~0.019)	7491	0.0186402	0.0392609	0.0893561	0.156373
KSADS.ADHD	3.75226	0.031 (0.015~0.047)	7473.64	0.0410962	0.0868073	<0.001	<0.001
KSADS.ODD	3.65514	0.025 (0.012~0.039)	6862.71	0.0405549	0.0882443	<0.001	<0.001
KSADS.ConductDisorder	1.95867	0.006 (0~0.012)	4639.94	0.0216337	0.0575088	0.0502118	0.106973
KSADS.PTSD	1.35931	0.004 (-0.002~0.009)	5578.34	0.0153533	0.0363995	0.174104	0.243745
CBCL.anxious/depressed	3.22249	0.275 (0.108~0.443)	5983.47	0.0408356	0.0833192	0.00127763	0.00329495
CBCL.withdrawn/depressed	4.18188	0.229 (0.121~0.336)	5799.91	0.0532681	0.109822	<0.001	<0.001
CBCL.somatic.complaints	5.62947	0.31 (0.202~0.418)	5913.09	0.0718737	0.146417	<0.001	<0.001
CBCL.social.problems	4.78823	0.281 (0.166~0.396)	5976.64	0.0608026	0.123873	<0.001	<0.001
CBCL.thought.problems	5.63204	0.333 (0.217~0.449)	5862.02	0.0714804	0.14712	<0.001	<0.001
CBCL.attention.problems	7.12625	0.654 (0.474~0.833)	5866.44	0.0892434	0.186082	<0.001	<0.001
CBCL.rule.breaking.behavior	7.52654	0.388 (0.287~0.489)	6029.92	0.0948217	0.193852	<0.001	<0.001
CBCL.aggressive.behavior	6.51216	0.736 (0.515~0.958)	6100.66	0.0823771	0.16675	<0.001	<0.001
CBCL.internalizing.factors	5.12995	0.83 (0.513~1.147)	6070.12	0.0653461	0.131687	<0.001	<0.001
CBCL.externalizing.factors	7.27012	1.124 (0.821~1.427)	6121.49	0.0917585	0.185842	<0.001	<0.001
CBCL.total.problemse	7.88464	3.804 (2.858~4.749)	6184.23	0.0997989	0.200525	<0.001	<0.001
sag_grades_last_yr	-2.59721	-0.132 (-0.232~-0.032)	7396.25	-0.0285518	-0.0603993	0.00941695	0.0219729
Episodic.memory	-1.40073	-0.594 (-1.426~0.237)	6762.19	-0.0154628	-0.0340675	0.161341	0.232521
Executive.function/attention_inhibition	0.975066	0.396 (-0.4~1.193)	5737.32	0.0122443	0.025746	0.329568	0.42497
Processing.speed	-0.849787	-0.499 (-1.649~0.652)	5763.38	-0.0107018	-0.0223873	0.395479	0.484462
Picture.vocabulary	0.945482	0.365 (-0.391~1.12)	7438.2	0.00999785	0.0219255	0.344444	0.432763
Oral.reading	1.87406	0.812 (-0.037~1.661)	7333.31	0.0209948	0.0437686	0.0609624	0.119486
Crystallized.cognition	1.57741	0.746 (-0.181~1.673)	5620.81	0.0195953	0.0420799	0.114758	0.187438
ravlt_verbal_learning	1.55404	0.496 (-0.13~1.121)	7695.66	0.0170396	0.0354299	0.120215	0.190017
pea_ravlt_sd_trial_vi_tc	0.326227	0.023 (-0.114~0.16)	7239.57	0.00363549	0.00766821	0.744262	0.759767
pea_ravlt_ld_trial_vii_tc	0.530009	0.04 (-0.107~0.186)	7239.38	0.00592115	0.0124584	0.596122	0.663863
