# Supplementary material for: Prenatal substance exposure and child health: Understanding the role of environmental factors, genetics, and brain development
Source: PNAS Nexus. 2024 Jan 30;3(1):pgae003. doi: 10.1093/pnasnexus/pgae003 (PMC10826906; doi:10.1093/pnasnexus/pgae003)
Supplement: pgae003_Supplementary_Data [file pgae003_supplementary_data.zip › PNASNEXUS-PNASNEXUS-2023-00807R-s07.xlsx]

## Sheet: Caffeine-baseline
Outcome	T-Value	b (95% CI)	Degrees of freedom	β	Cohen's D	P value	FDR-adjusted P value
total.sleep.problems	3.65839	0.021 (0.01~0.032)	5199.36	0.0488019	0.101472	<0.001	0.00640807
upps_y_ss_lack_of_planning	0.425461	0.003 (-0.012~0.019)	5088.67	0.00590259	0.0119285	0.670519	0.767122
upps_y_ss_positive_urgency	1.11716	0.011 (-0.008~0.03)	5258.23	0.0153884	0.0308123	0.263978	0.588534
upps_y_ss_lack_of_perseverance	0.915623	0.008 (-0.009~0.024)	2646.14	0.0125808	0.0355992	0.359948	0.588534
KSADS.MajorDepressiveDisorder	-0.88422	-0.004 (-0.012~0.005)	2511.73	-0.0112474	-0.0352861	0.376662	0.588534
KSADS.Hallucinations	0.82566	0.004 (-0.006~0.014)	41.5196	0.0109081	0.256274	0.413716	0.608406
KSADS.Delusions	2.01217	0.009 (0~0.017)	4630.18	0.0256891	0.059142	0.0442599	0.210456
KSADS.SeparationAnxietyDisorder	0.419228	0.005 (-0.019~0.03)	5016.02	0.00584907	0.0118386	0.675068	0.767122
KSADS.SpecificPhobia	1.16549	0.016 (-0.011~0.044)	5155.17	0.0162889	0.0324651	0.243874	0.588534
KSADS.GeneralizedAnxietyDisorder	0.136255	0.001 (-0.011~0.012)	106.356	0.00178253	0.0264243	0.891877	0.929038
KSADS.ADHD	0.373601	0.004 (-0.018~0.027)	5261.02	0.00508982	0.0103016	0.708716	0.770344
KSADS.ODD	1.37509	0.014 (-0.006~0.034)	5249.96	0.0190019	0.0379561	0.169163	0.469899
KSADS.ConductDisorder	-0.89314	-0.004 (-0.012~0.004)	473.103	-0.0121858	-0.0821243	0.372236	0.588534
KSADS.PTSD	0.672409	0.002 (-0.005~0.009)	76.5139	0.00869184	0.153742	0.503349	0.699096
CBCL.anxious/depressed	-0.00837115	0 (-0.039~0.038)	5279.96	-0.000113091	-0.000230409	0.993321	0.993321
CBCL.withdrawn/depressed	-0.453369	-0.009 (-0.047~0.029)	3100.82	-0.00598012	-0.0162833	0.650315	0.767122
CBCL.somatic.complaints	2.79678	0.057 (0.017~0.096)	5278.14	0.038139	0.0769923	0.00518022	0.0470856
CBCL.social.problems	0.910423	0.017 (-0.02~0.055)	5257.19	0.0118659	0.0251129	0.362641	0.588534
CBCL.thought.problems	0.471307	0.009 (-0.029~0.048)	5279.75	0.00629336	0.0129726	0.637441	0.767122
CBCL.attention.problems	1.73422	0.034 (-0.004~0.072)	5279.12	0.0228128	0.0477369	0.0829369	0.259178
CBCL.rule.breaking.behavior	1.88154	0.034 (-0.001~0.069)	5239.67	0.0244535	0.0519865	0.0599543	0.214122
CBCL.aggressive.behavior	2.67332	0.049 (0.013~0.085)	5240.03	0.0346611	0.0738609	0.00753369	0.0470856
CBCL.internalizing.factors	1.03707	0.018 (-0.016~0.053)	5279.98	0.0136597	0.0285443	0.299753	0.588534
CBCL.externalizing.factors	2.694	0.047 (0.013~0.082)	5087.81	0.0344663	0.0755374	0.00708319	0.0470856
CBCL.total.problemse	1.95607	0.031 (0~0.063)	5279.5	0.0245974	0.0538417	0.0505093	0.210456

## Sheet: Alcohol-baseline
Outcome	T-Value	b (95% CI)	Degrees of freedom	β	Cohen's D	P value	FDR-adjusted P value
total.sleep.problems	4.32214	0.027 (0.015~0.04)	5055.62	0.0598683	0.121574	<0.001	<0.001
upps_y_ss_negative_urgency	2.91647	0.027 (0.009~0.045)	5204.33	0.0421959	0.0808546	0.00355531	0.00575621
upps_y_ss_lack_of_planning	3.5643	0.031 (0.014~0.048)	4727.39	0.0512662	0.10368	<0.001	<0.001
upps_y_ss_sensation_seeking	3.51419	0.029 (0.013~0.045)	5192.47	0.0511877	0.0975367	<0.001	<0.001
KSADS.Hallucinations	1.57251	0.008 (-0.002~0.019)	16.5961	0.0206142	0.772007	0.1347	0.143119
KSADS.Delusions	1.90195	0.009 (0~0.017)	1628.53	0.0237115	0.0942608	0.0573541	0.0650013
KSADS.SeparationAnxietyDisorder	2.68532	0.036 (0.01~0.063)	4140.38	0.0387487	0.0834653	0.0072749	0.0103061
KSADS.SpecificPhobia	1.57533	0.024 (-0.006~0.054)	4691.45	0.022816	0.0459989	0.115248	0.126401
KSADS.OCD	2.02354	0.017 (0.001~0.034)	154.167	0.0277897	0.325946	0.0447453	0.0524599
KSADS.ADHD	2.16515	0.027 (0.003~0.052)	5160.29	0.0306202	0.0602812	0.0304215	0.0369404
KSADS.ODD	2.38403	0.027 (0.005~0.048)	5109.91	0.0341862	0.0667013	0.0171607	0.0233385
KSADS.ConductDisorder	-0.774411	-0.003 (-0.012~0.005)	185.594	-0.0107307	-0.113689	0.439673	0.439673
CBCL.anxious/depressed	3.31134	0.071 (0.029~0.113)	5271.56	0.0464863	0.0912146	<0.001	0.0016727
CBCL.withdrawn/depressed	2.1969	0.046 (0.005~0.088)	1895.53	0.0299302	0.10092	0.028148	0.0354456
CBCL.somatic.complaints	3.37371	0.075 (0.031~0.118)	5254.27	0.0477928	0.0930853	<0.001	<0.001
CBCL.social.problems	0.851944	0.018 (-0.023~0.059)	5142.56	0.0115249	0.0237603	0.394285	0.406233
CBCL.thought.problems	3.49923	0.075 (0.033~0.117)	5276.97	0.048563	0.0963407	<0.001	<0.001
CBCL.attention.problems	3.4254	0.073 (0.031~0.114)	5259.96	0.046815	0.0944606	<0.001	<0.001
CBCL.rule.breaking.behavior	2.90126	0.057 (0.018~0.095)	5094.22	0.0391332	0.0812975	0.00373263	0.00576861
CBCL.aggressive.behavior	3.89735	0.078 (0.039~0.118)	5145.63	0.0524737	0.108663	<0.001	<0.001
CBCL.internalizing.factors	4.13057	0.08 (0.042~0.118)	5274.62	0.0565406	0.113748	<0.001	<0.001
CBCL.externalizing.factors	3.84945	0.074 (0.036~0.111)	4787.22	0.0511087	0.111272	<0.001	<0.001
CBCL.total.problemse	4.78195	0.084 (0.05~0.118)	5277.99	0.0625007	0.131644	<0.001	<0.001
Executive.function/Cognitive.flexibility	2.20169	0.01 (0.001~0.02)	3923.09	0.0318369	0.0703026	0.0277456	0.0354456
Executive.function/attention_inhibition	2.85066	0.012 (0.004~0.021)	4969.99	0.0419119	0.080872	0.0043808	0.00647596
Working.memory	4.23435	0.018 (0.01~0.026)	4809.19	0.0605085	0.122118	<0.001	<0.001
Fluid.cognition	3.31926	0.018 (0.007~0.028)	5074.16	0.0478615	0.0931942	<0.001	0.0016727
Picture.vocabulary	5.62231	0.025 (0.016~0.033)	5208.54	0.0761231	0.155807	<0.001	<0.001
Oral.reading	5.70769	0.031 (0.02~0.042)	5049.84	0.0808813	0.160639	<0.001	<0.001
Crystallized.cognition	6.8412	0.033 (0.024~0.043)	5118.82	0.0938841	0.191239	<0.001	<0.001
Total.cognition	6.46767	0.031 (0.022~0.041)	5091.64	0.0888467	0.18128	<0.001	<0.001
ravlt_verbal_learning	3.66292	0.027 (0.013~0.042)	5084.08	0.0520502	0.102743	<0.001	<0.001
RAVLT Immediate delay score	3.29616	0.03 (0.012~0.048)	4789.19	0.0475929	0.0952594	<0.001	0.00167838
RAVLT Long delay score	4.20014	0.042 (0.022~0.062)	5000.54	0.0605558	0.118791	<0.001	<0.001

## Sheet: Tobacco-baseline
Outcome	T-Value	b (95% CI)	Degrees of freedom	β	Cohen's D	P value	FDR-adjusted P value
total.sleep.problems	1.13081	0.011 (-0.008~0.029)	5278.5	0.0167565	0.0311289	0.258188	0.590143
upps_y_ss_negative_urgency	-0.453385	-0.006 (-0.033~0.02)	5272.42	-0.00701285	-0.012488	0.650291	0.84362
upps_y_ss_lack_of_planning	-0.241057	-0.003 (-0.029~0.022)	5270.09	-0.00371846	-0.0066411	0.809521	0.898195
upps_y_ss_positive_urgency	0.0476285	0.001 (-0.03~0.031)	5272.28	0.000728252	0.00131189	0.962014	0.963479
upps_y_ss_lack_of_perseverance	-2.5392	-0.035 (-0.061~-0.008)	5272.09	-0.0390852	-0.0699416	0.011139	0.118634
bis_y_ss_bism_sum	-0.137489	-0.003 (-0.045~0.039)	5267.11	-0.00215138	-0.0037889	0.890649	0.950026
bis_y_ss_basm_rr	2.14922	0.026 (0.002~0.05)	5271.98	0.0334926	0.0592002	0.0316626	0.217115
bis_y_ss_basm_drive	0.780204	0.021 (-0.031~0.073)	5270.81	0.0119392	0.0214931	0.435306	0.775788
KSADS.MajorDepressiveDisorder	-0.754597	-0.006 (-0.02~0.009)	5262.28	-0.0116824	-0.0208045	0.450525	0.775788
KSADS.BipolarIDisorder	0.297762	0.002 (-0.011~0.015)	4946.84	0.00465451	0.00846712	0.765897	0.89666
KSADS.BipolarIIDisorder	1.76458	0.008 (-0.001~0.018)	3575.54	0.0274199	0.0590202	0.0777198	0.414505
KSADS.BipolarDisorder	1.41129	0.011 (-0.004~0.027)	5252.43	0.0220748	0.0389463	0.158218	0.495577
KSADS.SchizophreniaSpectrum	0.484216	0.002 (-0.005~0.008)	5183.22	0.00759146	0.0134515	0.628253	0.84362
KSADS.Hallucinations	1.20219	0.011 (-0.007~0.028)	4644.8	0.018801	0.0352793	0.229351	0.579413
KSADS.Delusions	0.605782	0.005 (-0.011~0.02)	5235.67	0.0094258	0.016744	0.544686	0.84362
KSADS.AssociatedPsychoticSymptoms	2.37753	0.012 (0.002~0.023)	5238.01	0.037184	0.0657012	0.0174647	0.139717
KSADS.PanicDisorder	0.467953	0.003 (-0.01~0.016)	5143.6	0.00731147	0.0130497	0.639838	0.84362
KSADS.SeparationAnxietyDisorder	0.453415	0.009 (-0.03~0.049)	5253.91	0.00703662	0.0125108	0.650269	0.84362
KSADS.SocialAnxietyDisorder	-1.31667	-0.019 (-0.047~0.009)	5272.75	-0.0205534	-0.0362652	0.188006	0.501348
KSADS.SpecificPhobia	2.50262	0.056 (0.012~0.1)	5267.53	0.0388636	0.0689639	0.0123577	0.118634
KSADS.GeneralizedAnxietyDisorder	-0.559536	-0.006 (-0.026~0.014)	5010.82	-0.00870078	-0.015809	0.575821	0.84362
KSADS.OCD	-2.05303	-0.027 (-0.053~-0.001)	5233.6	-0.0318127	-0.0567576	0.0401197	0.240718
KSADS.ADHD	0.371791	0.007 (-0.03~0.044)	5278.79	0.00562307	0.0102344	0.710064	0.885049
KSADS.ODD	1.37558	0.023 (-0.01~0.055)	5277.53	0.0211062	0.0378706	0.169009	0.495577
KSADS.ConductDisorder	2.97282	0.021 (0.007~0.034)	5244.79	0.0462717	0.0820983	0.00296421	0.118634
KSADS.PTSD	0.503204	0.003 (-0.009~0.015)	4881.61	0.00775913	0.0144043	0.614844	0.84362
CBCL.anxious/depressed	-0.751238	-0.024 (-0.086~0.038)	5279.28	-0.0112617	-0.0206786	0.452543	0.775788
CBCL.withdrawn/depressed	-0.487048	-0.015 (-0.077~0.047)	5276.46	-0.00718769	-0.0134101	0.626244	0.84362
CBCL.somatic.complaints	-0.759377	-0.025 (-0.089~0.039)	5279.95	-0.0114922	-0.0209013	0.447661	0.775788
CBCL.social.problems	0.848555	0.026 (-0.034~0.087)	5278.37	0.0122785	0.0233593	0.396168	0.775788
CBCL.thought.problems	-0.04579	-0.001 (-0.064~0.061)	5278.26	-0.000678423	-0.00126054	0.963479	0.963479
CBCL.attention.problems	-0.223255	-0.007 (-0.069~0.055)	5279.73	-0.003259	-0.00614505	0.823346	0.898195
CBCL.rule.breaking.behavior	0.336503	0.01 (-0.047~0.066)	5277.53	0.00485735	0.00926409	0.736505	0.885049
CBCL.aggressive.behavior	-0.268576	-0.008 (-0.066~0.05)	5278.36	-0.00386688	-0.00739345	0.788267	0.898195
CBCL.internalizing.factors	-0.806294	-0.023 (-0.079~0.033)	5278.86	-0.011784	-0.0221949	0.420109	0.775788
CBCL.externalizing.factors	-0.0787648	-0.002 (-0.058~0.053)	5279.04	-0.00112022	-0.00216813	0.937223	0.963479
CBCL.total.problemse	-0.33513	-0.009 (-0.06~0.042)	5277.83	-0.00467584	-0.00922604	0.737541	0.885049
Episodic.memory	-2.6549	-0.019 (-0.033~-0.005)	5220.6	-0.0412141	-0.0734882	0.00795731	0.118634
Executive.function/Cognitive.flexibility	-0.537731	-0.004 (-0.018~0.01)	5186.98	-0.00835697	-0.0149327	0.590786	0.84362
Working.memory	-2.59551	-0.016 (-0.029~-0.004)	5209.73	-0.0397003	-0.0719192	0.00947164	0.118634
Fluid.cognition	-1.71498	-0.013 (-0.029~0.002)	5123.76	-0.0264657	-0.0479174	0.0864103	0.414769
Picture.vocabulary	-0.969195	-0.006 (-0.019~0.006)	5228.27	-0.0140092	-0.0268078	0.332493	0.725439
Oral.reading	-1.35487	-0.011 (-0.027~0.005)	5221.28	-0.0205263	-0.0375007	0.175517	0.495577
Crystallized.cognition	-1.13526	-0.008 (-0.022~0.006)	5145.59	-0.0166724	-0.0316524	0.256321	0.590143
Total.cognition	-1.61684	-0.012 (-0.026~0.002)	5121.97	-0.0237625	-0.0451833	0.105975	0.462436
ravlt_verbal_learning	-1.36467	-0.015 (-0.037~0.007)	5277.14	-0.0207538	-0.0375716	0.172413	0.495577
RAVLT Immediate delay score	-1.40047	-0.019 (-0.045~0.007)	5192.23	-0.0216801	-0.038871	0.161434	0.495577
RAVLT Long delay score	-1.52234	-0.023 (-0.052~0.007)	5173.81	-0.0234836	-0.0423288	0.127986	0.495577

## Sheet: Marijuana-baseline
Outcome	T-Value	b (95% CI)	Degrees of freedom	β	Cohen's D	P value	FDR-adjusted P value
total.sleep.problems	0.0347134	0 (-0.026~0.027)	5274.72	0.000485244	0.000955933	0.97231	0.97231
upps_y_ss_positive_urgency	-0.599169	-0.013 (-0.058~0.031)	5271.95	-0.00864937	-0.0165042	0.549086	0.699856
KSADS.MajorDepressiveDisorder	-1.74513	-0.019 (-0.04~0.002)	5277.85	-0.0255154	-0.0480428	0.0810211	0.34434
KSADS.BipolarIIDisorder	-0.192042	-0.001 (-0.015~0.012)	3942.43	-0.00281848	-0.00611707	0.847719	0.877352
KSADS.BipolarDisorder	0.697945	0.008 (-0.015~0.031)	5193.23	0.0103115	0.0193701	0.485243	0.699856
KSADS.SchizophreniaSpectrum	1.04737	0.005 (-0.005~0.015)	5208.87	0.0155064	0.0290242	0.294975	0.619856
KSADS.Hallucinations	0.446361	0.006 (-0.019~0.031)	4802.66	0.00659259	0.0128818	0.655357	0.768349
KSADS.Delusions	2.08454	0.023 (0.001~0.045)	5251.42	0.0306361	0.057531	0.0371594	0.201649
KSADS.AssociatedPsychoticSymptoms	1.29091	0.01 (-0.005~0.024)	5249.44	0.019064	0.0356343	0.196793	0.586331
KSADS.PanicDisorder	-0.225283	-0.002 (-0.021~0.017)	5189.43	-0.0033239	-0.00625459	0.821768	0.877352
KSADS.SeparationAnxietyDisorder	1.00666	0.029 (-0.028~0.086)	5268.84	0.0147496	0.0277367	0.314145	0.619856
KSADS.SocialAnxietyDisorder	0.594509	0.012 (-0.028~0.053)	5279.01	0.00876582	0.0163649	0.552197	0.699856
KSADS.SpecificPhobia	0.977919	0.032 (-0.032~0.095)	5277	0.0143349	0.026924	0.328159	0.619856
KSADS.GeneralizedAnxietyDisorder	-0.187153	-0.003 (-0.032~0.026)	5081.71	-0.00274851	-0.00525076	0.851548	0.877352
KSADS.OCD	1.12965	0.022 (-0.016~0.059)	5246.17	0.0165288	0.0311927	0.258676	0.586331
KSADS.ADHD	1.32616	0.036 (-0.017~0.089)	5279.51	0.0189269	0.0365029	0.184846	0.586331
KSADS.ODD	2.03884	0.048 (0.002~0.095)	5279.98	0.0295225	0.0561173	0.041516	0.201649
KSADS.ConductDisorder	-0.589177	-0.006 (-0.026~0.014)	5254.45	-0.00865927	-0.0162559	0.555768	0.699856
KSADS.PTSD	4.09372	0.036 (0.019~0.053)	4996.98	0.0596135	0.115823	<0.001	0.00146612
CBCL.anxious/depressed	-0.694188	-0.032 (-0.121~0.058)	5274.86	-0.00981616	-0.0191162	0.487595	0.699856
CBCL.withdrawn/depressed	1.23863	0.056 (-0.033~0.145)	5279.96	0.0172515	0.0340924	0.215537	0.586331
CBCL.somatic.complaints	-1.18906	-0.056 (-0.148~0.036)	5276.8	-0.0169767	-0.0327379	0.234468	0.586331
CBCL.social.problems	0.680922	0.03 (-0.057~0.118)	5279.75	0.0092979	0.0187422	0.495951	0.699856
CBCL.thought.problems	0.67786	0.031 (-0.059~0.12)	5272.88	0.00947252	0.0186701	0.49789	0.699856
CBCL.attention.problems	3.15084	0.142 (0.054~0.231)	5275.35	0.0433898	0.0867623	0.00163713	0.0278311
CBCL.rule.breaking.behavior	2.98046	0.124 (0.042~0.205)	5278.06	0.0405958	0.0820495	0.00289129	0.032768
CBCL.aggressive.behavior	2.10487	0.09 (0.006~0.174)	5275.29	0.02859	0.0579605	0.0353496	0.201649
CBCL.internalizing.factors	-0.456126	-0.019 (-0.1~0.062)	5273.99	-0.00628788	-0.0125616	0.648318	0.768349
CBCL.externalizing.factors	2.61824	0.107 (0.027~0.187)	5275.94	0.0351305	0.0720925	0.00886368	0.0753413
CBCL.total.problemse	1.51143	0.056 (-0.017~0.13)	5272.1	0.0198892	0.0416319	0.130739	0.493904
Episodic.memory	1.15363	0.012 (-0.008~0.033)	5224.17	0.0169057	0.0319218	0.248706	0.586331
Oral.reading	-0.595196	-0.007 (-0.03~0.016)	5215.49	-0.00850676	-0.0164832	0.551738	0.699856
Crystallized.cognition	-0.248414	-0.003 (-0.023~0.018)	5141.63	-0.00343659	-0.00692876	0.803824	0.877352
Total.cognition	0.627197	0.006 (-0.014~0.027)	5119.2	0.00868196	0.017532	0.530558	0.699856

## Sheet: Polysubstance-baseline
Outcome	T-Value	b (95% CI)	Degrees of freedom	β	Cohen's D	P value	FDR-adjusted P value
total.sleep.problems	10.9409	0.057 (0.047~0.067)	9029.15	0.114392	0.230283	<0.001	<0.001
upps_y_ss_negative_urgency	3.37302	0.024 (0.01~0.037)	8540.49	0.0349945	0.0729973	0.001	0.001
upps_y_ss_lack_of_planning	4.32286	0.029 (0.016~0.042)	7970.19	0.0443052	0.0968427	<0.001	<0.001
upps_y_ss_sensation_seeking	2.59477	0.016 (0.004~0.028)	8580.91	0.0267667	0.0560224	0.009	0.016
upps_y_ss_positive_urgency	4.56735	0.037 (0.021~0.053)	8445.73	0.0467367	0.0993976	<0.001	<0.001
upps_y_ss_lack_of_perseverance	2.40908	0.017 (0.003~0.031)	8356.29	0.0251313	0.0527078	0.016	0.027
bis_y_ss_bism_sum	2.85666	0.031 (0.01~0.052)	8472.41	0.0296321	0.0620705	0.004	0.008
bis_y_ss_basm_rr	1.30165	0.008 (-0.004~0.02)	8605.35	0.0134291	0.0280634	0.193	0.244
bis_y_ss_basm_drive	1.03492	0.014 (-0.013~0.041)	8372.49	0.0104936	0.0226208	0.301	0.354
KSADS.MajorDepressiveDisorder	2.95258	0.011 (0.004~0.019)	7961	0.0306702	0.0661833	0.003	0.006
KSADS.UnspecifiedDepressiveDisorder	1.0148	0.004 (-0.004~0.013)	6006.59	0.0105106	0.0261877	0.31	0.357
KSADS.BipolarIDisorder	2.10995	0.008 (0.001~0.016)	4850.68	0.0220756	0.0605901	0.035	0.051
KSADS.BipolarIIDisorder	5.23425	0.013 (0.008~0.018)	7541.17	0.0533427	0.120549	<0.001	<0.001
KSADS.BipolarDisorder	3.03451	0.013 (0.005~0.021)	5565.22	0.0311863	0.0813538	0.002	0.005
KSADS.UnspecifiedSchizophreniaSpectrum	1.82679	0.003 (0~0.007)	9828	0.0185207	0.036854	0.068	0.092
KSADS.Hallucinations	3.99295	0.017 (0.009~0.025)	8338.72	0.0410704	0.0874529	<0.001	<0.001
KSADS.Delusions	5.24098	0.021 (0.013~0.028)	5726.91	0.0539509	0.13851	<0.001	<0.001
KSADS.AssociatedPsychoticSymptoms	3.54107	0.01 (0.004~0.015)	8708.07	0.0360806	0.0758933	<0.001	0.001
KSADS.PanicDisorder	2.3963	0.007 (0.001~0.013)	7499.35	0.0247188	0.0553426	0.017	0.027
KSADS.SeparationAnxietyDisorder	7.72864	0.077 (0.057~0.096)	8475.06	0.0808794	0.167904	<0.001	<0.001
KSADS.SocialAnxietyDisorder	1.98836	0.014 (0~0.028)	7307.06	0.0206565	0.0465215	0.047	0.067
KSADS.SpecificPhobia	5.92125	0.067 (0.045~0.089)	8533.91	0.0621906	0.128195	<0.001	<0.001
KSADS.GeneralizedAnxietyDisorder	4.12674	0.02 (0.01~0.029)	7955.76	0.0427506	0.092533	<0.001	<0.001
KSADS.OCD	4.37418	0.03 (0.016~0.043)	7575.83	0.0456373	0.100511	<0.001	<0.001
KSADS.ADHD	7.28107	0.069 (0.05~0.087)	8283.35	0.075232	0.160001	<0.001	<0.001
KSADS.ODD	7.52305	0.061 (0.045~0.077)	8399.13	0.0779664	0.164175	<0.001	<0.001
KSADS.ConductDisorder	4.90998	0.02 (0.012~0.027)	8426.23	0.0509852	0.106978	<0.001	<0.001
KSADS.PTSD	6.9384	0.021 (0.015~0.028)	7208.98	0.0724775	0.163438	<0.001	<0.001
CBCL.anxious/depressed	6.64715	0.484 (0.341~0.626)	8822.98	0.0696267	0.141533	<0.001	<0.001
CBCL.withdrawn/depressed	7.26575	0.29 (0.211~0.368)	8598.09	0.0756104	0.156715	<0.001	<0.001
CBCL.somatic.complaints	7.41307	0.345 (0.254~0.436)	8806.63	0.0783327	0.157988	<0.001	<0.001
CBCL.social.problems	8.14806	0.437 (0.332~0.542)	8815.36	0.0854518	0.173566	<0.001	<0.001
CBCL.thought.problems	9.78648	0.502 (0.401~0.602)	8756.86	0.101809	0.209162	<0.001	<0.001
CBCL.attention.problems	10.3125	0.826 (0.669~0.983)	8607.39	0.105896	0.22231	<0.001	<0.001
CBCL.rule.breaking.behavior	10.6712	0.446 (0.364~0.528)	8864.01	0.109944	0.226687	<0.001	<0.001
CBCL.aggressive.behavior	11.189	1.127 (0.93~1.325)	8880.97	0.116037	0.237461	<0.001	<0.001
CBCL.internalizing.factors	8.64286	1.135 (0.877~1.392)	8957.61	0.0908134	0.182638	<0.001	<0.001
CBCL.externalizing.factors	11.7109	1.574 (1.311~1.838)	8921.18	0.121122	0.247976	<0.001	<0.001
CBCL.total.problemse	12.4333	5.186 (4.369~6.004)	9131.64	0.129168	0.260221	<0.001	<0.001
cash_choice_task	-0.146711	-0.001 (-0.015~0.013)	7893.77	-0.00150128	-0.00330255	0.883	0.9
Episodic.memory	-2.28304	-0.862 (-1.602~-0.122)	8366.75	-0.0234613	-0.0499189	0.022	0.035
Executive.function/Cognitive.flexibility	0.928373	0.331 (-0.368~1.031)	8544.71	0.00956016	0.0200865	0.353	0.396
Executive.function/attention_inhibition	1.35218	0.435 (-0.195~1.065)	8430.48	0.0140281	0.0294537	0.176	0.228
Working.memory	0.730811	0.249 (-0.42~0.919)	8549.7	0.00745549	0.0158074	0.465	0.503
Processing.speed	-1.05939	-0.547 (-1.56~0.465)	8548.64	-0.0109592	-0.022916	0.289	0.349
Fluid.cognition	-0.0338808	-0.014 (-0.802~0.774)	8579.31	-0.000346624	-0.000731573	0.973	0.973
Picture.vocabulary	2.15378	0.809 (0.073~1.545)	8740.19	0.020947	0.0460756	0.031	0.047
Oral.reading	0.917432	0.41 (-0.466~1.286)	8795.48	0.00943502	0.0195648	0.359	0.396
Crystallized.cognition	1.87006	0.777 (-0.037~1.592)	8782.98	0.0186606	0.0399083	0.062	0.086
Total.cognition	1.10154	0.443 (-0.345~1.231)	8709.75	0.010902	0.0236062	0.271	0.334
ravlt_verbal_learning	1.69268	0.01 (-0.002~0.021)	8716.93	0.0170463	0.0362596	0.091	0.12
RAVLT Immediate delay score	0.375168	0.003 (-0.011~0.016)	8391.39	0.00381824	0.00819105	0.708	0.75
RAVLT Long delay score	0.159509	0.001 (-0.014~0.016)	8330.44	0.0016281	0.00349527	0.873	0.9

## Sheet: Caffeine- 2year
Outcome	T-Value	b (95% CI)	Degrees of freedom	β	Cohen's D	P value	FDR-adjusted P value	Pattern	b2year-bbaseline (95% bootstrapped CI)
total.sleep.problems	3.55648	0.021 (0.009~0.032)	4789.17	0.0509214	0.102783	<0.001	0.00645136	persistent	-0.002 (-0.029~0.023)
upps_y_ss_lack_of_planning	0.27429	0.002 (-0.014~0.019)	4611.68	0.00398148	0.00807813	0.783874	0.783874	confounded
upps_y_ss_positive_urgency	1.43646	0.014 (-0.005~0.034)	4718.92	0.0206824	0.0418218	0.150938	0.285104	confounded
upps_y_ss_lack_of_perseverance	0.997372	0.009 (-0.009~0.027)	4714.04	0.0143113	0.0290529	0.318635	0.416677	confounded
KSADS.ADHD	2.39724	0.024 (0.004~0.043)	151.09	0.0327861	0.390052	0.0177408	0.0753984	confounded
KSADS.ODD	1.09294	0.01 (-0.008~0.027)	4727.4	0.0160579	0.0317918	0.274476	0.388842	confounded
CBCL.anxious/depressed	0.78874	0.019 (-0.028~0.065)	3764.89	0.0124861	0.0257091	0.430314	0.522524	confounded
CBCL.somatic.complaints	2.12569	0.051 (0.004~0.098)	3864.8	0.0338526	0.0683858	0.0335925	0.0870965	transient
CBCL.social.problems	0.607514	0.014 (-0.031~0.059)	3901	0.00943517	0.0194535	0.543545	0.616018	confounded
CBCL.thought.problems	0.435424	0.01 (-0.035~0.055)	3862.57	0.00688166	0.0140121	0.663279	0.704734	confounded
CBCL.attention.problems	2.40448	0.056 (0.01~0.102)	3882.43	0.0370474	0.0771789	0.0162422	0.0753984	confounded
CBCL.rule.breaking.behavior	1.20224	0.025 (-0.016~0.067)	3858.34	0.0185682	0.0387099	0.229344	0.35444	confounded
CBCL.aggressive.behavior	2.38012	0.052 (0.009~0.094)	3795.19	0.0367359	0.0772701	0.0173562	0.0753984	transient
CBCL.internalizing.factors	1.31678	0.029 (-0.014~0.071)	3853.15	0.0205281	0.0424264	0.18799	0.319583	confounded
CBCL.externalizing.factors	2.16497	0.046 (0.004~0.087)	3758.96	0.0330897	0.0706232	0.0304529	0.0870965	transient
CBCL.total.problemse	2.10043	0.041 (0.003~0.08)	1454.06	0.0312887	0.110166	0.0358633	0.0870965	confounded
sag_grades_last_yr	-1.44427	-0.009 (-0.022~0.003)	4680.91	-0.02039	-0.0422195	0.14873	0.285104	confounded

## Sheet: Dosage-caffeine-2year
Outcome	T-Value	b (95% CI)	P value
total.sleep.problems	3.79948	0.002 (0.001~0.003)	<0.001

## Sheet: Pattern-caffeine-2year
Outcome	Daily vs nonexposed					Weekly vs nonexposed					Monthly vs nonexposed
	b (95% CI)	β	Cohen's D	P value		b (95% CI)	β	Cohen's D	P value		b (95% CI)	β	Cohen's D	P value
total.sleep.problems	0.971 (0.379~1.563)	0.0531057	0.095075	0.00131544		0.840 (0.223~1.457)	0.0428966	0.078886	0.00766163		0.413 (-0.249~1.075)	0.0192993	0.0362127	0.221061

## Sheet: Alcohol- 2year
Outcome	T-Value	b (95% CI)	Degrees of freedom	β	Cohen's D	P value	FDR-adjusted P value	Pattern	b2year-bbaseline (95% bootstrapped CI)
total.sleep.problems	2.62351	0.017 (0.004~0.029)	4744.14	0.03916	0.0761786	0.00873086	0.0324289	persistent	-0.026 (-0.052~0.004)
upps_y_ss_lack_of_planning	0.785838	0.007 (-0.011~0.025)	4286.92	0.0117986	0.0240044	0.432006	0.476496	transient
upps_y_ss_sensation_seeking	2.68515	0.024 (0.007~0.042)	4710.45	0.0411849	0.078247	0.00727508	0.0315254	persistent	-0.019 (-0.051~0.015)
bis_y_ss_bism_sum	0.772524	0.013 (-0.019~0.045)	4722.55	0.011717	0.022483	0.439843	0.476496	confounded
KSADS.MajorDepressiveDisorder	1.15476	0.006 (-0.004~0.016)	792.629	0.0172503	0.0820329	0.248535	0.358996	confounded
KSADS.SeparationAnxietyDisorder	0.951246	0.009 (-0.01~0.029)	236.413	0.0138748	0.123734	0.342451	0.446205	transient
KSADS.GeneralizedAnxietyDisorder	1.37128	0.009 (-0.004~0.021)	4791	0.0209206	0.0396225	0.170353	0.291539	confounded
KSADS.ODD	0.542294	0.005 (-0.014~0.024)	4406.09	0.00828802	0.0163395	0.587643	0.611149	transient
CBCL.anxious/depressed	0.163625	0.004 (-0.046~0.054)	3401.04	0.00269275	0.00561144	0.870036	0.870036	transient
CBCL.withdrawn/depressed	1.29353	0.034 (-0.018~0.086)	3579.86	0.0209592	0.0432388	0.195911	0.299628	transient
CBCL.somatic.complaints	0.947918	0.025 (-0.026~0.076)	3609.09	0.0157021	0.0315575	0.343235	0.446205	transient
CBCL.social.problems	-0.812311	-0.02 (-0.069~0.028)	3901	-0.013052	-0.0260114	0.416663	0.476496	confounded
CBCL.thought.problems	1.34284	0.033 (-0.015~0.082)	3599.15	0.0220786	0.0447666	0.179408	0.291539	transient
CBCL.attention.problems	2.1481	0.054 (0.005~0.104)	3686.39	0.0344678	0.0707593	0.0317708	0.0688367	transient
CBCL.rule.breaking.behavior	2.45	0.056 (0.011~0.101)	3552.98	0.0393627	0.0822054	0.0143334	0.0372668	persistent	0 (-0.031~0.033)
CBCL.aggressive.behavior	1.96703	0.046 (0~0.092)	3347.04	0.0315037	0.0680003	0.0492622	0.0985243	transient
CBCL.internalizing.factors	0.84261	0.02 (-0.026~0.066)	3589.56	0.0136634	0.0281278	0.399503	0.476496	transient
CBCL.externalizing.factors	2.25577	0.052 (0.007~0.097)	3215.13	0.0357633	0.0795655	0.0241522	0.0570871	transient
CBCL.total.problemse	2.48476	0.052 (0.011~0.094)	764.673	0.038222	0.179712	0.0131767	0.0372668	persistent	-0.035 (-0.063~-0.008)
Episodic.memory	1.92733	0.01 (0~0.02)	3511.59	0.0297589	0.0650479	0.0540195	0.100322	confounded
Executive.function/attention_inhibition	2.84826	0.015 (0.005~0.025)	3802.2	0.0487356	0.0923832	0.00441945	0.0287264	persistent	0.001 (-0.037~0.041)
Picture.vocabulary	3.62001	0.017 (0.008~0.026)	4450.58	0.0524937	0.108525	<0.001	0.00258155	persistent	-0.026 (-0.054~0.003)
Oral.reading	5.13032	0.027 (0.017~0.038)	4319.01	0.0782739	0.156128	<0.001	<0.001	persistent	-0.012 (-0.04~0.015)
Crystallized.cognition	4.60379	0.025 (0.015~0.036)	3545.59	0.0756014	0.154633	<0.001	<0.001	persistent	-0.026 (-0.054~0.004)
RAVLT Immediate delay score	2.71601	0.024 (0.007~0.042)	3084.19	0.0421147	0.0978117	0.00664423	0.0315254	persistent	-0.008 (-0.042~0.024)
RAVLT Long delay score	2.48695	0.022 (0.005~0.039)	2937.04	0.0335444	0.0917788	0.0129394	0.0372668	persistent	-0.025 (-0.055~0.01)

## Sheet: Dosage-alcohol
Baseline
Outcome	Linear association				Nonlinear associations
					Quadratic Polynomials				Cubic Polynomials
	T-Value	b (95% CI)	P value		T-Value	b (95% CI)	P value		T-Value	b (95% CI)	P value
total.sleep.problems	2.48789	0.0011 (0.0002~0.0019)	0.0129099		-1.92211	-2.03E-07 (-4.12E-07~0)	0.0546971		1.67435	3.85E-10 (-6.59E-11~8.36E-10)	0.0941765
upps_y_ss_sensation_seeking	2.62717	0.0008 (0.0002~0.0014)	0.00865855		-0.949847	-1.32E-07 (-4.05E-07~0)	0.342275		1.07931	4.28E-08 (-9.37E-09~8.52E-08)	0.0520956
CBCL.rule.breaking.behavior	0.356988	0.0002 (-0.001~0.0014)	0.721128		-0.295289	-2.51E-07 (-1.92E-06~0)	0.767796		0.562034	1.04E-09 (-2.58E-09~4.66E-09)	0.574139
CBCL.total.problems	-0.828338	-0.0002 (-0.0006~0.0002)	0.407552		-2.45581	-7.45E-07 (-1.34E-06~-1.50E-07)	0.0141191		2.90604	3.30E-7 (1.07E-7~5.53E-07)	0.00369001
Executive.function/attention_inhibition	-0.109279	-0.0006 (-0.0107~0.0095)	0.91299		-2.71622	-0.000096 (-0.0001~-0.00003)	0.00664554		1.41459	3.78E-08 (-7.10E-09~6.85E-08)	0.0558196
Picture.vocabulary	0.365736	0.0022 (-0.0095~0.0138)	0.714591		-2.03548	-0.00008 (-0.0002~-0.000003)	0.0419011		1.84488	3.33E-08 (-2.10E-09~6.88E-08)	0.0651654
Oral.reading	0.233865	0.0017 (-0.0124~0.0158)	0.815107		-2.02247	-2.04E-05 (-4.02E-05~-6.22E-07)	0.0432273		1.91579	4.19E-08 (-9.87E-09~8.49E-08)	0.0554978
Crystallized.cognition	0.198008	0.0013 (-0.0115~0.0141)	0.843054		-2.51668	-0.0001 (-0.0002~-0.00002)	0.0119056		1.2091	4.38E-08 (-9.92E-09~8.26E-08)	0.0572535
RAVLT Immediate delay score	2.60852	0.0018 (0.0005~0.003)	0.00914453		-1.07185	-1.68E-07 (-4.75E-07~1.39E-07)	0.283886		0.789331	2.65E-10 (-3.94E-10~9.24E-10)	0.429989
RAVLT Long delay score	0.48669	0.0001 (-0.0002~0.0003)	0.626518		-1.45831	-2.57E-07 (-6.02E-07~8.85E-08)	0.144874		0.96659	3.64E-10 (-3.75E-10~1.10E-09)	0.333837
2-year follow-up
Outcome	Linear association				Nonlinear associations
					Quadratic Polynomials				Cubic Polynomials
	T-Value	b (95% CI)	P value		T-Value	b (95% CI)	P value		T-Value	b (95% CI)	P value
total.sleep.problems	2.16497	0.0482 (0.0045~0.092)	0.0304861		-2.71245	-8.39E-04 (-1.44E-03~2.32E-04)	0.00672557		-0.0902985	-4.67E-09 (-1.06E-07~9.67E-08)	0.928057
upps_y_ss_sensation_seeking	2.78848	0.011 (0.003~0.019)	0.00533665		-3.42976	-1.30E-05 (-2.04E-05~-5.56E-06)	0.000614156		1.17948	2.01E-08 (-1.33E-08~5.35E-08)	0.238324
CBCL.rule.breaking.behavior	1.60399	0.002 (0~0.004)	0.108875		-2.28964	-5.55E-06 (-1.03E-05~-7.97E-07)	0.0221457		0.0615956	6.49E-10 (-2.00E-08~2.13E-08)	0.950891
CBCL.total.problems	2.09389	0.024 (0.001~0.046)	0.036396		-3.04322	-7.20E-05 (-1.18E-04~-2.56E-05)	0.00237105		0.36493	3.75E-08 (-1.64E-07~2.39E-07)	0.715202
Executive.function/attention_inhibition	0.201794	0.002 (-0.02~0.024)	0.8401		-2.11181	-4.40E-05 (-8.49E-05~-3.14E-06)	0.0348293		0.537524	4.80E-08 (-1.27E-07~2.23E-07)	0.590967
Picture.vocabulary	0.861828	0.008 (-0.011~0.028)	0.388888		-2.36975	-4.86E-05 (-8.88E-05~-8.38E-06)	0.0178811		0.186582	1.71E-08 (-1.62E-07~1.97E-07)	0.852005
Oral.reading	-0.137501	-0.001 (-0.021~0.018)	0.890647		-2.0837	-4.92E-05 (-9.55E-05~-2.90E-06)	0.0372966		1.02714	1.08E-07 (-9.84E-08~3.15E-07)	0.304464
Crystallized.cognition	1.00833	0.011 (-0.011~0.034)	0.313403		-2.26106	-5.32E-05 (-9.94E-05~-7.06E-06)	0.0238701		0.632772	6.38E-08 (-1.34E-07~2.62E-07)	0.52696
RAVLT Immediate delay score	1.98446	0.004 (0~0.007)	0.047322		-2.66548	-1.01E-05 (-1.75E-05~-2.67E-06)	0.00774074		-0.0684942	-1.16E-09 (-3.44E-08~3.21E-08)	0.945398
RAVLT Long delay score	1.78288	0.004 (0~0.007)	0.0747378		-2.33234	-9.64E-06 (-1.77E-05~-1.54E-06)	0.019768		-0.0308739	-5.72E-10 (-3.69E-08~3.57E-08)	0.975373

[truncated: 5 more sheets: Pattern-alcohol-2year, Tobacco- 2year, Marijuana- 2year, Dosage- marijuana-2year, Polysubstance - 2year]
