# Supplementary material for: Prenatal substance exposure and child health: Understanding the role of environmental factors, genetics, and brain development
Source: PNAS Nexus. 2024 Jan 30;3(1):pgae003. doi: 10.1093/pnasnexus/pgae003 (PMC10826906; doi:10.1093/pnasnexus/pgae003)
Supplement: pgae003_Supplementary_Data [file pgae003_supplementary_data.zip › PNASNEXUS-PNASNEXUS-2023-00807R-s08.xlsx]

## Sheet: Caffeine-baseline
Region			T-Value	b (95% CI)	Degrees of freedom	β	Cohen's D	P value	FDR-adjusted P value
Cortical volume	Frontal	Caudal middle frontal L	-0.533945	-0.002 (-0.008~ 0.005)	8390.51	-0.00479157	-0.0116582	0.593394	0.786152
		Caudal middle frontal R	0.178304	0.001 (-0.006~ 0.007)	8386.88	0.00161764	0.00389396	0.858488	0.929373
		Lateral orbitofrontal L	1.1058	0.002 (-0.001~ 0.005)	8627.17	0.00829196	0.0238107	0.268845	0.568516
		Lateral orbitofrontal R	0.152886	0 (-0.003~ 0.004)	8542.82	0.00113363	0.00330825	0.878491	0.931452
		Medial orbitofrontal L	1.09551	0.002 (-0.002~ 0.006)	8350.34	0.00847608	0.023977	0.273325	0.568516
		Medial orbitofrontal R	0.974491	0.002 (-0.002~ 0.006)	8347.97	0.00779042	0.0213313	0.329841	0.617268
		Parsopercularis L	-1.09973	-0.004 (-0.01~ 0.003)	8420.94	-0.0104941	-0.0239682	0.271482	0.568516
		Parsopercularis R	0.778791	0.002 (-0.004~ 0.009)	8277.19	0.00738625	0.0171202	0.436125	0.6978
		Parsorbitalis L	0.0323603	0 (-0.005~ 0.005)	8406.36	0.00029129	0.000705893	0.974185	0.978892
		Parsorbitalis R	-2.02951	-0.005 (-0.01~ 0)	8410.89	-0.0185347	-0.0442588	0.0424382	0.21017
		Parstriangularis L	-1.60532	-0.005 (-0.011~ 0.001)	8509.34	-0.015455	-0.0348052	0.10846	0.331759
		Parstriangularis R	-0.25472	-0.001 (-0.007~ 0.005)	8419.91	-0.00245195	-0.00555188	0.798945	0.914
		Precentral L	-1.53724	-0.003 (-0.007~ 0.001)	8466.32	-0.0122841	-0.0334137	0.124272	0.35409
		Precentral R	-1.76743	-0.004 (-0.007~ 0)	8531.62	-0.0145853	-0.0382698	0.0771922	0.263213
		Rostral middle frontal L	-1.82109	-0.004 (-0.008~ 0)	8529.91	-0.0147462	-0.0394358	0.0686274	0.2517
		Rostral middle frontal R	-2.47554	-0.006 (-0.01~ -0.001)	8467.34	-0.0207365	-0.0538054	0.013323	0.0969999
		Superior frontal L	-0.453543	-0.001 (-0.004~ 0.003)	8637.18	-0.00345887	-0.00976028	0.650169	0.827088
		Superior frontal R	-0.722645	-0.001 (-0.005~ 0.002)	8600.03	-0.00559516	-0.0155849	0.469918	0.724021
		Frontal pole L	-0.970479	-0.003 (-0.008~ 0.003)	8269.13	-0.0091618	-0.0213445	0.331836	0.617268
		Frontal pole R	-0.405216	-0.001 (-0.007~ 0.004)	8458.8	-0.00384151	-0.00881175	0.685329	0.858726
	Paracentral lobule	Paracentral L	-1.4333	-0.004 (-0.008~ 0.001)	8469.77	-0.0130563	-0.0311482	0.151808	0.410079
		Paracentral R	-1.25249	-0.003 (-0.008~ 0.002)	8363.62	-0.0114335	-0.0273909	0.210428	0.482232
	Parietal	Inferior parietal L	1.78399	0.005 (0~ 0.01)	8581.02	0.0158238	0.0385171	0.0744604	0.262505
		Inferior parietal R	0.282749	0.001 (-0.004~ 0.005)	8538.27	0.00235548	0.00611993	0.777376	0.914
		Postcentral L	2.94191	0.007 (0.002~ 0.011)	8458.26	0.0242306	0.0639763	0.00327076	0.0309235
		Postcentral R	3.3756	0.008 (0.003~ 0.013)	8525.23	0.0284348	0.0731186	<0.001	0.012824
		Precuneus L	3.67529	0.008 (0.004~ 0.012)	8625.27	0.0290022	0.0791472	<0.001	0.00621451
		Precuneus R	3.97563	0.008 (0.004~ 0.012)	8719.97	0.0306263	0.0851487	<0.001	0.00278721
		Pericalcarine L	-2.54939	-0.01 (-0.018~ -0.002)	8827.42	-0.0254534	-0.0542687	0.0108079	0.0864636
		Pericalcarine R	-3.09535	-0.012 (-0.019~ -0.004)	8808.91	-0.030597	-0.0659596	0.001972	0.0215882
		Superior parietal L	2.7926	0.007 (0.002~ 0.011)	8538.46	0.0240009	0.0604434	0.00524025	0.0473901
		Superior parietal R	3.94511	0.009 (0.005~ 0.014)	8540.33	0.0335568	0.0853792	<0.001	0.00278721
		Supramarginal L	1.35391	0.004 (-0.002~ 0.01)	8336.44	0.0116577	0.0296573	0.1758	0.44075
		Supramarginal R	3.8633	0.011 (0.005~ 0.016)	8398.45	0.03394	0.0843119	<0.001	0.003349
	Temporal	Banks of Superior Temporal Sulcus L	-0.597163	-0.002 (-0.009~ 0.005)	8209.01	-0.00559957	-0.0131819	0.550415	0.763242
		Banks of Superior Temporal Sulcus R	-0.169972	-0.001 (-0.007~ 0.006)	8409.08	-0.00154839	-0.00370708	0.865037	0.929373
		fusiform L	-0.450826	-0.001 (-0.005~ 0.003)	8455.83	-0.00361604	-0.00980529	0.652127	0.827088
		fusiform R	0.786664	0.002 (-0.002~ 0.006)	8511.98	0.00610327	0.0170531	0.4315	0.695753
		Inferior temporal L	0.256934	0.001 (-0.004~ 0.005)	8420.18	0.00205413	0.00560004	0.797236	0.914
		Inferior temporal R	-1.21989	-0.003 (-0.007~ 0.002)	8599.41	-0.00982485	-0.0263098	0.22254	0.503133
		Middle temporal L	-1.95559	-0.004 (-0.008~ 0)	8602.23	-0.015674	-0.0421699	0.0505458	0.223692
		Middle temporal R	-0.972272	-0.002 (-0.006~ 0.002)	8608.99	-0.00736134	-0.0209576	0.330943	0.617268
		Parahippocampal L	-1.5205	-0.005 (-0.011~ 0.001)	8562.34	-0.0148505	-0.0328641	0.128421	0.360968
		Parahippocampal R	-0.202826	-0.001 (-0.006~ 0.005)	8687.73	-0.00194665	-0.00435212	0.839276	0.923647
		Superior temporal L	-1.58421	-0.003 (-0.007~ 0.001)	8548.33	-0.0128014	-0.034269	0.113183	0.34119
		Superior temporal R	-0.892606	-0.002 (-0.005~ 0.002)	8711.56	-0.00717348	-0.0191268	0.372093	0.634388
		Transverse temporal L	3.43327	0.012 (0.005~ 0.018)	8517.84	0.0326528	0.0744001	<0.001	0.0119313
		Transverse temporal R	2.2881	0.007 (0.001~ 0.013)	8563.35	0.021313	0.049452	0.0221559	0.148659
		Entorhinal L	-1.35368	-0.006 (-0.014~ 0.003)	8366.8	-0.0130636	-0.0295982	0.175876	0.44075
		Entorhinal R	-1.9611	-0.008 (-0.017~ 0)	8645.86	-0.0191964	-0.0421818	0.0498997	0.223692
		Temporal pole L	-1.63924	-0.005 (-0.01~ 0.001)	8519.16	-0.0158367	-0.0355201	0.1012	0.318934
		Temporal pole R	-1.62468	-0.005 (-0.01~ 0.001)	8440.81	-0.0158541	-0.0353677	0.104267	0.323696
	Occipital	Cuneus L	0.265695	0.001 (-0.006~ 0.008)	8752.02	0.00255805	0.00568015	0.79048	0.914
		Cuneus R	0.924214	0.003 (-0.003~ 0.009)	8789.16	0.00868415	0.0197164	0.3554	0.617268
		Lateral occipital L	2.01137	0.005 (0~ 0.009)	8643.37	0.0167417	0.0432693	0.0443176	0.214374
		Lateral occipital R	1.70603	0.004 (-0.001~ 0.009)	8696.69	0.0137964	0.0365881	0.0880377	0.286123
		Lingual L	1.74552	0.005 (-0.001~ 0.011)	8739.04	0.0160666	0.0373442	0.0809291	0.267195
		Lingual R	1.14445	0.003 (-0.002~ 0.009)	8669.31	0.0105642	0.0245829	0.25247	0.547017
	Cingulate	Caudal anterior L	0.708776	0.004 (-0.006~ 0.013)	8337.42	0.0068924	0.0155247	0.478484	0.731798
		Caudal anterior R	0.53512	0.002 (-0.007~ 0.012)	8203.73	0.0052282	0.0118161	0.592581	0.786152
		Isthmus L	0.966776	0.003 (-0.003~ 0.008)	8517.97	0.0084154	0.0209502	0.333683	0.617268
		IsthmusR	0.923474	0.003 (-0.003~ 0.008)	8425.94	0.00833731	0.0201208	0.355787	0.617268
		Posterior L	-1.29105	-0.004 (-0.009~ 0.002)	8401.19	-0.0112271	-0.0281711	0.196721	0.470321
		Posterior R	-0.92647	-0.003 (-0.008~ 0.003)	8473.6	-0.00807151	-0.0201292	0.354228	0.617268
		Rostral anterior L	-0.606303	-0.002 (-0.009~ 0.005)	8503.72	-0.00526698	-0.0131497	0.544329	0.759869
		Rostral anterior R	0.144859	0.001 (-0.007~ 0.008)	8211.99	0.00133724	0.00319705	0.884826	0.931452
	Insula	Insula L	0.325837	0.001 (-0.003~ 0.004)	8705.44	0.00256281	0.0069845	0.744556	0.903227
		Insula R	-0.248665	0 (-0.004~ 0.003)	8699.48	-0.00195018	-0.00533209	0.803626	0.914
Total cortical volume			0.978001	0.001 (-0.001~ 0.003)	8862.92	0.00477289	0.0207769	0.3281	0.617268
Intracranial volume			1.03926	0.002 (-0.002~ 0.005)	9032.17	0.00892573	0.0218705	0.298711	0.587691
Cortical surface area	Frontal	Caudal middle frontal L	0.580723	0.002 (-0.005~ 0.009)	8475.23	0.00577963	0.012616	0.561443	0.773378
		Caudal middle frontal R	1.00201	0.004 (-0.004~ 0.011)	8506.47	0.0100396	0.0217283	0.31637	0.614999
		Lateral orbitofrontal L	1.87248	0.004 (0~ 0.008)	8786.56	0.0181898	0.0399519	0.0611734	0.240077
		Lateral orbitofrontal R	0.917161	0.002 (-0.003~ 0.007)	8690.18	0.00879574	0.0196771	0.359084	0.617268
		Medial orbitofrontal L	1.25731	0.003 (-0.002~ 0.008)	8624.06	0.0122988	0.0270781	0.208674	0.482232
		Medial orbitofrontal R	0.80785	0.002 (-0.003~ 0.006)	8749.54	0.00784727	0.017273	0.419199	0.686562
		Parsopercularis L	-0.0522179	0 (-0.007~ 0.007)	8477.84	-0.000528195	-0.00113424	0.958356	0.967661
		Parsopercularis R	1.93829	0.006 (0~ 0.013)	8445.73	0.0194286	0.0421823	0.0526209	0.226774
		Parsorbitalis L	0.574452	0.002 (-0.004~ 0.007)	8504.97	0.00554493	0.012458	0.565677	0.774084
		Parsorbitalis R	-0.836727	-0.002 (-0.007~ 0.003)	8514.56	-0.00807764	-0.0181356	0.402769	0.664889
		Parstriangularis L	-0.642026	-0.002 (-0.009~ 0.004)	8527.58	-0.00644223	-0.0139049	0.520874	0.747185
		Parstriangularis R	0.188315	0.001 (-0.006~ 0.007)	8409.17	0.00189009	0.00410713	0.850634	0.926345
		Precentral L	0.105276	0 (-0.004~ 0.005)	8626.67	0.000986972	0.00226693	0.916159	0.948065
		Precentral R	-0.565824	-0.001 (-0.006~ 0.003)	8641.11	-0.0053828	-0.0121738	0.571528	0.77698
		Rostral middle frontal L	-0.0869621	0 (-0.005~ 0.005)	8639.17	-0.000838825	-0.00187122	0.930704	0.952725
		Rostral middle frontal R	-0.235319	-0.001 (-0.006~ 0.005)	8582.08	-0.00227783	-0.00508032	0.813967	0.914
		Superior frontal L	1.77526	0.004 (0~ 0.009)	8760.69	0.017124	0.0379334	0.0758904	0.263087
		Superior frontal R	1.50668	0.004 (-0.001~ 0.009)	8781.85	0.0146091	0.0321556	0.13193	0.365885
		Frontal pole L	1.41599	0.004 (-0.001~ 0.009)	8155.18	0.0137093	0.0313597	0.156818	0.412887
		Frontal pole R	1.12635	0.003 (-0.002~ 0.008)	8503.72	0.0109461	0.0244285	0.260051	0.557635
	Paracentral lobule	Paracentral L	-0.692913	-0.002 (-0.007~ 0.003)	8532.19	-0.00705602	-0.015003	0.488383	0.734625
		Paracentral R	-0.507544	-0.001 (-0.007~ 0.004)	8486.3	-0.00518184	-0.0110191	0.611787	0.80539
	Parietal	Inferior parietal L	2.04746	0.006 (0~ 0.012)	8655.28	0.020445	0.0440155	0.0406429	0.206188
		Inferior parietal R	0.884423	0.003 (-0.003~ 0.008)	8707.76	0.00848877	0.0189556	0.376492	0.63667
		Postcentral L	2.0574	0.005 (0~ 0.01)	8683.13	0.0194831	0.0441582	0.0396772	0.206188
		Postcentral R	2.60113	0.007 (0.002~ 0.012)	8703.96	0.0249994	0.0557613	0.00930751	0.0806651
		Precuneus L	3.16252	0.008 (0.003~ 0.013)	8672.95	0.0307135	0.0679172	0.00156951	0.0204036
		Precuneus R	3.32536	0.009 (0.004~ 0.014)	8648.55	0.0319147	0.0715149	<0.001	0.0141878
		Pericalcarine L	-3.12686	-0.011 (-0.018~ -0.004)	8835.67	-0.0331061	-0.0665301	0.0017726	0.0206903
		Pericalcarine R	-2.99944	-0.01 (-0.017~ -0.004)	8821.91	-0.0318028	-0.0638689	0.00271229	0.0268646
		Superior parietal L	3.03963	0.008 (0.003~ 0.014)	8655.33	0.0298802	0.0653444	0.00237578	0.0247081
		Superior parietal R	4.13455	0.011 (0.006~ 0.016)	8675.35	0.0400134	0.08878	<0.001	0.00186677
		Supramarginal L	2.1941	0.008 (0.001~ 0.014)	8533.37	0.0212968	0.0475035	0.0282552	0.15884
		Supramarginal R	4.43475	0.014 (0.008~ 0.02)	8521.88	0.043857	0.0960797	<0.001	<0.001
	Temporal	Banks of Superior Temporal Sulcus L	-0.0765496	0 (-0.007~ 0.007)	8444.01	-0.000776551	-0.00166609	0.938984	0.952725
		Banks of Superior Temporal Sulcus R	0.153181	0 (-0.006~ 0.007)	8538.11	0.00153653	0.00331554	0.878259	0.931452
		fusiform L	0.553662	0.001 (-0.003~ 0.006)	8726.95	0.0052953	0.0118534	0.579825	0.78314
		fusiform R	1.56602	0.004 (-0.001~ 0.008)	8718.23	0.0147618	0.0335439	0.11738	0.343875
		Inferior temporal L	0.74568	0.002 (-0.003~ 0.007)	8680.5	0.00702491	0.016007	0.455881	0.707636
		Inferior temporal R	-0.267779	-0.001 (-0.006~ 0.004)	8804.05	-0.00251313	-0.00570776	0.788876	0.914
		Middle temporal L	-0.243874	-0.001 (-0.006~ 0.004)	8750.98	-0.00233683	-0.00521396	0.807334	0.914
		Middle temporal R	0.142523	0 (-0.004~ 0.005)	8834.51	0.00134008	0.00303266	0.88667	0.931452
		Parahippocampal L	-1.88169	-0.005 (-0.01~ 0)	8589.98	-0.0194401	-0.0406052	0.0599118	0.239647
		Parahippocampal R	-0.677683	-0.002 (-0.007~ 0.004)	8725.2	-0.0069456	-0.01451	0.497991	0.734625
		Superior temporal L	0.346103	0.001 (-0.004~ 0.006)	8757.97	0.00335015	0.00739663	0.729273	0.897567
		Superior temporal R	0.861542	0.002 (-0.003~ 0.007)	8808.75	0.0085024	0.018359	0.388963	0.647234
		Transverse temporal L	2.3001	0.007 (0.001~ 0.014)	8444.22	0.0238014	0.0500607	0.021467	0.148659
		Transverse temporal R	2.1113	0.006 (0~ 0.012)	8620.06	0.0217144	0.0454804	0.0347753	0.185468
		Entorhinal L	-1.05633	-0.005 (-0.013~ 0.004)	8161.92	-0.0107361	-0.0233849	0.290847	0.587691
		Entorhinal R	-0.9241	-0.004 (-0.012~ 0.004)	8572.32	-0.00929096	-0.0199618	0.35546	0.617268
		Temporal pole L	-1.81881	-0.005 (-0.01~ 0)	8656.24	-0.0178759	-0.0390978	0.0689754	0.2517
		Temporal pole R	-0.87035	-0.002 (-0.008~ 0.003)	8626.85	-0.00876228	-0.0187412	0.384133	0.644353
	Occipital	Cuneus L	-0.11264	0 (-0.006~ 0.005)	8752.86	-0.00114864	-0.00240795	0.910319	0.946731
		Cuneus R	0.757692	0.002 (-0.003~ 0.007)	8761.76	0.00768177	0.0161893	0.448656	0.705213
		Lateral occipital L	1.19456	0.003 (-0.002~ 0.008)	8732.85	0.0113204	0.0255658	0.232291	0.519533
		Lateral occipital R	1.37158	0.003 (-0.001~ 0.008)	8775.04	0.0129401	0.0292838	0.170229	0.43713
		Lingual L	0.497796	0.001 (-0.004~ 0.007)	8752.72	0.00513256	0.0106417	0.618641	0.809291
		Lingual R	-0.238813	-0.001 (-0.006~ 0.005)	8643.26	-0.00248527	-0.00513746	0.811256	0.914
	Cingulate	Caudal anterior L	0.665465	0.003 (-0.006~ 0.012)	8411.08	0.00693071	0.0145121	0.505771	0.734941
		Caudal anterior R	0.76128	0.003 (-0.005~ 0.012)	8165.1	0.00787333	0.0168498	0.446512	0.705213
		Isthmus L	-0.119083	0 (-0.007~ 0.006)	8458.22	-0.00119317	-0.00258965	0.905212	0.946151
		IsthmusR	-0.394243	-0.001 (-0.007~ 0.005)	8343.44	-0.00400207	-0.0086322	0.693411	0.86365
		Posterior L	-0.475334	-0.001 (-0.008~ 0.005)	8429.79	-0.00480896	-0.0103543	0.634561	0.819805
		Posterior R	0.28349	0.001 (-0.005~ 0.007)	8601.76	0.00287699	0.00611327	0.776808	0.914
		Rostral anterior L	0.32274	0.001 (-0.006~ 0.009)	8585.26	0.00325629	0.00696637	0.7469	0.903227
		Rostral anterior R	1.17437	0.005 (-0.003~ 0.012)	8501.67	0.0118788	0.0254732	0.240279	0.531682
	Insula	Insula L	0.682898	0.002 (-0.003~ 0.006)	8772.26	0.00670697	0.0145824	0.494689	0.734625
		Insula R	0.940952	0.002 (-0.002~ 0.007)	8691.16	0.00919222	0.0201864	0.346755	0.617268
Total cortical surface area			1.82879	0.003 (0~ 0.006)	9072.14	0.016283	0.0384006	0.0674644	0.2517
Cortical mean thickness	Frontal	Caudal middle frontal L	-2.24463	-0.002 (-0.004~ 0)	8382.58	-0.0232309	-0.0490327	0.0248178	0.149321
		Caudal middle frontal R	-2.47019	-0.002 (-0.004~ 0)	8397.01	-0.0258857	-0.0539135	0.013524	0.0969999
		Lateral orbitofrontal L	-2.23172	-0.002 (-0.004~ 0)	8600.17	-0.0232165	-0.0481301	0.0256589	0.149321
		Lateral orbitofrontal R	-1.54552	-0.001 (-0.003~ 0)	8542.45	-0.0158134	-0.0334437	0.122256	0.353185
		Medial orbitofrontal L	0.351904	0 (-0.002~ 0.002)	8304.37	0.00358503	0.00772327	0.724919	0.897519
		Medial orbitofrontal R	1.26319	0.001 (-0.001~ 0.003)	8441.22	0.013042	0.0274978	0.206555	0.482232
		Parsopercularis L	-1.42214	-0.001 (-0.003~ 0)	8259.34	-0.0147678	-0.0312967	0.155024	0.412887
		Parsopercularis R	-2.25193	-0.002 (-0.004~ 0)	8357.66	-0.023345	-0.0492654	0.0243528	0.149321
		Parsorbitalis L	-1.03758	-0.001 (-0.004~ 0.001)	8244.5	-0.0108136	-0.0228544	0.299496	0.587691
		Parsorbitalis R	-2.12595	-0.002 (-0.005~ 0)	8423.61	-0.0221448	-0.046327	0.0335363	0.183567
		Parstriangularis L	-1.79966	-0.002 (-0.004~ 0)	8477.52	-0.019008	-0.0390919	0.0719492	0.258025
		Parstriangularis R	-0.666425	-0.001 (-0.002~ 0.001)	8403.8	-0.00699673	-0.0145393	0.505158	0.734941
		Precentral L	-1.90089	-0.002 (-0.004~ 0)	8478.67	-0.0194881	-0.0412879	0.0573508	0.233901
		Precentral R	-0.959421	-0.001 (-0.003~ 0.001)	8464.02	-0.010055	-0.020857	0.337374	0.617268
		Rostral middle frontal L	-2.56274	-0.002 (-0.004~ -0.001)	8534.57	-0.0260523	-0.055481	0.0104019	0.0864636
		Rostral middle frontal R	-3.57557	-0.003 (-0.005~ -0.001)	8523.99	-0.0368817	-0.0774557	<0.001	0.00812133
		Superior frontal L	-4.43268	-0.004 (-0.005~ -0.002)	8670.76	-0.045834	-0.0952066	<0.001	<0.001
		Superior frontal R	-4.5901	-0.004 (-0.005~ -0.002)	8611.52	-0.0474872	-0.0989264	<0.001	<0.001
		Frontal pole L	-2.23794	-0.004 (-0.007~ 0)	8307.81	-0.0234118	-0.049106	0.0252516	0.149321
		Frontal pole R	-1.75164	-0.003 (-0.006~ 0)	8215.09	-0.0182313	-0.0386516	0.0798735	0.267195
	Paracentral lobule	Paracentral L	-0.685994	-0.001 (-0.003~ 0.001)	8526.44	-0.00700373	-0.0148582	0.492736	0.734625
		Paracentral R	-0.609105	-0.001 (-0.002~ 0.001)	8490.73	-0.00634056	-0.0132206	0.542471	0.759869
	Parietal	Inferior parietal L	0.0821622	0 (-0.002~ 0.002)	8436.51	0.000825578	0.00178904	0.93452	0.952725
		Inferior parietal R	-0.45815	0 (-0.002~ 0.001)	8483.9	-0.00456441	-0.0099481	0.646856	0.827088
		Postcentral L	1.923	0.002 (0~ 0.005)	8592.99	0.0193561	0.0414894	0.054513	0.226774
		Postcentral R	1.92828	0.002 (0~ 0.005)	8597.42	0.019501	0.0415926	0.0538535	0.226774
		Precuneus L	-0.0235039	0 (-0.002~ 0.002)	8605.94	-0.000240264	-0.000506724	0.981249	0.981249
		Precuneus R	0.0994287	0 (-0.001~ 0.002)	8582.63	0.00103462	0.0021465	0.9208	0.948151
		Pericalcarine L	0.753901	0.001 (-0.002~ 0.004)	8626.04	0.00757249	0.0162345	0.450929	0.705213
		Pericalcarine R	-0.660727	-0.001 (-0.004~ 0.002)	8568.77	-0.00666381	-0.0142755	0.508805	0.734941
		Superior parietal L	-0.541516	0 (-0.002~ 0.001)	8525.25	-0.00547382	-0.0117297	0.588166	0.786152
		Superior parietal R	-0.230992	0 (-0.002~ 0.002)	8544.33	-0.00235923	-0.0049979	0.817327	0.914
		Supramarginal L	-1.14565	-0.001 (-0.003~ 0.001)	8338.89	-0.011529	-0.0250915	0.251973	0.547017
		Supramarginal R	-0.307646	0 (-0.002~ 0.002)	8354.17	-0.00300111	-0.00673179	0.758359	0.906544
	Temporal	Banks of Superior Temporal Sulcus L	0.627711	0.001 (-0.002~ 0.003)	8232.5	0.00650901	0.0138364	0.530211	0.755369
		Banks of Superior Temporal Sulcus R	1.04144	0.001 (-0.001~ 0.004)	8378.61	0.0108115	0.022755	0.297704	0.587691
		fusiform L	0.30906	0 (-0.001~ 0.002)	8612.29	0.00321917	0.00666061	0.757283	0.906544
		fusiform R	-0.20598	0 (-0.002~ 0.001)	8596.53	-0.00208223	-0.00444317	0.836812	0.923647
		Inferior temporal L	0.194213	0 (-0.002~ 0.002)	8496.18	0.00201652	0.00421403	0.846013	0.926162
		Inferior temporal R	-0.214912	0 (-0.002~ 0.002)	8486.87	-0.00220241	-0.0046657	0.829841	0.923032
		Middle temporal L	-1.3836	-0.001 (-0.003~ 0.001)	8368.24	-0.0140787	-0.0302498	0.166519	0.432948
		Middle temporal R	-1.33742	-0.001 (-0.003~ 0.001)	8427.23	-0.0133484	-0.0291377	0.181122	0.443216
		Parahippocampal L	0.618326	0.001 (-0.002~ 0.005)	8567.14	0.00639331	0.0133607	0.536377	0.758955
		Parahippocampal R	1.07853	0.002 (-0.001~ 0.005)	8583.09	0.0109962	0.0232832	0.280826	0.578335
		Superior temporal L	-1.67764	-0.002 (-0.004~ 0)	8565.35	-0.0171422	-0.0362541	0.0934531	0.29905
		Superior temporal R	-0.795623	-0.001 (-0.003~ 0.001)	8653.59	-0.00832199	-0.0171056	0.426273	0.692693
		Transverse temporal L	1.34667	0.002 (-0.001~ 0.005)	8398.99	0.0140347	0.0293884	0.178124	0.441069
		Transverse temporal R	2.22894	0.003 (0~ 0.006)	8501.63	0.0228285	0.0483478	0.0258441	0.149321
		Entorhinal L	-1.30065	-0.002 (-0.006~ 0.001)	8452.07	-0.0135073	-0.0282949	0.193414	0.467793
		Entorhinal R	-2.49993	-0.005 (-0.008~ -0.001)	8451.5	-0.0260172	-0.0543865	0.0124406	0.0958389
		Temporal pole L	-0.682372	-0.001 (-0.004~ 0.002)	8381.53	-0.00715474	-0.014907	0.495022	0.734625
		Temporal pole R	-1.25098	-0.002 (-0.005~ 0.001)	8334.14	-0.0128165	-0.0274063	0.210976	0.482232
	Occipital	Cuneus L	1.97895	0.003 (0~ 0.005)	8620.91	0.0200649	0.0426273	0.0478537	0.223692
		Cuneus R	1.57158	0.002 (0~ 0.005)	8627.45	0.0156396	0.0338395	0.116086	0.343875
		Lateral occipital L	1.95696	0.002 (0~ 0.004)	8623.22	0.017699	0.0421481	0.0503843	0.223692
		Lateral occipital R	1.49677	0.001 (0~ 0.003)	8667.61	0.0134764	0.032154	0.13449	0.368079
		Lingual L	3.12392	0.004 (0.001~ 0.006)	8651.09	0.0309088	0.0671729	0.00179051	0.0206903
		Lingual R	3.27161	0.004 (0.001~ 0.006)	8646.59	0.0327984	0.0703671	0.00107355	0.0159499
	Cingulate	Caudal anterior L	0.235101	0 (-0.003~ 0.003)	8524.15	0.00243431	0.00509283	0.814136	0.914
		Caudal anterior R	0.326436	0 (-0.002~ 0.003)	8555.21	0.00344644	0.00705851	0.744102	0.903227
		Isthmus L	3.4192	0.004 (0.002~ 0.007)	8548.57	0.0358821	0.0739619	<0.001	0.0119313
		IsthmusR	3.25158	0.004 (0.002~ 0.006)	8320.43	0.0344094	0.0712937	<0.001	0.0159778
		Posterior L	-0.924099	-0.001 (-0.003~ 0.001)	8565.46	-0.00963094	-0.0199698	0.355461	0.617268
		Posterior R	-1.83309	-0.002 (-0.004~ 0)	8476.68	-0.0193752	-0.0398199	0.0668246	0.2517
		Rostral anterior L	-0.484619	-0.001 (-0.003~ 0.002)	8395.87	-0.00484025	-0.0105779	0.627959	0.816347
		Rostral anterior R	-0.922803	-0.001 (-0.004~ 0.001)	8394.16	-0.009548	-0.0201442	0.356137	0.617268
	Insula	Insula L	0.406058	0 (-0.001~ 0.002)	8432.91	0.00410441	0.00884361	0.68471	0.858726
		Insula R	0.167705	0 (-0.002~ 0.002)	8368.39	0.00167898	0.00366653	0.866819	0.929373
Global mean thickness			-1.05259	-0.001 (-0.002~ 0.001)	8772.76	-0.0106567	-0.0224761	0.292558	0.587691

## Sheet: Alcohol-baseline
Region			T-Value	b (95% CI)	Degrees of freedom	β	Cohen's D	P value	FDR-adjusted P value
Cortical volume	Frontal	Caudal middle frontal L	1.11501	0.004 (-0.003~ 0.011)	8681.26	0.00994596	0.023934	0.265	0.481
		Caudal middle frontal R	0.444474	0.002 (-0.006~ 0.009)	8675.14	0.00400798	0.00954418	0.657	0.772
		Lateral orbitofrontal L	2.60793	0.005 (0.001~ 0.009)	8838.23	0.0193861	0.0554809	0.009	0.044
		Lateral orbitofrontal R	1.9011	0.004 (0~ 0.008)	8769.88	0.0139797	0.0406012	0.057	0.161
		Medial orbitofrontal L	0.343561	0.001 (-0.004~ 0.005)	8640.98	0.00264202	0.00739183	0.731	0.809
		Medial orbitofrontal R	0.929493	0.002 (-0.002~ 0.006)	8629.29	0.0073805	0.0200119	0.353	0.542
		Parsopercularis L	1.25146	0.005 (-0.003~ 0.012)	8698.2	0.0118634	0.0268369	0.211	0.422
		Parsopercularis R	-0.155523	-0.001 (-0.007~ 0.006)	8583.29	-0.00146589	-0.00335736	0.876	0.911
		Parsorbitalis L	1.90724	0.005 (0~ 0.01)	8685.97	0.0170546	0.0409285	0.057	0.161
		Parsorbitalis R	0.67473	0.002 (-0.003~ 0.007)	8683.55	0.00612101	0.0144814	0.5	0.675
		Parstriangularis L	0.0127829	0 (-0.007~ 0.007)	8766.13	0.000122232	0.000273059	0.99	0.995
		Parstriangularis R	0.524399	0.002 (-0.005~ 0.009)	8698.71	0.00501524	0.0112451	0.6	0.741
		Precentral L	-0.478617	-0.001 (-0.005~ 0.003)	8729.91	-0.00379838	-0.010245	0.632	0.756
		Precentral R	-0.109006	0 (-0.005~ 0.004)	8775.79	-0.000893083	-0.00232723	0.913	0.94
		Rostral middle frontal L	1.58666	0.004 (-0.001~ 0.008)	8779.75	0.0127588	0.0338667	0.113	0.27
		Rostral middle frontal R	1.57243	0.004 (-0.001~ 0.009)	8731.49	0.0130843	0.0336556	0.116	0.274
		Superior frontal L	0.0716229	0 (-0.004~ 0.004)	8850.4	0.000541761	0.00152265	0.943	0.966
		Superior frontal R	1.09266	0.002 (-0.002~ 0.007)	8825.16	0.00839401	0.0232623	0.275	0.481
		Frontal pole L	0.969845	0.003 (-0.003~ 0.009)	8595.02	0.00910744	0.0209223	0.332	0.531
		Frontal pole R	2.00742	0.006 (0~ 0.012)	8725.95	0.018899	0.0429795	0.045	0.143
	Paracentral lobule	Paracentral L	-0.745121	-0.002 (-0.007~ 0.003)	8738.83	-0.00674366	-0.0159415	0.456	0.643
		Paracentral R	-0.982947	-0.003 (-0.009~ 0.003)	8656.76	-0.0089188	-0.0211292	0.326	0.525
	Parietal	Inferior parietal L	1.70855	0.005 (-0.001~ 0.011)	8816.83	0.0150441	0.0363915	0.088	0.228
		Inferior parietal R	1.9363	0.005 (0~ 0.011)	8777.35	0.0160073	0.0413353	0.053	0.157
		Postcentral L	0.71828	0.002 (-0.003~ 0.007)	8720.94	0.00587793	0.015383	0.473	0.651
		Postcentral R	-0.834023	-0.002 (-0.007~ 0.003)	8758.95	-0.00697563	-0.0178231	0.404	0.587
		Precuneus L	1.34857	0.003 (-0.001~ 0.008)	8837.39	0.0105584	0.0286908	0.178	0.373
		Precuneus R	1.7534	0.004 (0~ 0.008)	8914.26	0.0134001	0.0371423	0.08	0.212
		Pericalcarine L	-1.08813	-0.005 (-0.013~ 0.004)	8997.46	-0.010762	-0.0229431	0.277	0.481
		Pericalcarine R	-0.5064	-0.002 (-0.01~ 0.006)	8981.15	-0.00496	-0.0106871	0.613	0.741
		Superior parietal L	-0.561437	-0.002 (-0.007~ 0.004)	8772.79	-0.00478917	-0.0119884	0.575	0.733
		Superior parietal R	0.189409	0.001 (-0.005~ 0.006)	8780.13	0.00160003	0.00404279	0.85	0.897
		Supramarginal L	0.988947	0.003 (-0.003~ 0.01)	8633.48	0.00846335	0.0212868	0.323	0.525
		Supramarginal R	1.95938	0.006 (0~ 0.012)	8672.31	0.017106	0.0420805	0.05	0.151
	Temporal	Banks of Superior Temporal Sulcus L	0.984177	0.004 (-0.004~ 0.012)	8539.95	0.00917861	0.0212998	0.325	0.525
		Banks of Superior Temporal Sulcus R	2.73067	0.01 (0.003~ 0.016)	8683.44	0.0247015	0.0586074	0.006	0.032
		fusiform L	3.02007	0.007 (0.003~ 0.012)	8707.11	0.0240314	0.0647307	0.003	0.018
		fusiform R	1.24492	0.003 (-0.002~ 0.008)	8763.04	0.00958995	0.0265978	0.213	0.422
		Inferior temporal L	3.16802	0.008 (0.003~ 0.014)	8691.85	0.0251446	0.0679614	0.002	0.013
		Inferior temporal R	0.757765	0.002 (-0.003~ 0.007)	8827.81	0.00605691	0.0161301	0.449	0.639
		Middle temporal L	3.35003	0.008 (0.003~ 0.013)	8826.44	0.0266301	0.0713159	<0.001	0.008
		Middle temporal R	3.15184	0.007 (0.003~ 0.011)	8825.65	0.0236549	0.0670997	0.002	0.014
		Parahippocampal L	1.6542	0.006 (-0.001~ 0.012)	8803.3	0.0160362	0.035261	0.098	0.243
		Parahippocampal R	1.63748	0.005 (-0.001~ 0.011)	8903.17	0.015594	0.0347084	0.102	0.249
		Superior temporal L	0.808607	0.002 (-0.003~ 0.006)	8777.37	0.00648174	0.0172618	0.419	0.601
		Superior temporal R	1.82188	0.004 (0~ 0.008)	8905.77	0.0145103	0.0386113	0.069	0.189
		Transverse temporal L	0.290551	0.001 (-0.006~ 0.008)	8763.18	0.00274442	0.00620756	0.771	0.836
		Transverse temporal R	2.30465	0.008 (0.001~ 0.015)	8791.32	0.0212929	0.0491596	0.021	0.081
		Entorhinal L	-0.601606	-0.003 (-0.012~ 0.006)	8661.45	-0.00577124	-0.0129285	0.547	0.703
		Entorhinal R	-0.545711	-0.003 (-0.012~ 0.007)	8884.11	-0.00530872	-0.0115794	0.585	0.738
		Temporal pole L	0.461509	0.001 (-0.005~ 0.008)	8771.22	0.00442804	0.00985554	0.644	0.762
		Temporal pole R	1.73534	0.006 (-0.001~ 0.012)	8697.88	0.0168179	0.0372142	0.083	0.218
	Occipital	Cuneus L	-0.144065	-0.001 (-0.008~ 0.007)	8935.88	-0.0013743	-0.00304803	0.885	0.916
		Cuneus R	0.371202	0.001 (-0.006~ 0.008)	8968.72	0.00345686	0.00783927	0.71	0.803
		Lateral occipital L	3.0343	0.008 (0.003~ 0.013)	8857.33	0.0250437	0.0644817	0.002	0.018
		Lateral occipital R	1.99546	0.005 (0~ 0.011)	8899.19	0.015997	0.0423057	0.046	0.143
		Lingual L	1.48255	0.005 (-0.002~ 0.011)	8925.12	0.0135224	0.0313858	0.138	0.307
		Lingual R	1.54415	0.005 (-0.001~ 0.011)	8875.7	0.014132	0.0327806	0.123	0.28
	Cingulate	Caudal anterior L	1.91129	0.011 (0~ 0.022)	8639.66	0.0184797	0.0411253	0.056	0.161
		Caudal anterior R	0.325011	0.002 (-0.008~ 0.012)	8534.42	0.00315805	0.00703624	0.745	0.812
		Isthmus L	0.38084	0.001 (-0.005~ 0.007)	8763.34	0.0032906	0.0081365	0.703	0.799
		IsthmusR	-0.831269	-0.003 (-0.009~ 0.004)	8692.87	-0.00745304	-0.0178316	0.406	0.587
		Posterior L	1.2926	0.004 (-0.002~ 0.01)	8685.98	0.011169	0.0277386	0.196	0.4
		Posterior R	0.174554	0.001 (-0.005~ 0.007)	8731.99	0.00151011	0.00373596	0.861	0.9
		Rostral anterior L	0.348693	0.001 (-0.006~ 0.009)	8760.74	0.0030083	0.00745081	0.727	0.809
		Rostral anterior R	-0.33625	-0.001 (-0.01~ 0.007)	8542.87	-0.00308741	-0.00727597	0.737	0.811
	Insula	Insula L	1.12538	0.002 (-0.002~ 0.006)	8899.11	0.00877334	0.0238592	0.26	0.481
		Insula R	0.649542	0.001 (-0.003~ 0.005)	8901.55	0.00505146	0.0137691	0.516	0.684
Total cortical volume			2.83405	0.003 (0.001~ 0.005)	9020.15	0.0136885	0.0596802	0.005	0.027
Intracranial volume			3.90836	0.007 (0.004~ 0.011)	9155.03	0.0331449	0.0816948	<0.001	0.002
Cortical surface area	Frontal	Caudal middle frontal L	2.97774	0.011 (0.004~ 0.019)	8723.51	0.0293755	0.0637634	0.003	0.019
		Caudal middle frontal R	2.43722	0.01 (0.002~ 0.018)	8750.19	0.024212	0.0521095	0.015	0.063
		Lateral orbitofrontal L	3.61912	0.009 (0.004~ 0.013)	8957.73	0.0347738	0.0764775	<0.001	0.005
		Lateral orbitofrontal R	3.43438	0.009 (0.004~ 0.014)	8877.86	0.0325892	0.0728994	<0.001	0.007
		Medial orbitofrontal L	2.73294	0.007 (0.002~ 0.013)	8831.71	0.0264732	0.0581617	0.006	0.032
		Medial orbitofrontal R	3.52189	0.008 (0.004~ 0.013)	8929.54	0.0338439	0.0745403	<0.001	0.006
		Parsopercularis L	2.30291	0.009 (0.001~ 0.017)	8729.55	0.0230978	0.0492958	0.021	0.081
		Parsopercularis R	1.31391	0.005 (-0.002~ 0.012)	8699.32	0.0130628	0.0281743	0.189	0.389
		Parsorbitalis L	2.52299	0.007 (0.002~ 0.013)	8711.36	0.0241382	0.0540633	0.012	0.055
		Parsorbitalis R	1.98505	0.006 (0~ 0.011)	8741.41	0.0189968	0.0424631	0.047	0.144
		Parstriangularis L	1.33171	0.005 (-0.002~ 0.012)	8772.51	0.0132532	0.0284365	0.183	0.381
		Parstriangularis R	1.37536	0.005 (-0.002~ 0.012)	8684.48	0.0136999	0.0295173	0.169	0.359
		Precentral L	1.91728	0.005 (0~ 0.01)	8831.57	0.0178	0.0408034	0.055	0.161
		Precentral R	2.48685	0.006 (0.001~ 0.011)	8843.02	0.0234231	0.0528906	0.013	0.06
		Rostral middle frontal L	3.37757	0.009 (0.004~ 0.015)	8847.23	0.0322593	0.0718176	<0.001	0.007
		Rostral middle frontal R	3.59064	0.01 (0.005~ 0.016)	8798.4	0.0344125	0.0765596	<0.001	0.005
		Superior frontal L	2.93081	0.008 (0.003~ 0.013)	8936.39	0.0279718	0.0620063	0.003	0.021
		Superior frontal R	3.12912	0.009 (0.003~ 0.015)	8953.51	0.0300143	0.0661387	0.002	0.014
		Frontal pole L	1.58457	0.005 (-0.001~ 0.01)	8362.76	0.0152261	0.0346551	0.113	0.27
		Frontal pole R	2.99821	0.009 (0.003~ 0.014)	8749.27	0.0288887	0.0641071	0.003	0.019
	Paracentral lobule	Paracentral L	1.67318	0.005 (-0.001~ 0.011)	8755.46	0.0168871	0.035763	0.094	0.242
		Paracentral R	1.05864	0.003 (-0.003~ 0.009)	8717.63	0.0107148	0.0226767	0.29	0.494
	Parietal	Inferior parietal L	2.91557	0.01 (0.003~ 0.016)	8858.97	0.0288367	0.0619529	0.004	0.022
		Inferior parietal R	3.40011	0.011 (0.005~ 0.017)	8899.55	0.0323053	0.072084	<0.001	0.007
		Postcentral L	2.32289	0.006 (0.001~ 0.011)	8877.83	0.0217873	0.0493066	0.02	0.079
		Postcentral R	1.20149	0.003 (-0.002~ 0.009)	8889.03	0.011436	0.0254872	0.23	0.442
		Precuneus L	2.98253	0.009 (0.003~ 0.014)	8786.18	0.0286555	0.0636378	0.003	0.019
		Precuneus R	3.72444	0.011 (0.005~ 0.016)	8728.62	0.0353466	0.0797293	<0.001	0.004
		Pericalcarine L	-0.330545	-0.001 (-0.009~ 0.006)	8991.35	-0.00346318	-0.00697185	0.741	0.811
		Pericalcarine R	0.358752	0.001 (-0.006~ 0.009)	8974.75	0.0037637	0.0075738	0.72	0.805
		Superior parietal L	1.48085	0.004 (-0.001~ 0.01)	8854.79	0.0144219	0.0314739	0.139	0.307
		Superior parietal R	2.43505	0.007 (0.001~ 0.013)	8873.83	0.0233511	0.0516991	0.015	0.063
		Supramarginal L	2.2645	0.009 (0.001~ 0.016)	8768.62	0.0217935	0.0483657	0.024	0.086
		Supramarginal R	3.57627	0.013 (0.006~ 0.02)	8753.24	0.0350657	0.0764498	<0.001	0.005
	Temporal	Banks of Superior Temporal Sulcus L	2.46172	0.01 (0.002~ 0.018)	8700.8	0.0247628	0.0527823	0.014	0.063
		Banks of Superior Temporal Sulcus R	3.82273	0.013 (0.007~ 0.02)	8764.81	0.037968	0.0816644	<0.001	0.003
		fusiform L	4.33049	0.011 (0.006~ 0.016)	8902.1	0.0409472	0.0917954	<0.001	<0.001
		fusiform R	3.56217	0.009 (0.004~ 0.014)	8903.87	0.0332328	0.0755014	<0.001	0.005
		Inferior temporal L	4.89579	0.014 (0.009~ 0.02)	8877.45	0.0456244	0.103922	<0.001	<0.001
		Inferior temporal R	3.12354	0.009 (0.003~ 0.014)	8975.1	0.0290004	0.0659412	0.002	0.014
		Middle temporal L	4.49374	0.013 (0.007~ 0.018)	8926.62	0.0425712	0.0951249	<0.001	<0.001
		Middle temporal R	4.55389	0.012 (0.007~ 0.018)	8994.25	0.042313	0.096035	<0.001	<0.001
		Parahippocampal L	2.40523	0.007 (0.001~ 0.013)	8790.89	0.0246356	0.0513062	0.016	0.067
		Parahippocampal R	2.43787	0.008 (0.002~ 0.014)	8911.76	0.0247497	0.0516487	0.015	0.063
		Superior temporal L	2.12228	0.006 (0~ 0.011)	8931.9	0.0203218	0.0449119	0.034	0.11
		Superior temporal R	3.51486	0.009 (0.004~ 0.014)	8973.22	0.0342928	0.0742103	<0.001	0.006
		Transverse temporal L	2.00219	0.007 (0~ 0.014)	8649.37	0.0205345	0.0430569	0.045	0.143
		Transverse temporal R	4.32797	0.014 (0.007~ 0.02)	8834.97	0.044076	0.09209	<0.001	<0.001
		Entorhinal L	0.358394	0.002 (-0.008~ 0.012)	8431.3	0.00361715	0.00780627	0.72	0.805
		Entorhinal R	0.911434	0.004 (-0.005~ 0.014)	8821.99	0.00909657	0.0194076	0.362	0.542
		Temporal pole L	1.18295	0.003 (-0.002~ 0.009)	8862.45	0.0115229	0.0251315	0.237	0.452
		Temporal pole R	3.2627	0.01 (0.004~ 0.016)	8839.11	0.0325407	0.0694069	0.001	0.01
	Occipital	Cuneus L	1.11418	0.004 (-0.003~ 0.01)	8928.41	0.0112431	0.023583	0.265	0.481
		Cuneus R	0.919381	0.003 (-0.003~ 0.009)	8933.58	0.00922483	0.0194542	0.358	0.542
		Lateral occipital L	4.14494	0.011 (0.006~ 0.017)	8914.18	0.0388556	0.0878025	<0.001	0.001
		Lateral occipital R	2.82217	0.008 (0.002~ 0.013)	8951.52	0.0263461	0.0596575	0.005	0.027
		Lingual L	2.38582	0.007 (0.001~ 0.013)	8914.52	0.0243325	0.0505381	0.017	0.07
		Lingual R	2.26775	0.007 (0.001~ 0.013)	8823.83	0.0233556	0.0482832	0.023	0.086
	Cingulate	Caudal anterior L	3.49335	0.018 (0.008~ 0.028)	8629.57	0.0360722	0.0752104	<0.001	0.006
		Caudal anterior R	2.16203	0.01 (0.001~ 0.02)	8406.33	0.0221821	0.0471617	0.031	0.103
		Isthmus L	2.13516	0.008 (0.001~ 0.015)	8593.76	0.0211801	0.0460648	0.033	0.108
		IsthmusR	0.69481	0.002 (-0.004~ 0.009)	8490.8	0.00699135	0.0150807	0.487	0.667
		Posterior L	3.40272	0.012 (0.005~ 0.018)	8643.34	0.0341033	0.0732007	<0.001	0.007
		Posterior R	2.18904	0.008 (0.001~ 0.014)	8786.1	0.0220045	0.0467073	0.029	0.098
		Rostral anterior L	1.65687	0.007 (-0.001~ 0.015)	8770.79	0.0165568	0.0353833	0.098	0.243
		Rostral anterior R	1.10628	0.005 (-0.004~ 0.013)	8726.29	0.0110984	0.0236855	0.269	0.481
	Insula	Insula L	2.87953	0.007 (0.002~ 0.012)	8951.51	0.0279893	0.0608701	0.004	0.024
		Insula R	2.72704	0.007 (0.002~ 0.012)	8893.83	0.0263886	0.0578333	0.006	0.032
Total cortical surface area			4.29935	0.008 (0.004~ 0.012)	9189.82	0.0377794	0.0896973	<0.001	<0.001
Cortical mean thickness	Frontal	Caudal middle frontal L	-0.742756	-0.001 (-0.003~ 0.001)	8640.03	-0.00762379	-0.0159815	0.458	0.643
		Caudal middle frontal R	-0.91484	-0.001 (-0.003~ 0.001)	8656.05	-0.00950862	-0.019666	0.36	0.542
		Lateral orbitofrontal L	1.26744	0.001 (-0.001~ 0.003)	8827.79	0.0130766	0.0269793	0.205	0.414
		Lateral orbitofrontal R	0.887116	0.001 (-0.001~ 0.003)	8787.34	0.00900662	0.018927	0.375	0.556
		Medial orbitofrontal L	-0.428216	0 (-0.003~ 0.002)	8603.37	-0.00433242	-0.00923334	0.669	0.781
		Medial orbitofrontal R	-0.0404676	0 (-0.002~ 0.002)	8704.42	-0.000414642	-0.000867496	0.968	0.982
		Parsopercularis L	1.53605	0.001 (0~ 0.003)	8555.91	0.0158303	0.0332126	0.125	0.282
		Parsopercularis R	-0.0474541	0 (-0.002~ 0.002)	8640.74	-0.000488412	-0.001021	0.962	0.981
		Parsorbitalis L	1.66576	0.002 (0~ 0.005)	8560.71	0.0172426	0.036007	0.096	0.243
		Parsorbitalis R	0.555998	0.001 (-0.002~ 0.003)	8691.55	0.00574709	0.0119276	0.578	0.733
		Parstriangularis L	0.508698	0.001 (-0.002~ 0.003)	8723.24	0.00532776	0.0108931	0.611	0.741
		Parstriangularis R	2.20559	0.002 (0~ 0.004)	8671.36	0.0229659	0.0473708	0.027	0.098
		Precentral L	-0.0127693	0 (-0.002~ 0.002)	8725.09	-0.000129841	-0.000273409	0.99	0.995
		Precentral R	-0.609226	-0.001 (-0.003~ 0.002)	8718.24	-0.00633293	-0.0130495	0.542	0.701
		Rostral middle frontal L	0.00317203	0 (-0.002~ 0.002)	8757.63	3.19617e-05	6.77913e-05	0.997	0.997
		Rostral middle frontal R	-1.08351	-0.001 (-0.003~ 0.001)	8757.76	-0.0110853	-0.0231562	0.279	0.481
		Superior frontal L	-0.612872	-0.001 (-0.002~ 0.001)	8865.49	-0.00628152	-0.0130181	0.54	0.701
		Superior frontal R	-0.17536	0 (-0.002~ 0.002)	8821.74	-0.00179934	-0.00373407	0.861	0.9
		Frontal pole L	0.721754	0.001 (-0.002~ 0.005)	8620.42	0.00750457	0.0155473	0.47	0.651
		Frontal pole R	0.202058	0 (-0.003~ 0.004)	8541.09	0.00208985	0.00437269	0.84	0.896
	Paracentral lobule	Paracentral L	-1.21528	-0.001 (-0.004~ 0.001)	8771.99	-0.012309	-0.0259512	0.224	0.437
		Paracentral R	-0.939931	-0.001 (-0.003~ 0.001)	8735.97	-0.00970157	-0.0201127	0.347	0.542
	Parietal	Inferior parietal L	1.08589	0.001 (-0.001~ 0.003)	8683.53	0.0108165	0.0233061	0.278	0.481
		Inferior parietal R	0.394866	0 (-0.001~ 0.002)	8721.32	0.00389952	0.00845646	0.693	0.799
		Postcentral L	1.45482	0.002 (-0.001~ 0.004)	8808.89	0.0145121	0.0310011	0.146	0.319
		Postcentral R	0.391684	0.001 (-0.002~ 0.003)	8814.48	0.00392702	0.00834387	0.695	0.799
		Precuneus L	1.03315	0.001 (-0.001~ 0.003)	8823.6	0.0104668	0.0219973	0.302	0.502
		Precuneus R	1.04351	0.001 (-0.001~ 0.003)	8805.36	0.0107606	0.022241	0.297	0.498
		Pericalcarine L	0.689793	0.001 (-0.002~ 0.005)	8833.83	0.00686424	0.0146782	0.49	0.667
		Pericalcarine R	0.651763	0.001 (-0.002~ 0.005)	8793.2	0.00651542	0.013901	0.515	0.684
		Superior parietal L	-0.251045	0 (-0.002~ 0.002)	8753.76	-0.00251504	-0.00536641	0.802	0.86
		Superior parietal R	-0.535026	-0.001 (-0.002~ 0.001)	8773.49	-0.00541704	-0.011424	0.593	0.738
		Supramarginal L	0.883055	0.001 (-0.001~ 0.003)	8597.3	0.0088085	0.0190475	0.377	0.556
		Supramarginal R	0.466181	0 (-0.002~ 0.003)	8614.58	0.00450867	0.0100454	0.641	0.762
	Temporal	Banks of Superior Temporal Sulcus L	0.738106	0.001 (-0.002~ 0.004)	8549.23	0.00760192	0.0159656	0.46	0.643
		Banks of Superior Temporal Sulcus R	1.05118	0.001 (-0.001~ 0.004)	8663.38	0.0108353	0.0225872	0.293	0.496
		fusiform L	2.78787	0.002 (0.001~ 0.004)	8830.87	0.0287659	0.0593336	0.005	0.029
		fusiform R	0.962964	0.001 (-0.001~ 0.003)	8820.62	0.00965115	0.0205064	0.336	0.533
		Inferior temporal L	0.830514	0.001 (-0.001~ 0.003)	8739.78	0.00855065	0.0177675	0.406	0.587
		Inferior temporal R	0.619961	0.001 (-0.001~ 0.003)	8725.91	0.00629804	0.0132736	0.535	0.701
		Middle temporal L	0.386962	0 (-0.002~ 0.003)	8616.34	0.003902	0.00833752	0.699	0.799
		Middle temporal R	0.516651	0.001 (-0.002~ 0.003)	8665.22	0.00510943	0.0111004	0.605	0.741
		Parahippocampal L	1.14636	0.002 (-0.002~ 0.006)	8803.38	0.0117541	0.0244358	0.252	0.472
		Parahippocampal R	1.40621	0.002 (-0.001~ 0.006)	8811.81	0.0142143	0.0299603	0.16	0.342
		Superior temporal L	2.34573	0.003 (0~ 0.005)	8778.69	0.0237378	0.0500719	0.019	0.076
		Superior temporal R	0.916216	0.001 (-0.001~ 0.003)	8859.35	0.0094944	0.0194683	0.36	0.542
		Transverse temporal L	0.924505	0.001 (-0.002~ 0.004)	8662.49	0.00955803	0.0198663	0.355	0.542
		Transverse temporal R	1.44413	0.002 (-0.001~ 0.005)	8751.58	0.0146773	0.030874	0.149	0.322
		Entorhinal L	1.08049	0.002 (-0.002~ 0.006)	8711.54	0.0111332	0.0231528	0.28	0.481
		Entorhinal R	-0.196751	0 (-0.004~ 0.004)	8723.42	-0.00203342	-0.00421311	0.844	0.896
		Temporal pole L	0.925291	0.002 (-0.002~ 0.005)	8671.72	0.00963456	0.0198726	0.355	0.542
		Temporal pole R	0.481981	0.001 (-0.002~ 0.004)	8640.72	0.00490762	0.0103701	0.63	0.756
	Occipital	Cuneus L	0.609265	0.001 (-0.002~ 0.004)	8844.13	0.00612639	0.0129571	0.542	0.701
		Cuneus R	2.72303	0.004 (0.001~ 0.007)	8847	0.0268587	0.0579008	0.006	0.032
		Lateral occipital L	1.21457	0.001 (-0.001~ 0.003)	8832.99	0.0108868	0.0258464	0.225	0.437
		Lateral occipital R	1.81779	0.002 (0~ 0.004)	8864.04	0.0162094	0.0386153	0.069	0.189
		Lingual L	1.75631	0.002 (0~ 0.005)	8856.9	0.0172232	0.0373242	0.079	0.212
		Lingual R	2.18581	0.003 (0~ 0.005)	8857.56	0.0217221	0.0464499	0.029	0.098
	Cingulate	Caudal anterior L	-1.54746	-0.003 (-0.006~ 0.001)	8766.67	-0.0158912	-0.0330545	0.122	0.28
		Caudal anterior R	-2.19139	-0.004 (-0.007~ 0)	8797.19	-0.0229462	-0.0467281	0.028	0.098
		Isthmus L	0.251621	0 (-0.002~ 0.003)	8788.31	0.0026204	0.00536815	0.801	0.86
		IsthmusR	0.663766	0.001 (-0.002~ 0.004)	8453.52	0.00696561	0.0144386	0.507	0.68
		Posterior L	-1.15757	-0.001 (-0.004~ 0.001)	8794.2	-0.0119601	-0.0246877	0.247	0.467
		Posterior R	-0.537357	-0.001 (-0.003~ 0.001)	8735.71	-0.00563722	-0.0114986	0.591	0.738
		Rostral anterior L	1.54642	0.002 (-0.001~ 0.005)	8672.92	0.0153318	0.0332105	0.122	0.28
		Rostral anterior R	0.397904	0.001 (-0.002~ 0.003)	8673.64	0.00408733	0.00854491	0.691	0.799
	Insula	Insula L	1.08953	0.001 (-0.001~ 0.003)	8697.33	0.0109291	0.0233656	0.276	0.481
		Insula R	0.514973	0.001 (-0.002~ 0.003)	8650.31	0.00511847	0.0110738	0.607	0.741
Global mean thickness			0.990484	0.001 (-0.001~ 0.002)	8945.61	0.00992431	0.0209446	0.322	0.525

## Sheet: Tobacco-baseline
Region			T-Value	b (95% CI)	Degrees of freedom	β	Cohen's D	P value	FDR-adjusted P value
Cortical volume	Frontal	Caudal middle frontal L	-1.52396	-0.007 (-0.016~ 0.002)	8504.72	-0.013571	-0.0330501	0.127557	0.212254
		Caudal middle frontal R	-1.94252	-0.01 (-0.019~ 0)	8495.97	-0.0174835	-0.0421491	0.0521078	0.105227
		Lateral orbitofrontal L	-1.91625	-0.005 (-0.009~ 0)	8668.2	-0.0142499	-0.041164	0.0553664	0.109573
		Lateral orbitofrontal R	-2.00468	-0.005 (-0.01~ 0)	8594.79	-0.014742	-0.043247	0.0450291	0.0946066
		Medial orbitofrontal L	-1.3088	-0.004 (-0.01~ 0.002)	8459.91	-0.0100497	-0.028459	0.190638	0.295916
		Medial orbitofrontal R	-0.42346	-0.001 (-0.006~ 0.004)	8444.41	-0.00335908	-0.00921632	0.67197	0.776499
		Parsopercularis L	0.558944	0.003 (-0.007~ 0.012)	8523.73	0.00529161	0.0121083	0.576215	0.722004
		Parsopercularis R	1.84254	0.008 (-0.001~ 0.017)	8396	0.0173346	0.040217	0.0654322	0.121843
		Parsorbitalis L	-2.1816	-0.008 (-0.014~ -0.001)	8514.81	-0.0194807	-0.0472843	0.0291664	0.0673892
		Parsorbitalis R	-1.96736	-0.007 (-0.014~ 0)	8508.01	-0.0178269	-0.042658	0.0491739	0.101269
		Parstriangularis L	1.0936	0.005 (-0.004~ 0.014)	8596.56	0.0104438	0.0235899	0.274162	0.398781
		Parstriangularis R	2.11437	0.01 (0.001~ 0.019)	8520.86	0.0201846	0.0458109	0.0345128	0.0747777
		Precentral L	-5.0623	-0.014 (-0.019~ -0.008)	8552.23	-0.0400788	-0.109481	<0.001	<0.001
		Precentral R	-4.63187	-0.013 (-0.019~ -0.008)	8601.14	-0.0378769	-0.0998869	<0.001	<0.001
		Rostral middle frontal L	-2.16448	-0.006 (-0.012~ -0.001)	8612.01	-0.0173876	-0.0466479	0.0304547	0.0673892
		Rostral middle frontal R	-1.20473	-0.004 (-0.01~ 0.002)	8559.88	-0.0100175	-0.0260427	0.22834	0.344165
		Superior frontal L	-1.15751	-0.003 (-0.008~ 0.002)	8682.04	-0.008755	-0.0248452	0.247097	0.365234
		Superior frontal R	-2.64374	-0.007 (-0.013~ -0.002)	8658.18	-0.0202985	-0.0568245	0.00821432	0.0221893
		Frontal pole L	-0.452213	-0.002 (-0.01~ 0.006)	8410.66	-0.00423772	-0.00986183	0.651127	0.770666
		Frontal pole R	-0.411732	-0.002 (-0.009~ 0.006)	8553.46	-0.00387266	-0.00890376	0.680547	0.782065
	Paracentral lobule	Paracentral L	-2.06826	-0.007 (-0.014~ 0)	8568.97	-0.0186883	-0.0446859	0.0386457	0.0820235
		Paracentral R	-1.90213	-0.007 (-0.014~ 0)	8480.6	-0.0172299	-0.0413101	0.0571884	0.109573
	Parietal	Inferior parietal L	-2.73555	-0.01 (-0.018~ -0.003)	8658.31	-0.0240645	-0.0587975	0.00624023	0.0177804
		Inferior parietal R	-3.40141	-0.012 (-0.019~ -0.005)	8610.48	-0.028091	-0.0733121	<0.001	0.00292355
		Postcentral L	-3.84758	-0.013 (-0.019~ -0.006)	8542.23	-0.0314263	-0.0832591	<0.001	<0.001
		Postcentral R	-3.32194	-0.011 (-0.018~ -0.005)	8586.47	-0.027755	-0.0716993	<0.001	0.00359065
		Precuneus L	-0.306321	-0.001 (-0.007~ 0.005)	8662.52	-0.00239883	-0.0065824	0.759368	0.840151
		Precuneus R	0.0168773	0 (-0.006~ 0.006)	8744.44	0.000129062	0.000360967	0.986535	0.991301
		Pericalcarine L	-2.17614	-0.012 (-0.023~ -0.001)	8802.38	-0.0215362	-0.0463891	0.0295716	0.0673892
		Pericalcarine R	-2.13777	-0.012 (-0.022~ -0.001)	8750.84	-0.0209428	-0.0457052	0.0325632	0.0712962
		Superior parietal L	-1.25277	-0.004 (-0.011~ 0.002)	8598.77	-0.0106833	-0.0270198	0.210325	0.323957
		Superior parietal R	-0.317875	-0.001 (-0.008~ 0.006)	8605.12	-0.00268456	-0.00685344	0.750587	0.837983
		Supramarginal L	-2.80881	-0.012 (-0.02~ -0.004)	8454.04	-0.0239876	-0.0610971	0.00498387	0.0143978
		Supramarginal R	-2.4862	-0.01 (-0.018~ -0.002)	8486.58	-0.0216761	-0.0539758	0.0129308	0.03362
	Temporal	Banks of Superior Temporal Sulcus L	-1.92774	-0.01 (-0.021~ 0)	8347.11	-0.0179376	-0.0421998	0.0539213	0.107843
		Banks of Superior Temporal Sulcus R	-1.57702	-0.007 (-0.016~ 0.002)	8509.59	-0.0142521	-0.0341911	0.114828	0.196041
		fusiform L	-2.35567	-0.007 (-0.013~ -0.001)	8533.38	-0.0187397	-0.0510017	0.0185116	0.0458383
		fusiform R	-1.31993	-0.004 (-0.01~ 0.002)	8595.57	-0.0101579	-0.0284737	0.186893	0.292283
		Inferior temporal L	-2.29726	-0.008 (-0.015~ -0.001)	8516.95	-0.0182194	-0.0497849	0.0216282	0.0523101
		Inferior temporal R	-4.18473	-0.014 (-0.021~ -0.007)	8662.52	-0.0334007	-0.0899239	<0.001	<0.001
		Middle temporal L	-2.24944	-0.007 (-0.013~ -0.001)	8667.5	-0.0178836	-0.0483234	0.0245096	0.0579317
		Middle temporal R	-3.0881	-0.009 (-0.014~ -0.003)	8653.02	-0.0231778	-0.0663954	0.00202077	0.00724688
		Parahippocampal L	-3.82377	-0.017 (-0.025~ -0.008)	8633.71	-0.037013	-0.0823043	<0.001	<0.001
		Parahippocampal R	-1.65472	-0.007 (-0.015~ 0.001)	8721.27	-0.0157389	-0.0354377	0.098017	0.173162
		Superior temporal L	-1.35212	-0.004 (-0.01~ 0.002)	8596.32	-0.0108365	-0.0291667	0.176374	0.280044
		Superior temporal R	-0.933138	-0.003 (-0.008~ 0.003)	8733.79	-0.00743743	-0.0199698	0.350774	0.496334
		Transverse temporal L	0.295381	0.001 (-0.008~ 0.011)	8584.35	0.00278691	0.00637616	0.76771	0.84044
		Transverse temporal R	0.934647	0.004 (-0.005~ 0.013)	8615.92	0.00863559	0.0201385	0.349997	0.496334
		Entorhinal L	-3.37739	-0.02 (-0.032~ -0.009)	8482.52	-0.0323196	-0.0733412	<0.001	0.0030263
		Entorhinal R	-4.10922	-0.025 (-0.037~ -0.013)	8670.91	-0.0398448	-0.0882586	<0.001	<0.001
		Temporal pole L	-3.04135	-0.013 (-0.021~ -0.004)	8601.1	-0.0291382	-0.0655871	0.00236233	0.00805516
		Temporal pole R	-0.0691409	0 (-0.008~ 0.008)	8433.22	-0.000668585	-0.0015058	0.944879	0.977785
	Occipital	Cuneus L	-0.593929	-0.003 (-0.013~ 0.007)	8764.9	-0.00567008	-0.0126879	0.552575	0.700827
		Cuneus R	0.143857	0.001 (-0.008~ 0.01)	8762.74	0.0013393	0.00307356	0.885616	0.925669
		Lateral occipital L	-1.15631	-0.004 (-0.011~ 0.003)	8691.82	-0.00954517	-0.0248056	0.247586	0.365234
		Lateral occipital R	-0.475208	-0.002 (-0.008~ 0.005)	8723.4	-0.0038099	-0.0101759	0.63465	0.758663
		Lingual L	-0.317238	-0.001 (-0.009~ 0.007)	8753.49	-0.0028959	-0.00678149	0.75107	0.837983
		Lingual R	-0.790913	-0.003 (-0.011~ 0.005)	8706.41	-0.00723915	-0.0169527	0.429016	0.572022
	Cingulate	Caudal anterior L	-0.432256	-0.003 (-0.017~ 0.011)	8390.29	-0.00416787	-0.00943806	0.665566	0.773396
		Caudal anterior R	-0.188924	-0.001 (-0.014~ 0.012)	8344.76	-0.00183202	-0.00413629	0.850157	0.897627
		Isthmus L	0.683268	0.003 (-0.005~ 0.011)	8590.55	0.00589878	0.0147439	0.494456	0.6388
		IsthmusR	-0.266541	-0.001 (-0.009~ 0.007)	8516.72	-0.00238753	-0.00577641	0.789829	0.851215
		Posterior L	-0.850384	-0.003 (-0.011~ 0.004)	8509.47	-0.00733676	-0.0184372	0.395135	0.540711
		Posterior R	-2.23184	-0.009 (-0.017~ -0.001)	8558.5	-0.0192864	-0.0482496	0.0256515	0.0599496
		Rostral anterior L	-1.4847	-0.007 (-0.017~ 0.002)	8593.92	-0.0127933	-0.0320311	0.137661	0.22546
		Rostral anterior R	-1.81545	-0.01 (-0.021~ 0.001)	8352.26	-0.0166323	-0.0397294	0.0694908	0.127912
	Insula	Insula L	0.314197	0.001 (-0.004~ 0.006)	8731.12	0.00245078	0.00672506	0.753379	0.837983
		Insula R	0.475648	0.001 (-0.004~ 0.006)	8739.03	0.00369941	0.0101762	0.634337	0.758663
Total cortical volume			-4.45428	-0.006 (-0.008~ -0.003)	8844.3	-0.0215384	-0.0947274	<0.001	<0.001
Intracranial volume			-4.65928	-0.011 (-0.016~ -0.006)	8970.18	-0.0396083	-0.0983895	<0.001	<0.001
Cortical surface area	Frontal	Caudal middle frontal L	-3.44688	-0.017 (-0.027~ -0.007)	8534.62	-0.0339565	-0.0746215	<0.001	0.00257665
		Caudal middle frontal R	-3.6	-0.019 (-0.029~ -0.009)	8565.01	-0.0356977	-0.0777981	<0.001	0.00151278
		Lateral orbitofrontal L	-3.64268	-0.011 (-0.017~ -0.005)	8766	-0.035016	-0.0778126	<0.001	0.00134394
		Lateral orbitofrontal R	-3.61979	-0.013 (-0.019~ -0.006)	8697.51	-0.034364	-0.0776275	<0.001	0.00143432
		Medial orbitofrontal L	-3.66274	-0.013 (-0.02~ -0.006)	8650.66	-0.035461	-0.0787611	<0.001	0.00134394
		Medial orbitofrontal R	-3.8584	-0.012 (-0.018~ -0.006)	8748.43	-0.0370865	-0.0825035	<0.001	<0.001
		Parsopercularis L	-1.54525	-0.008 (-0.018~ 0.002)	8533.87	-0.0154771	-0.0334546	0.122323	0.205187
		Parsopercularis R	-0.863489	-0.004 (-0.013~ 0.005)	8495.85	-0.00857123	-0.0187363	0.387893	0.538501
		Parsorbitalis L	-3.8942	-0.015 (-0.022~ -0.007)	8471.81	-0.0371638	-0.0846175	<0.001	<0.001
		Parsorbitalis R	-3.88369	-0.014 (-0.022~ -0.007)	8541.01	-0.0371051	-0.0840465	<0.001	<0.001
		Parstriangularis L	-1.20565	-0.006 (-0.015~ 0.004)	8576.63	-0.0119798	-0.026037	0.227988	0.344165
		Parstriangularis R	-0.853647	-0.004 (-0.013~ 0.005)	8487.53	-0.00848638	-0.0185318	0.393325	0.540711
		Precentral L	-5.61774	-0.018 (-0.024~ -0.012)	8642.03	-0.0520626	-0.12086	<0.001	<0.001
		Precentral R	-4.89054	-0.016 (-0.022~ -0.01)	8655.74	-0.0460143	-0.105132	<0.001	<0.001
		Rostral middle frontal L	-4.10607	-0.015 (-0.022~ -0.008)	8669.86	-0.0391928	-0.0881964	<0.001	<0.001
		Rostral middle frontal R	-2.9726	-0.011 (-0.018~ -0.004)	8619.58	-0.0284891	-0.0640359	0.00296103	0.00933174
		Superior frontal L	-2.88581	-0.01 (-0.017~ -0.003)	8752.18	-0.0275574	-0.0616935	0.00391364	0.0117976
		Superior frontal R	-4.44697	-0.016 (-0.024~ -0.009)	8769.23	-0.0426549	-0.0949759	<0.001	<0.001
		Frontal pole L	-3.37486	-0.012 (-0.019~ -0.005)	8013.3	-0.0322878	-0.0754016	<0.001	0.0030263
		Frontal pole R	-3.40093	-0.013 (-0.02~ -0.005)	8506.47	-0.0326926	-0.0737484	<0.001	0.00292355
	Paracentral lobule	Paracentral L	-3.00645	-0.011 (-0.018~ -0.004)	8501.69	-0.0302796	-0.0652127	0.00265086	0.00875205
		Paracentral R	-3.19037	-0.013 (-0.02~ -0.005)	8452.76	-0.0322143	-0.0694019	0.00142612	0.00539332
	Parietal	Inferior parietal L	-4.27046	-0.018 (-0.027~ -0.01)	8691.06	-0.042202	-0.0916154	<0.001	<0.001
		Inferior parietal R	-4.75623	-0.019 (-0.027~ -0.011)	8728.63	-0.0451537	-0.101817	<0.001	<0.001
		Postcentral L	-5.553	-0.019 (-0.026~ -0.012)	8700.95	-0.0520027	-0.119062	<0.001	<0.001
		Postcentral R	-4.73339	-0.017 (-0.024~ -0.01)	8709.08	-0.0450178	-0.101442	<0.001	<0.001
		Precuneus L	-2.86794	-0.011 (-0.018~ -0.003)	8469.84	-0.027541	-0.0623251	0.00414168	0.0121334
		Precuneus R	-3.01233	-0.011 (-0.018~ -0.004)	8373.26	-0.0285802	-0.0658393	0.00260023	0.00872336
		Pericalcarine L	-4.31059	-0.022 (-0.032~ -0.012)	8742.35	-0.0451523	-0.0922046	<0.001	<0.001
		Pericalcarine R	-4.06838	-0.02 (-0.029~ -0.01)	8694.88	-0.0426695	-0.0872609	<0.001	<0.001
		Superior parietal L	-2.67854	-0.01 (-0.018~ -0.003)	8677.65	-0.0260817	-0.0575079	0.00740827	0.0205456
		Superior parietal R	-2.44468	-0.009 (-0.017~ -0.002)	8691.69	-0.0234483	-0.0524445	0.0145178	0.0372802
		Supramarginal L	-4.35721	-0.021 (-0.031~ -0.012)	8586.33	-0.0418496	-0.0940448	<0.001	<0.001
		Supramarginal R	-3.52631	-0.016 (-0.025~ -0.007)	8561.89	-0.0345529	-0.0762194	<0.001	0.00195798
	Temporal	Banks of Superior Temporal Sulcus L	-2.98854	-0.015 (-0.026~ -0.005)	8512.39	-0.0300201	-0.0647833	0.00281116	0.00913628
		Banks of Superior Temporal Sulcus R	-3.08158	-0.014 (-0.023~ -0.005)	8580.86	-0.0305963	-0.0665331	0.0020656	0.00724794
		fusiform L	-4.66353	-0.016 (-0.022~ -0.009)	8692.53	-0.044097	-0.10004	<0.001	<0.001
		fusiform R	-3.71631	-0.012 (-0.019~ -0.006)	8696.62	-0.0346518	-0.0797016	<0.001	0.00117532
		Inferior temporal L	-4.5133	-0.017 (-0.024~ -0.01)	8703.49	-0.0420689	-0.0967558	<0.001	<0.001
		Inferior temporal R	-5.41888	-0.02 (-0.027~ -0.013)	8793.88	-0.0502786	-0.115571	<0.001	<0.001
		Middle temporal L	-3.71923	-0.014 (-0.021~ -0.006)	8748.29	-0.0352724	-0.0795283	<0.001	0.00117532
		Middle temporal R	-4.82637	-0.017 (-0.024~ -0.01)	8808.24	-0.0448885	-0.10285	<0.001	<0.001
		Parahippocampal L	-3.65028	-0.014 (-0.022~ -0.007)	8559.15	-0.0373081	-0.0789115	<0.001	0.00134394
		Parahippocampal R	-1.84133	-0.007 (-0.015~ 0)	8693.28	-0.0186698	-0.0394974	0.0656079	0.121843
		Superior temporal L	-3.74347	-0.013 (-0.02~ -0.006)	8733.5	-0.0358554	-0.0801143	<0.001	0.00111747
		Superior temporal R	-3.84796	-0.013 (-0.019~ -0.006)	8783.35	-0.0375804	-0.0821166	<0.001	<0.001
		Transverse temporal L	-1.57634	-0.007 (-0.016~ 0.002)	8353.4	-0.0161387	-0.0344943	0.114986	0.196041
		Transverse temporal R	-1.95341	-0.008 (-0.016~ 0)	8620.5	-0.0198849	-0.0420781	0.0508038	0.1036
		Entorhinal L	-4.84143	-0.031 (-0.043~ -0.018)	8130.21	-0.0486264	-0.107387	<0.001	<0.001
		Entorhinal R	-5.67128	-0.035 (-0.047~ -0.023)	8627.4	-0.0563709	-0.122116	<0.001	<0.001
		Temporal pole L	-5.00868	-0.019 (-0.027~ -0.012)	8626.65	-0.0486537	-0.107853	<0.001	<0.001
		Temporal pole R	-2.66441	-0.011 (-0.019~ -0.003)	8595.67	-0.0265335	-0.0574766	0.00772681	0.021147
	Occipital	Cuneus L	-3.13487	-0.013 (-0.021~ -0.005)	8697.31	-0.0316212	-0.067229	0.00172505	0.00640733
		Cuneus R	-2.50093	-0.01 (-0.018~ -0.002)	8693.56	-0.0250841	-0.0536455	0.0124049	0.0330798
		Lateral occipital L	-3.11193	-0.011 (-0.018~ -0.004)	8739.6	-0.0291927	-0.0665754	0.00186469	0.00680446
		Lateral occipital R	-2.4948	-0.009 (-0.016~ -0.002)	8760.45	-0.0232961	-0.0533093	0.012621	0.0332299
		Lingual L	-2.93305	-0.011 (-0.019~ -0.004)	8646.64	-0.0299057	-0.063085	0.00336528	0.0102938
		Lingual R	-3.65271	-0.014 (-0.022~ -0.007)	8539.15	-0.0375767	-0.0790565	<0.001	0.00134394
	Cingulate	Caudal anterior L	-2.16626	-0.014 (-0.027~ -0.001)	8355.53	-0.0223169	-0.0473972	0.0303198	0.0673892
		Caudal anterior R	-2.33879	-0.014 (-0.026~ -0.002)	8093.31	-0.0239142	-0.0519946	0.0193704	0.0474006
		Isthmus L	-2.41171	-0.011 (-0.02~ -0.002)	8265.04	-0.0238784	-0.0530557	0.0158997	0.0398449
		IsthmusR	-3.07801	-0.014 (-0.022~ -0.005)	8175.79	-0.030877	-0.0680825	0.00209075	0.00724794
		Posterior L	-3.25684	-0.014 (-0.023~ -0.006)	8322.96	-0.0325597	-0.0713983	0.0011311	0.00435682
		Posterior R	-4.91593	-0.022 (-0.031~ -0.013)	8484.27	-0.0492756	-0.10674	<0.001	<0.001
		Rostral anterior L	-3.95928	-0.021 (-0.032~ -0.011)	8523.38	-0.0394713	-0.0857709	<0.001	<0.001
		Rostral anterior R	-3.64495	-0.02 (-0.031~ -0.009)	8486.01	-0.0364582	-0.0791353	<0.001	0.00134394
	Insula	Insula L	-2.08042	-0.007 (-0.013~ 0)	8775.09	-0.020228	-0.0444176	0.0375159	0.0804466
		Insula R	-1.77778	-0.006 (-0.012~ 0.001)	8692.39	-0.0171888	-0.0381363	0.0754748	0.13665
Total cortical surface area			-5.66309	-0.014 (-0.019~ -0.009)	8991.19	-0.049887	-0.119447	<0.001	<0.001
Cortical mean thickness	Frontal	Caudal middle frontal L	-1.65381	-0.002 (-0.005~ 0)	8443.86	-0.0169609	-0.0359952	0.0982038	0.173162
		Caudal middle frontal R	-1.90036	-0.003 (-0.005~ 0)	8458.39	-0.0197285	-0.0413258	0.0574204	0.109573
		Lateral orbitofrontal L	-2.17242	-0.003 (-0.005~ 0)	8659.93	-0.0223869	-0.0466892	0.029851	0.0673892
		Lateral orbitofrontal R	-1.24867	-0.002 (-0.004~ 0.001)	8620.23	-0.0126609	-0.026898	0.211818	0.323957
		Medial orbitofrontal L	-0.0426302	0 (-0.003~ 0.003)	8415.55	-0.00043048	-0.000929408	0.965997	0.989501
		Medial orbitofrontal R	0.260318	0 (-0.002~ 0.003)	8526.36	0.00266348	0.00563835	0.794625	0.851969
		Parsopercularis L	0.836013	0.001 (-0.001~ 0.004)	8358.87	0.00860264	0.0182881	0.403171	0.548102
		Parsopercularis R	0.810846	0.001 (-0.001~ 0.004)	8452.96	0.00833039	0.0176386	0.417477	0.563865
		Parsorbitalis L	-0.029573	0 (-0.003~ 0.003)	8321.3	-0.000305288	-0.00064838	0.976408	0.989501
		Parsorbitalis R	0.48542	0.001 (-0.002~ 0.004)	8495.35	0.00500928	0.0105331	0.627391	0.758663
		Parstriangularis L	0.199499	0 (-0.002~ 0.003)	8523.06	0.0020869	0.00432188	0.841877	0.893421
		Parstriangularis R	2.87553	0.004 (0.001~ 0.007)	8478.05	0.0298887	0.0624597	0.00404357	0.0120152
		Precentral L	-2.97408	-0.004 (-0.007~ -0.001)	8542.38	-0.0302018	-0.0643566	0.00294693	0.00933174
		Precentral R	-2.96103	-0.004 (-0.007~ -0.001)	8519.01	-0.03072	-0.0641621	0.00307457	0.00954492
		Rostral middle frontal L	-0.330614	0 (-0.003~ 0.002)	8569.48	-0.00333077	-0.00714289	0.740944	0.837983
		Rostral middle frontal R	-1.39078	-0.002 (-0.004~ 0.001)	8574.9	-0.0142208	-0.0300383	0.164327	0.264961
		Superior frontal L	-1.36108	-0.002 (-0.004~ 0.001)	8683.91	-0.0139561	-0.0292117	0.173523	0.277637
		Superior frontal R	-1.33628	-0.002 (-0.004~ 0.001)	8641.71	-0.0137098	-0.0287494	0.181492	0.285987
		Frontal pole L	1.65365	0.004 (-0.001~ 0.009)	8400.68	0.0171418	0.0360841	0.0982364	0.173162
		Frontal pole R	2.26624	0.005 (0.001~ 0.01)	8344.91	0.0233756	0.0496165	0.0234619	0.0560928
	Paracentral lobule	Paracentral L	-3.30944	-0.005 (-0.008~ -0.002)	8601.01	-0.0334595	-0.071369	<0.001	0.00368389
		Paracentral R	-2.69987	-0.004 (-0.006~ -0.001)	8518.23	-0.0278146	-0.0585057	<0.001	0.0195361
	Parietal	Inferior parietal L	-1.06247	-0.001 (-0.004~ 0.001)	8493	-0.0105767	-0.0230577	0.288053	0.413207
		Inferior parietal R	-0.792398	-0.001 (-0.003~ 0.001)	8534.41	-0.00782122	-0.0171548	0.42815	0.572022
		Postcentral L	-1.86336	-0.003 (-0.006~ 0)	8625.58	-0.0185808	-0.0401265	0.062446	0.11808
		Postcentral R	-1.90201	-0.003 (-0.007~ 0)	8641.24	-0.0190557	-0.0409217	0.0572037	0.109573
		Precuneus L	-1.40184	-0.002 (-0.004~ 0.001)	8649.66	-0.0141937	-0.0301459	0.160999	0.261624
		Precuneus R	-0.445725	-0.001 (-0.003~ 0.002)	8599.08	-0.00459173	-0.00961328	0.655807	0.770666
		Pericalcarine L	0.269009	0.001 (-0.004~ 0.005)	8655.49	0.00267668	0.00578298	0.787929	0.851215
		Pericalcarine R	-0.440493	-0.001 (-0.006~ 0.004)	8615.97	-0.00440099	-0.00949111	0.659591	0.770758
		Superior parietal L	-1.99737	-0.003 (-0.005~ 0)	8568.86	-0.0199985	-0.0431546	0.0458163	0.0952979
		Superior parietal R	-0.516022	-0.001 (-0.003~ 0.002)	8596.06	-0.00522141	-0.0111314	0.605852	0.741278
		Supramarginal L	-0.862673	-0.001 (-0.004~ 0.001)	8393.23	-0.00860124	-0.0188327	0.388342	0.538501
		Supramarginal R	-1.90869	-0.003 (-0.005~ 0)	8412.12	-0.0184448	-0.0416209	0.0563365	0.109573
	Temporal	Banks of Superior Temporal Sulcus L	-1.58893	-0.003 (-0.006~ 0.001)	8344.75	-0.0163233	-0.034788	0.112113	0.194329
		Banks of Superior Temporal Sulcus R	-0.278505	0 (-0.004~ 0.003)	8477.11	-0.00286493	-0.00604978	0.780631	0.850111
		fusiform L	-0.00580866	0 (-0.002~ 0.002)	8645.72	-5.99133e-05	-0.000124941	0.995366	0.995366
		fusiform R	-0.583574	-0.001 (-0.003~ 0.002)	8650.28	-0.00584414	-0.012549	0.559522	0.705337
		Inferior temporal L	-1.06445	-0.001 (-0.004~ 0.001)	8558.76	-0.0109473	-0.0230119	0.287153	0.413207
		Inferior temporal R	-1.77732	-0.002 (-0.005~ 0)	8540.33	-0.0180408	-0.0384643	0.0755519	0.13665
		Middle temporal L	-1.49817	-0.002 (-0.005~ 0.001)	8411.01	-0.0151023	-0.0326713	0.134127	0.221417
		Middle temporal R	-0.517151	-0.001 (-0.003~ 0.002)	8463.8	-0.00511369	-0.0112425	0.605065	0.741278
		Parahippocampal L	-3.67795	-0.009 (-0.014~ -0.004)	8589.88	-0.0376179	-0.0793674	<0.001	0.00132982
		Parahippocampal R	-3.39351	-0.007 (-0.011~ -0.003)	8635.23	-0.0342475	-0.0730369	<0.001	0.00294228
		Superior temporal L	-0.181027	0 (-0.003~ 0.002)	8594	-0.00183263	-0.00390549	0.856351	0.899601
		Superior temporal R	0.319468	0 (-0.002~ 0.003)	8682.9	0.00330939	0.00685685	0.74938	0.837983
		Transverse temporal L	-0.0399274	0 (-0.004~ 0.004)	8410.6	-0.000411917	-0.000870739	0.968152	0.989501
		Transverse temporal R	2.43062	0.005 (0.001~ 0.009)	8578.27	0.0246619	0.0524865	0.0150934	0.0382856
		Entorhinal L	0.0254996	0 (-0.005~ 0.005)	8530.92	0.000262391	0.00055216	0.979657	0.989501
		Entorhinal R	-0.100504	0 (-0.005~ 0.005)	8546.43	-0.00103687	-0.00217432	0.919946	0.956744
		Temporal pole L	-0.717356	-0.002 (-0.006~ 0.003)	8478.55	-0.00745203	-0.0155813	0.473174	0.615126
		Temporal pole R	1.19093	0.003 (-0.002~ 0.007)	8458.74	0.0120958	0.0258979	0.233713	0.349729
	Occipital	Cuneus L	0.774681	0.001 (-0.002~ 0.005)	8669.96	0.00778079	0.0166397	0.438549	0.581008
		Cuneus R	0.735607	0.001 (-0.002~ 0.005)	8680.08	0.0072527	0.0157912	0.46199	0.604364
		Lateral occipital L	-0.872154	-0.001 (-0.004~ 0.002)	8656.8	-0.00781626	-0.0187476	0.383148	0.538479
		Lateral occipital R	-0.650484	-0.001 (-0.004~ 0.002)	8684.92	-0.00580271	-0.0139599	0.515397	0.661744
		Lingual L	0.0250866	0 (-0.003~ 0.003)	8682.08	0.000245976	0.000538467	0.979986	0.989501
		Lingual R	0.296155	0 (-0.003~ 0.004)	8683.86	0.00294234	0.00635613	0.767119	0.84044
	Cingulate	Caudal anterior L	-1.64367	-0.004 (-0.008~ 0.001)	8595.66	-0.0168604	-0.0354573	0.100281	0.17528
		Caudal anterior R	0.446431	0.001 (-0.003~ 0.005)	8599.23	0.00466709	0.0096284	0.655297	0.770666
		Isthmus L	0.757455	0.001 (-0.002~ 0.005)	8596.31	0.00787541	0.0163392	0.448798	0.590822
		IsthmusR	0.235682	0 (-0.003~ 0.004)	8134.29	0.00246709	0.00522634	0.813685	0.867931
		Posterior L	-1.12235	-0.002 (-0.004~ 0.001)	8619.66	-0.0115881	-0.0241776	0.261745	0.383402
		Posterior R	-0.600495	-0.001 (-0.003~ 0.002)	8503.87	-0.00628505	-0.0130236	0.548192	0.699534
		Rostral anterior L	0.509079	0.001 (-0.003~ 0.004)	8493.01	0.00503941	0.011048	0.61071	0.742852
		Rostral anterior R	-0.329836	-0.001 (-0.004~ 0.003)	8493.68	-0.00338217	-0.00715781	0.741532	0.837983
	Insula	Insula L	-0.550233	-0.001 (-0.003~ 0.002)	8522.15	-0.00551187	-0.0119207	0.582174	0.725103
		Insula R	0.54275	0.001 (-0.002~ 0.003)	8468.26	0.00538549	0.011796	0.587316	0.727153
Global mean thickness			-1.56075	-0.001 (-0.003~ 0)	8765.58	-0.0156513	-0.0333405	0.118619	0.200592

## Sheet: Marijuana-baseline
Region			T-Value	b (95% CI)	Degrees of freedom	β	Cohen's D	P value	FDR-adjusted P value
Cortical volume	Frontal	Caudal middle frontal L	0.236787	0.002 (-0.012~ 0.015)	9082.97	0.00207475	0.00496905	0.812828	0.878939
		Caudal middle frontal R	-0.290506	-0.002 (-0.016~ 0.012)	9078.04	-0.00257303	-0.00609803	0.771436	0.867344
		Lateral orbitofrontal L	-0.436265	-0.002 (-0.008~ 0.005)	9089.75	-0.00317595	-0.00915175	0.662655	0.809955
		Lateral orbitofrontal R	-0.867139	-0.003 (-0.011~ 0.004)	9056.05	-0.00624555	-0.0182242	0.385889	0.697955
		Medial orbitofrontal L	-0.85379	-0.004 (-0.012~ 0.005)	9053.56	-0.00644751	-0.0179462	0.393244	0.705127
		Medial orbitofrontal R	-0.759371	-0.003 (-0.011~ 0.005)	9016.08	-0.00591605	-0.0159947	0.447651	0.716095
		Parsopercularis L	1.40827	0.01 (-0.004~ 0.023)	9072.3	0.0131049	0.0295704	0.159085	0.561185
		Parsopercularis R	1.54592	0.01 (-0.003~ 0.023)	9012.61	0.0143108	0.032568	0.12216	0.543674
		Parsorbitalis L	-1.03135	-0.005 (-0.015~ 0.005)	9073.23	-0.00905708	-0.0216548	0.302405	0.653767
		Parsorbitalis R	-2.54392	-0.013 (-0.023~ -0.003)	9044.83	-0.0226345	-0.0534975	0.010978	0.417537
		Parstriangularis L	1.7151	0.011 (-0.002~ 0.024)	9102.93	0.0160885	0.0359524	0.0863617	0.536497
		Parstriangularis R	1.13845	0.008 (-0.005~ 0.021)	9077.64	0.01069	0.0238977	0.254964	0.61387
		Precentral L	-1.98466	-0.008 (-0.015~ 0)	9068.39	-0.0154438	-0.0416823	0.0472123	0.467626
		Precentral R	-1.78197	-0.007 (-0.016~ 0.001)	9087.06	-0.0143081	-0.0373869	0.0747867	0.501795
		Rostral middle frontal L	-0.947754	-0.004 (-0.013~ 0.004)	9105.53	-0.00747462	-0.0198643	0.34328	0.685374
		Rostral middle frontal R	-0.653101	-0.003 (-0.012~ 0.006)	9071.61	-0.00532999	-0.0137141	0.513708	0.742022
		Superior frontal L	-0.310851	-0.001 (-0.009~ 0.006)	9106.19	-0.00230209	-0.00651498	0.755921	0.86391
		Superior frontal R	0.67441	0.003 (-0.005~ 0.01)	9105.32	0.00507518	0.0141353	0.500068	0.733224
		Frontal pole L	0.917166	0.005 (-0.006~ 0.017)	9057.75	0.00847179	0.0192738	0.35908	0.685843
		Frontal pole R	-0.201668	-0.001 (-0.013~ 0.01)	9081.92	-0.00186335	-0.00423232	0.840181	0.878939
	Paracentral lobule	Paracentral L	-1.58333	-0.008 (-0.018~ 0.002)	9099.87	-0.0140663	-0.0331959	0.11338	0.543674
		Paracentral R	0.766924	0.004 (-0.006~ 0.015)	9064.4	0.00683516	0.0161106	0.443146	0.716095
	Parietal	Inferior parietal L	-2.09171	-0.012 (-0.022~ -0.001)	9123.93	-0.0180582	-0.0437965	0.0364924	0.42169
		Inferior parietal R	-2.09692	-0.011 (-0.021~ -0.001)	9087.17	-0.016989	-0.0439944	0.0360283	0.42169
		Postcentral L	-0.718096	-0.003 (-0.013~ 0.006)	9065.26	-0.00576356	-0.0150842	0.472717	0.718291
		Postcentral R	-1.82667	-0.009 (-0.019~ 0.001)	9067.26	-0.0149715	-0.0383665	0.0677823	0.486163
		Precuneus L	-0.579056	-0.002 (-0.011~ 0.006)	9082.29	-0.00443826	-0.0121521	0.562566	0.75839
		Precuneus R	-0.723349	-0.003 (-0.011~ 0.005)	9124.24	-0.00540908	-0.0151454	0.469484	0.718291
		Pericalcarine L	0.936509	0.008 (-0.008~ 0.024)	9155.36	0.00905883	0.0195751	0.349036	0.685374
		Pericalcarine R	0.468459	0.004 (-0.012~ 0.019)	9156.45	0.00448908	0.00979125	0.639467	0.797907
		Superior parietal L	-1.63969	-0.008 (-0.018~ 0.002)	9062.27	-0.0137003	-0.0344486	0.101105	0.543674
		Superior parietal R	-0.751276	-0.004 (-0.013~ 0.006)	9067.08	-0.00621622	-0.0157796	0.452506	0.716095
		Supramarginal L	-1.17156	-0.007 (-0.019~ 0.005)	9044.79	-0.00984766	-0.0246374	0.241406	0.61387
		Supramarginal R	-0.742361	-0.004 (-0.016~ 0.007)	9035.99	-0.00635966	-0.0156191	0.457888	0.716095
	Temporal	Banks of Superior Temporal Sulcus L	-0.77695	-0.006 (-0.021~ 0.009)	9015.76	-0.00712513	-0.0163652	0.437209	0.716095
		Banks of Superior Temporal Sulcus R	-1.5064	-0.01 (-0.023~ 0.003)	9062.82	-0.0133788	-0.0316474	0.131999	0.543674
		fusiform L	-2.06563	-0.009 (-0.018~ 0)	9044.05	-0.0161179	-0.0434411	0.0388921	0.425766
		fusiform R	-0.71628	-0.003 (-0.012~ 0.005)	9093.79	-0.00541219	-0.0150224	0.473837	0.718291
		Inferior temporal L	-1.03422	-0.005 (-0.015~ 0.005)	9061.27	-0.00805821	-0.0217295	0.30106	0.653767
		Inferior temporal R	-2.74668	-0.013 (-0.023~ -0.004)	9114.5	-0.021504	-0.0575402	0.00603203	0.417537
		Middle temporal L	-1.13052	-0.005 (-0.014~ 0.004)	9110.55	-0.0088108	-0.0236885	0.258286	0.61387
		Middle temporal R	-0.611114	-0.002 (-0.01~ 0.005)	9080.22	-0.00449197	-0.0128264	0.541139	0.755416
		Parahippocampal L	-2.10977	-0.013 (-0.026~ -0.001)	9103.6	-0.0200494	-0.044224	0.0349057	0.42169
		Parahippocampal R	-0.712927	-0.004 (-0.016~ 0.007)	9184.07	-0.00665958	-0.0148784	0.475909	0.718291
		Superior temporal L	-0.0644197	0 (-0.009~ 0.008)	9051.59	-0.000505649	-0.00135421	0.948637	0.95755
		Superior temporal R	1.55618	0.006 (-0.002~ 0.014)	9118.23	0.0121259	0.0325938	0.119699	0.543674
		Transverse temporal L	1.14977	0.008 (-0.006~ 0.022)	9074.39	0.0106478	0.0241398	0.250268	0.61387
		Transverse temporal R	1.53749	0.01 (-0.003~ 0.023)	9064.7	0.0139241	0.0322973	0.124208	0.543674
		Entorhinal L	-0.80381	-0.007 (-0.024~ 0.01)	9072.36	-0.00757653	-0.0168781	0.421528	0.716095
		Entorhinal R	-0.889425	-0.008 (-0.026~ 0.01)	9226.46	-0.00850168	-0.0185192	0.373798	0.694196
		Temporal pole L	-0.291721	-0.002 (-0.014~ 0.01)	9100.43	-0.00274511	-0.00611598	0.770507	0.867344
		Temporal pole R	0.586679	0.004 (-0.008~ 0.015)	9104.61	0.00558666	0.012297	0.557434	0.75839
	Occipital	Cuneus L	0.625141	0.004 (-0.009~ 0.018)	9124.06	0.00583231	0.0130892	0.531894	0.752612
		Cuneus R	1.6685	0.011 (-0.002~ 0.024)	9182.21	0.0152116	0.0348244	0.0952501	0.543674
		Lateral occipital L	1.37239	0.007 (-0.003~ 0.016)	9118.15	0.0111007	0.0287446	0.169974	0.561185
		Lateral occipital R	0.554553	0.003 (-0.007~ 0.012)	9126.48	0.00435368	0.0116097	0.579214	0.764988
		Lingual L	0.400417	0.002 (-0.009~ 0.014)	9121.12	0.00357262	0.00838531	0.688858	0.811659
		Lingual R	0.443264	0.003 (-0.009~ 0.014)	9114.4	0.00397248	0.009286	0.657585	0.809336
	Cingulate	Caudal anterior L	-0.0787276	-0.001 (-0.021~ 0.02)	9110.82	-0.000749386	-0.0016496	0.937251	0.952403
		Caudal anterior R	-0.574582	-0.006 (-0.025~ 0.013)	9011.72	-0.00549019	-0.0121054	0.565588	0.75839
		Isthmus L	-0.407853	-0.002 (-0.014~ 0.009)	9079.27	-0.00345494	-0.00856068	0.683391	0.811659
		IsthmusR	-1.60654	-0.01 (-0.022~ 0.002)	9053	-0.0141289	-0.0337695	0.108191	0.543674
		Posterior L	-0.900268	-0.005 (-0.016~ 0.006)	9071.13	-0.007639	-0.0189048	0.368002	0.689589
		Posterior R	-1.13353	-0.007 (-0.018~ 0.005)	9073.59	-0.00961686	-0.0237998	0.257023	0.61387
		Rostral anterior L	-1.50507	-0.01 (-0.024~ 0.003)	9100.15	-0.0127385	-0.0315545	0.132341	0.543674
		Rostral anterior R	-0.419834	-0.003 (-0.019~ 0.012)	9020.32	-0.00379072	-0.0088409	0.674617	0.811659
	Insula	Insula L	2.32442	0.009 (0.001~ 0.016)	9119.34	0.0177267	0.0486814	0.0201248	0.418596
		Insula R	1.01943	0.004 (-0.004~ 0.011)	9136.26	0.00776118	0.0213307	0.308025	0.653767
Total cortical volume			-1.37946	-0.003 (-0.006~ 0.001)	9157.47	-0.00651169	-0.0288304	0.167787	0.561185
Intracranial volume			-1.23762	-0.004 (-0.011~ 0.002)	9225.74	-0.0102617	-0.0257701	0.215888	0.608856
Cortical surface area	Frontal	Caudal middle frontal L	-0.572615	-0.004 (-0.018~ 0.01)	9041.45	-0.00554318	-0.0120441	0.56692	0.75839
		Caudal middle frontal R	-0.790164	-0.006 (-0.021~ 0.009)	9069.28	-0.00770407	-0.0165944	0.429453	0.716095
		Lateral orbitofrontal L	-0.232446	-0.001 (-0.01~ 0.008)	9130.94	-0.00218782	-0.00486512	0.816197	0.878939
		Lateral orbitofrontal R	-1.37244	-0.007 (-0.017~ 0.003)	9082	-0.0127536	-0.0288026	0.169962	0.561185
		Medial orbitofrontal L	-1.61159	-0.008 (-0.018~ 0.002)	9076.64	-0.0152983	-0.0338315	0.107087	0.543674
		Medial orbitofrontal R	-1.85835	-0.008 (-0.017~ 0)	9114.55	-0.0174886	-0.0389305	0.0631515	0.486163
		Parsopercularis L	0.635878	0.005 (-0.01~ 0.019)	9061.95	0.00626165	0.0133596	0.524872	0.752157
		Parsopercularis R	0.569851	0.004 (-0.01~ 0.017)	9045.92	0.00556298	0.011983	0.568793	0.75839
		Parsorbitalis L	-1.22624	-0.007 (-0.017~ 0.004)	9063.14	-0.011512	-0.0257613	0.220139	0.608856
		Parsorbitalis R	-2.49127	-0.014 (-0.024~ -0.003)	9006.43	-0.02338	-0.0525018	0.0127467	0.417537
		Parstriangularis L	0.756505	0.005 (-0.008~ 0.019)	9094.53	0.00739128	0.0158654	0.449366	0.716095
		Parstriangularis R	-0.415004	-0.003 (-0.016~ 0.011)	9064.35	-0.00406234	-0.00871795	0.678149	0.811659
		Precentral L	-1.4167	-0.006 (-0.015~ 0.002)	9063.6	-0.0128797	-0.0297618	0.156604	0.561185
		Precentral R	-1.69366	-0.008 (-0.017~ 0.001)	9068.37	-0.015622	-0.0355706	0.0903646	0.537024
		Rostral middle frontal L	-1.33272	-0.007 (-0.017~ 0.003)	9091.62	-0.0124765	-0.0279542	0.182659	0.56877
		Rostral middle frontal R	-0.829713	-0.004 (-0.015~ 0.006)	9056.6	-0.00779561	-0.0174371	0.406723	0.709132
		Superior frontal L	-0.926803	-0.005 (-0.015~ 0.005)	9109.29	-0.00865955	-0.0194212	0.354053	0.685843
		Superior frontal R	-0.212875	-0.001 (-0.012~ 0.009)	9120.07	-0.00199913	-0.00445816	0.831429	0.878939
		Frontal pole L	-0.74511	-0.004 (-0.014~ 0.006)	9033.19	-0.00705096	-0.0156794	0.456225	0.716095
		Frontal pole R	-1.46782	-0.008 (-0.019~ 0.003)	9103.88	-0.0138966	-0.0307672	0.142189	0.561185
	Paracentral lobule	Paracentral L	-1.29754	-0.007 (-0.018~ 0.004)	9090.69	-0.0128538	-0.0272177	0.19448	0.582298
		Paracentral R	0.548853	0.003 (-0.008~ 0.015)	9074.3	0.00545357	0.0115234	0.58312	0.764988
	Parietal	Inferior parietal L	-2.12607	-0.013 (-0.025~ -0.001)	9103.97	-0.0206089	-0.0445649	0.0335239	0.42169
		Inferior parietal R	-2.36468	-0.014 (-0.026~ -0.002)	9117.6	-0.0220079	-0.0495293	0.0180665	0.417537
		Postcentral L	-0.806464	-0.004 (-0.014~ 0.006)	9101.41	-0.00740863	-0.0169068	0.419997	0.716095
		Postcentral R	-2.18986	-0.011 (-0.022~ -0.001)	9093.01	-0.0203993	-0.0459295	0.0285599	0.42169
		Precuneus L	-0.76608	-0.004 (-0.015~ 0.006)	9125.68	-0.00721785	-0.0160388	0.443648	0.716095
		Precuneus R	-1.50133	-0.008 (-0.019~ 0.002)	9112.98	-0.0139742	-0.031454	0.133305	0.543674
		Pericalcarine L	0.0769486	0.001 (-0.014~ 0.015)	9147.54	0.000788956	0.00160908	0.938666	0.952403
		Pericalcarine R	0.174064	0.001 (-0.012~ 0.015)	9147.15	0.00178729	0.00363996	0.861819	0.896292
		Superior parietal L	-1.70786	-0.01 (-0.021~ 0.001)	9079.46	-0.0162885	-0.0358469	0.0876966	0.536497
		Superior parietal R	-1.34677	-0.007 (-0.018~ 0.003)	9082.89	-0.0126456	-0.0282625	0.178088	0.56877
		Supramarginal L	-1.17955	-0.008 (-0.022~ 0.006)	9067.13	-0.0111345	-0.024775	0.238208	0.61387
		Supramarginal R	-0.504071	-0.003 (-0.016~ 0.01)	9035.63	-0.00484754	-0.0106058	0.614224	0.79152
	Temporal	Banks of Superior Temporal Sulcus L	-1.11547	-0.008 (-0.023~ 0.006)	9035.9	-0.0110183	-0.0234694	0.26468	0.61387
		Banks of Superior Temporal Sulcus R	-1.44361	-0.009 (-0.022~ 0.003)	9049.66	-0.0140749	-0.0303503	0.148884	0.561185
		fusiform L	-1.78961	-0.009 (-0.018~ 0.001)	9108.8	-0.0165874	-0.0375022	0.0735504	0.501795
		fusiform R	-0.904156	-0.004 (-0.014~ 0.005)	9137.94	-0.00827191	-0.0189169	0.365936	0.689589
		Inferior temporal L	-1.54353	-0.008 (-0.019~ 0.002)	9100.56	-0.0141036	-0.0323602	0.122736	0.543674
		Inferior temporal R	-2.92572	-0.015 (-0.026~ -0.005)	9136.32	-0.0265753	-0.0612178	0.00344501	0.358281
		Middle temporal L	-1.50186	-0.008 (-0.018~ 0.002)	9104.87	-0.0139345	-0.0314792	0.133167	0.543674
		Middle temporal R	-1.88804	-0.01 (-0.019~ 0)	9130.94	-0.0171679	-0.0395169	0.0590528	0.486163
		Parahippocampal L	-3.28899	-0.019 (-0.03~ -0.007)	9123.86	-0.0330658	-0.0688657	0.00100928	0.209931
		Parahippocampal R	-1.201	-0.007 (-0.019~ 0.004)	9171.23	-0.0119587	-0.0250819	0.22978	0.61387
		Superior temporal L	-1.07572	-0.005 (-0.016~ 0.005)	9087.79	-0.0100759	-0.0225684	0.28208	0.624177
		Superior temporal R	0.0528388	0 (-0.009~ 0.01)	9119	0.000504559	0.00110665	0.957861	0.957861
		Transverse temporal L	0.12732	0.001 (-0.012~ 0.014)	9058.85	0.00128199	0.00267541	0.89869	0.924146
		Transverse temporal R	0.252601	0.001 (-0.01~ 0.013)	9112.61	0.00252567	0.0052923	0.800582	0.878939
		Entorhinal L	-1.914	-0.018 (-0.036~ 0)	9023.33	-0.0190188	-0.0402984	0.055652	0.486163
		Entorhinal R	-2.09912	-0.019 (-0.037~ -0.001)	9170.32	-0.0205897	-0.0438404	0.0358338	0.42169
		Temporal pole L	-1.29278	-0.007 (-0.018~ 0.004)	9136.92	-0.0123501	-0.0270492	0.19612	0.582298
		Temporal pole R	-1.12154	-0.007 (-0.018~ 0.005)	9136.22	-0.0109807	-0.0234672	0.262088	0.61387
	Occipital	Cuneus L	-0.31918	-0.002 (-0.014~ 0.01)	9113.54	-0.00315342	-0.00668687	0.749597	0.861415
		Cuneus R	0.777967	0.004 (-0.007~ 0.016)	9132.01	0.00764372	0.016282	0.436609	0.716095
		Lateral occipital L	0.491269	0.002 (-0.007~ 0.012)	9112.81	0.00451265	0.0102926	0.623248	0.79531
		Lateral occipital R	0.45117	0.002 (-0.008~ 0.012)	9134.31	0.00412522	0.00944131	0.651878	0.807087
		Lingual L	-0.0590084	0 (-0.011~ 0.011)	9134.31	-0.00058962	-0.00123483	0.952947	0.95755
		Lingual R	0.431828	0.002 (-0.009~ 0.014)	9092.28	0.00435979	0.00905743	0.665876	0.809955
	Cingulate	Caudal anterior L	-0.662615	-0.006 (-0.025~ 0.012)	9084.73	-0.00672896	-0.0139039	0.507594	0.738318
		Caudal anterior R	-1.00079	-0.009 (-0.027~ 0.009)	8991.18	-0.0101096	-0.0211088	0.316956	0.665927
		Isthmus L	-0.825491	-0.005 (-0.019~ 0.008)	9051.75	-0.00803714	-0.0173531	0.409115	0.709132
		IsthmusR	-1.99348	-0.013 (-0.026~ 0)	9019.69	-0.0197017	-0.0419803	0.0462394	0.467626
		Posterior L	-1.22724	-0.008 (-0.02~ 0.005)	9062.56	-0.012088	-0.025783	0.219765	0.608856
		Posterior R	-2.40223	-0.016 (-0.028~ -0.003)	9132.19	-0.0236953	-0.0502757	0.0163151	0.417537
		Rostral anterior L	-1.85439	-0.014 (-0.03~ 0.001)	9087.35	-0.0181618	-0.0389056	0.063716	0.486163
		Rostral anterior R	-0.97028	-0.008 (-0.024~ 0.008)	9077.63	-0.00955676	-0.0203676	0.331933	0.685374
	Insula	Insula L	0.544772	0.003 (-0.007~ 0.012)	9146.98	0.00518781	0.0113922	0.585923	0.764988
		Insula R	0.392643	0.002 (-0.007~ 0.011)	9145.95	0.0037268	0.00821132	0.694593	0.811659
Total cortical surface area			-1.45169	-0.005 (-0.012~ 0.002)	9232.96	-0.0124725	-0.0302158	0.146621	0.561185
Cortical mean thickness	Frontal	Caudal middle frontal L	-1.8278	-0.004 (-0.007~ 0)	8969.64	-0.0183927	-0.0385985	0.0676133	0.486163
		Caudal middle frontal R	-1.33308	-0.003 (-0.007~ 0.001)	8989.85	-0.0135913	-0.0281197	0.182539	0.56877
		Lateral orbitofrontal L	-2.38755	-0.004 (-0.008~ -0.001)	9117.19	-0.0241583	-0.0500094	0.0169814	0.417537
		Lateral orbitofrontal R	-0.596817	-0.001 (-0.005~ 0.002)	9113.1	-0.00594787	-0.0125037	0.550644	0.75839
		Medial orbitofrontal L	-0.36691	-0.001 (-0.005~ 0.003)	9029.81	-0.00364894	-0.00772236	0.713695	0.824714
		Medial orbitofrontal R	0.255365	0.001 (-0.003~ 0.004)	9062.03	0.00256887	0.00536512	0.798447	0.878939
		Parsopercularis L	0.393694	0.001 (-0.003~ 0.004)	8966.44	0.0039855	0.00831532	0.693816	0.811659
		Parsopercularis R	0.5411	0.001 (-0.003~ 0.005)	9030.05	0.00547062	0.0113884	0.588452	0.764988
		Parsorbitalis L	-0.296405	-0.001 (-0.006~ 0.004)	9029.24	-0.00302029	-0.00623865	0.766927	0.867344
		Parsorbitalis R	-0.67805	-0.002 (-0.006~ 0.003)	9043.36	-0.006881	-0.0142602	0.497758	0.733224
		Parstriangularis L	0.466838	0.001 (-0.003~ 0.005)	9035.77	0.00479603	0.0098223	0.640627	0.797907
		Parstriangularis R	2.57057	0.005 (0.001~ 0.009)	9022.36	0.0262679	0.0541251	0.0101691	0.417537
		Precentral L	-2.09249	-0.004 (-0.008~ 0)	9038.44	-0.0208611	-0.0440197	0.0364222	0.42169
		Precentral R	-1.37747	-0.003 (-0.007~ 0.001)	9052.95	-0.0140533	-0.0289546	0.168401	0.561185
		Rostral middle frontal L	-1.12472	-0.002 (-0.005~ 0.001)	9024.38	-0.0111002	-0.0236792	0.260736	0.61387
		Rostral middle frontal R	-1.43328	-0.003 (-0.006~ 0.001)	9044.24	-0.0143717	-0.0301422	0.151813	0.561185
		Superior frontal L	-0.873377	-0.001 (-0.005~ 0.002)	9072.28	-0.00876137	-0.0183389	0.382481	0.697955
		Superior frontal R	-1.65027	-0.003 (-0.006~ 0.001)	9065.3	-0.0165825	-0.0346652	0.0989225	0.543674
		Frontal pole L	1.11328	0.004 (-0.003~ 0.011)	9072.06	0.0113939	0.0233766	0.265617	0.61387
		Frontal pole R	0.210664	0.001 (-0.006~ 0.008)	9008.12	0.00214388	0.00443919	0.833154	0.878939
	Paracentral lobule	Paracentral L	-1.893	-0.004 (-0.008~ 0)	9096.75	-0.0188168	-0.0396952	0.0583896	0.486163
		Paracentral R	-1.08804	-0.002 (-0.006~ 0.002)	9059.17	-0.0110205	-0.0228628	0.276608	0.624177
	Parietal	Inferior parietal L	-1.5084	-0.003 (-0.006~ 0.001)	9000.12	-0.0147294	-0.0317996	0.131488	0.543674
		Inferior parietal R	-0.123226	0 (-0.004~ 0.003)	9022.33	-0.00119281	-0.00259462	0.901931	0.924146
		Postcentral L	-1.40552	-0.003 (-0.008~ 0.001)	9063.34	-0.0137339	-0.0295273	0.1599	0.561185
		Postcentral R	-1.02364	-0.003 (-0.008~ 0.002)	9089.04	-0.0100589	-0.0214742	0.306034	0.653767
		Precuneus L	-1.3239	-0.002 (-0.005~ 0.001)	9088.9	-0.0131448	-0.0277733	0.185571	0.56877
		Precuneus R	-0.271412	0 (-0.004~ 0.003)	9080.56	-0.00274435	-0.00569642	0.786081	0.878939
		Pericalcarine L	0.481226	0.002 (-0.005~ 0.008)	9078.16	0.00469046	0.0101014	0.630368	0.797907
		Pericalcarine R	-0.500873	-0.002 (-0.009~ 0.005)	9069.64	-0.00490754	-0.0105187	0.616472	0.79152
		Superior parietal L	-1.95937	-0.004 (-0.007~ 0)	9036.35	-0.0192325	-0.0412239	0.0501006	0.473679
		Superior parietal R	-0.631153	-0.001 (-0.005~ 0.002)	9063.08	-0.00626437	-0.0132595	0.527956	0.752157
		Supramarginal L	-1.41837	-0.003 (-0.007~ 0.001)	8929.3	-0.0138675	-0.03002	0.156118	0.561185
		Supramarginal R	-2.26401	-0.004 (-0.008~ -0.001)	8952.54	-0.0214618	-0.0478558	0.0235975	0.42169
	Temporal	Banks of Superior Temporal Sulcus L	-0.957364	-0.002 (-0.007~ 0.002)	9001.02	-0.00969788	-0.0201819	0.338409	0.685374
		Banks of Superior Temporal Sulcus R	-1.0812	-0.003 (-0.007~ 0.002)	9062.16	-0.0109548	-0.0227153	0.279639	0.624177
		fusiform L	-1.32277	-0.002 (-0.005~ 0.001)	9093.45	-0.0133847	-0.0277429	0.185944	0.56877
		fusiform R	-0.707069	-0.001 (-0.004~ 0.002)	9104.89	-0.00694861	-0.0148202	0.479541	0.718291
		Inferior temporal L	-0.838072	-0.002 (-0.005~ 0.002)	9055.2	-0.00846451	-0.0176142	0.402012	0.708632
		Inferior temporal R	0.247026	0 (-0.003~ 0.004)	9029.23	0.00246035	0.00519934	0.804893	0.878939
		Middle temporal L	-0.47451	-0.001 (-0.005~ 0.003)	8925.07	-0.00468796	-0.0100455	0.635148	0.797907
		Middle temporal R	0.967794	0.002 (-0.002~ 0.006)	8954.76	0.00937497	0.0204544	0.333173	0.685374
		Parahippocampal L	-0.385141	-0.001 (-0.009~ 0.006)	9114.35	-0.00387634	-0.00806839	0.700142	0.813573
		Parahippocampal R	-0.91654	-0.003 (-0.009~ 0.003)	9100.55	-0.00908793	-0.0192153	0.359408	0.685843
		Superior temporal L	0.221408	0 (-0.004~ 0.004)	9034.06	0.00219529	0.00465888	0.82478	0.878939
		Superior temporal R	0.84574	0.002 (-0.002~ 0.005)	9100.18	0.008587	0.0177313	0.39772	0.707058
		Transverse temporal L	1.14022	0.003 (-0.002~ 0.009)	9041.65	0.0115781	0.0239825	0.254225	0.61387
		Transverse temporal R	0.706312	0.002 (-0.004~ 0.008)	9090	0.00704798	0.0148165	0.480012	0.718291
		Entorhinal L	1.22008	0.004 (-0.003~ 0.012)	9058.6	0.0123399	0.0256382	0.222467	0.608856
		Entorhinal R	1.09449	0.004 (-0.003~ 0.012)	9090.46	0.011112	0.0229587	0.27377	0.624177
		Temporal pole L	0.236426	0.001 (-0.005~ 0.007)	9076.49	0.00242076	0.00496324	0.813108	0.878939
		Temporal pole R	0.588664	0.002 (-0.004~ 0.008)	9083.06	0.00589852	0.0123533	0.556101	0.75839
	Occipital	Cuneus L	0.409447	0.001 (-0.004~ 0.007)	9126.57	0.00403843	0.00857183	0.682222	0.811659
		Cuneus R	0.614673	0.002 (-0.004~ 0.007)	9123.84	0.00594761	0.0128702	0.538786	0.755416
		Lateral occipital L	0.200738	0 (-0.004~ 0.004)	9090.18	0.00176282	0.00421089	0.840908	0.878939
		Lateral occipital R	-1.11431	-0.002 (-0.006~ 0.002)	9088.29	-0.00972906	-0.0233774	0.265175	0.61387
		Lingual L	-0.936041	-0.002 (-0.007~ 0.002)	9098.02	-0.00899299	-0.0196269	0.349277	0.685374
		Lingual R	-1.74876	-0.004 (-0.009~ 0)	9106.83	-0.0170318	-0.0366502	0.0803665	0.522382
	Cingulate	Caudal anterior L	-1.51753	-0.005 (-0.011~ 0.001)	9089.23	-0.015292	-0.0318349	0.129168	0.543674
		Caudal anterior R	-0.94502	-0.003 (-0.009~ 0.003)	9129.76	-0.0097212	-0.0197807	0.344674	0.685374
		Isthmus L	-0.762829	-0.002 (-0.007~ 0.003)	9103.17	-0.00779748	-0.0159905	0.445585	0.716095
		IsthmusR	0.157737	0 (-0.005~ 0.005)	9075.07	0.00162681	0.00331161	0.874667	0.905128
		Posterior L	-0.867799	-0.002 (-0.006~ 0.002)	9079.45	-0.00879108	-0.0182146	0.385527	0.697955
		Posterior R	1.28517	0.003 (-0.001~ 0.006)	9103.53	0.0132461	0.0269393	0.198765	0.582298
		Rostral anterior L	-0.203813	-0.001 (-0.006~ 0.005)	9063.2	-0.00198546	-0.00428174	0.838504	0.878939
		Rostral anterior R	-1.11742	-0.003 (-0.008~ 0.002)	9060.49	-0.0112767	-0.0234786	0.263843	0.61387
	Insula	Insula L	0.673626	0.001 (-0.002~ 0.005)	9067.19	0.00663601	0.0141486	0.500566	0.733224
		Insula R	0.260748	0.001 (-0.003~ 0.004)	9050.35	0.00254639	0.00548173	0.794293	0.878939
Global mean thickness			-1.25599	-0.002 (-0.004~ 0.001)	9113.04	-0.0123113	-0.026314	0.20915	0.604211

## Sheet: Polysubstance-baseline
Region			T-Value	b (95% CI)	Degrees of freedom	β	Cohen's D	P value	FDR-adjusted P value
Cortical volume	Frontal	Caudal middle frontal L	0.375471	0.001 (-0.006~0.008)	8710.05	0.00333263	0.00804629	0.70732	0.882108
		Caudal middle frontal R	-0.408452	-0.002 (-0.009~0.006)	8703.6	-0.00366462	-0.00875631	0.682952	0.882108
		Lateral orbitofrontal L	1.34959	0.003 (-0.001~0.006)	8864.84	0.00998204	0.028668	0.177181	0.55839
		Lateral orbitofrontal R	0.448473	0.001 (-0.003~0.005)	8798.75	0.00328129	0.00956216	0.653823	0.860729
		Medial orbitofrontal L	-0.845137	-0.002 (-0.006~0.003)	8671.92	-0.00646651	-0.018151	0.398057	0.774997
		Medial orbitofrontal R	0.817278	0.002 (-0.002~0.006)	8660.39	0.00645648	0.0175643	0.413792	0.774997
		Parsopercularis L	1.66453	0.006 (-0.001~0.013)	8728.97	0.0156984	0.035632	0.0960422	0.431196
		Parsopercularis R	1.45338	0.005 (-0.002~0.012)	8617.5	0.0136289	0.0313125	0.146155	0.531663
		Parsorbitalis L	1.52103	0.004 (-0.001~0.009)	8717.76	0.0135343	0.0325811	0.128289	0.510686
		Parsorbitalis R	-1.28407	-0.003 (-0.009~0.002)	8712.92	-0.0115889	-0.027513	0.199151	0.593929
		Parstriangularis L	0.47762	0.002 (-0.005~0.009)	8794.1	0.00454366	0.0101863	0.632933	0.846058
		Parstriangularis R	1.7655	0.006 (-0.001~0.013)	8727.1	0.0167963	0.0377975	0.0775148	0.431196
		Precentral L	-2.23411	-0.005 (-0.009~-0.001)	8754.51	-0.0176332	-0.0477549	0.0255011	0.242776
		Precentral R	-2.44206	-0.005 (-0.01~-0.001)	8799.84	-0.0198969	-0.0520655	0.0146231	0.222011
		Rostral middle frontal L	-0.116473	0 (-0.005~0.004)	8806.54	-0.000931915	-0.00248229	0.90728	0.951761
		Rostral middle frontal R	-0.138338	0 (-0.005~0.004)	8760.43	-0.00114541	-0.00295604	0.889976	0.951473
		Superior frontal L	-0.515167	-0.001 (-0.005~0.003)	8875.55	-0.00387624	-0.0109366	0.606449	0.846058
		Superior frontal R	-0.252768	-0.001 (-0.005~0.004)	8850.43	-0.00193178	-0.00537366	0.800453	0.915784
		Frontal pole L	-0.643694	-0.002 (-0.008~0.004)	8624.87	-0.00601505	-0.0138622	0.519791	0.846058
		Frontal pole R	1.41506	0.004 (-0.002~0.01)	8755.44	0.0132561	0.030246	0.157085	0.531663
	Paracentral lobule	Paracentral L	-1.50414	-0.004 (-0.009~0.001)	8767.37	-0.0135433	-0.0321279	0.132582	0.510686
		Paracentral R	-1.41034	-0.004 (-0.01~0.002)	8686.34	-0.0127322	-0.0302645	0.158476	0.531663
	Parietal	Inferior parietal L	0.300514	0.001 (-0.005~0.007)	8844.03	0.00263302	0.00639101	0.763792	0.905937
		Inferior parietal R	-0.245966	-0.001 (-0.006~0.005)	8805.84	-0.0020233	-0.00524228	0.805714	0.915784
		Postcentral L	0.743266	0.002 (-0.003~0.007)	8750	0.00605125	0.0158917	0.457341	0.804948
		Postcentral R	-0.569244	-0.002 (-0.007~0.004)	8786.83	-0.00473663	-0.0121454	0.569205	0.846058
		Precuneus L	1.26588	0.003 (-0.002~0.007)	8863.03	0.00985858	0.0268925	0.205591	0.593929
		Precuneus R	2.50554	0.006 (0.001~0.01)	8937.63	0.019041	0.0530054	0.0122441	0.222011
		Pericalcarine L	-2.26679	-0.01 (-0.018~-0.001)	9017.41	-0.0222914	-0.0477421	0.0234264	0.242776
		Pericalcarine R	-2.18502	-0.009 (-0.017~-0.001)	8992.54	-0.0212765	-0.0460834	0.0289132	0.261476
		Superior parietal L	0.278915	0.001 (-0.004~0.006)	8800.61	0.00236683	0.00594628	0.780317	0.905937
		Superior parietal R	1.71133	0.004 (-0.001~0.01)	8808.5	0.0143793	0.0364681	0.0870554	0.431196
		Supramarginal L	0.144805	0 (-0.006~0.007)	8663.6	0.00123303	0.00311146	0.884868	0.951473
		Supramarginal R	1.87114	0.006 (0~0.012)	8701.47	0.0162525	0.0401182	0.0613586	0.373922
	Temporal	Banks of Superior Temporal Sulcus L	-0.375709	-0.002 (-0.01~0.006)	8572.68	-0.00348681	-0.00811565	0.707142	0.882108
		Banks of Superior Temporal Sulcus R	0.804671	0.003 (-0.004~0.01)	8714.44	0.00724525	0.0172397	0.421032	0.774997
		fusiform L	-0.276876	-0.001 (-0.005~0.004)	8739.33	-0.00219317	-0.00592347	0.781882	0.905937
		fusiform R	-0.454246	-0.001 (-0.006~0.004)	8791.61	-0.00348157	-0.00968918	0.649663	0.8607
		Inferior temporal L	0.806682	0.002 (-0.003~0.007)	8720.06	0.00637328	0.0172772	0.419872	0.774997
		Inferior temporal R	-2.34834	-0.006 (-0.011~-0.001)	8852.12	-0.0186665	-0.0499192	0.0188791	0.242776
		Middle temporal L	1.07864	0.003 (-0.002~0.007)	8855.19	0.0085355	0.0229248	0.280779	0.690677
		Middle temporal R	0.183997	0 (-0.004~0.005)	8851.54	0.00137434	0.00391139	0.85402	0.939874
		Parahippocampal L	-1.46917	-0.005 (-0.011~0.002)	8828.09	-0.0141687	-0.0312728	0.141824	0.526773
		Parahippocampal R	-0.789285	-0.002 (-0.009~0.004)	8924.31	-0.00747811	-0.01671	0.429967	0.77887
		Superior temporal L	-1.011	-0.002 (-0.007~0.002)	8802.44	-0.00806106	-0.0215517	0.312042	0.746032
		Superior temporal R	0.903484	0.002 (-0.002~0.006)	8929.37	0.00715847	0.0191223	0.366294	0.774997
		Transverse temporal L	2.08522	0.008 (0~0.015)	8795.4	0.0195887	0.0444686	0.0370784	0.269311
		Transverse temporal R	2.43423	0.008 (0.002~0.015)	8815.86	0.0223774	0.0518514	0.014943	0.222011
		Entorhinal L	-2.78702	-0.013 (-0.022~-0.004)	8691.17	-0.0265906	-0.0597904	0.00533099	0.211403
		Entorhinal R	-3.153	-0.015 (-0.024~-0.006)	8895.28	-0.0304961	-0.0668613	0.00162137	0.191115
		Temporal pole L	-2.67735	-0.009 (-0.015~-0.002)	8798.75	-0.0255468	-0.0570854	0.00743441	0.211403
		Temporal pole R	-0.877202	-0.003 (-0.009~0.003)	8700.85	-0.00845708	-0.0188083	0.380401	0.774997
	Occipital	Cuneus L	-0.0768398	0 (-0.008~0.007)	8959.85	-0.000729075	-0.00162355	0.938753	0.966636
		Cuneus R	0.621192	0.002 (-0.005~0.009)	8984.16	0.00575331	0.0131074	0.534489	0.846058
		Lateral occipital L	1.70161	0.004 (-0.001~0.009)	8885.34	0.0139763	0.0361038	0.0888638	0.431196
		Lateral occipital R	1.04846	0.003 (-0.002~0.008)	8923.64	0.00836179	0.0221978	0.294456	0.712174
		Lingual L	2.09432	0.007 (0~0.013)	8949.18	0.0189979	0.0442774	0.0362591	0.269311
		Lingual R	1.18503	0.004 (-0.002~0.01)	8901.72	0.010789	0.0251201	0.236038	0.621842
	Cingulate	Caudal anterior L	1.19347	0.007 (-0.004~0.017)	8650.37	0.011482	0.0256641	0.232717	0.621842
		Caudal anterior R	-0.478032	-0.002 (-0.012~0.008)	8568.07	-0.00462209	-0.0103287	0.63264	0.846058
		Isthmus L	0.414207	0.001 (-0.005~0.007)	8791.41	0.00356048	0.00883523	0.678733	0.882108
		IsthmusR	-0.57392	-0.002 (-0.008~0.004)	8721.88	-0.00511962	-0.0122907	0.566037	0.846058
		Posterior L	-0.251377	-0.001 (-0.007~0.005)	8716.12	-0.00216132	-0.00538509	0.801529	0.915784
		Posterior R	-1.92956	-0.006 (-0.012~0)	8760.65	-0.0166054	-0.0412307	0.0536933	0.372273
		Rostral anterior L	0.0968912	0 (-0.007~0.008)	8788.89	0.000831674	0.00206703	0.922815	0.959728
		Rostral anterior R	-0.502126	-0.002 (-0.01~0.006)	8574.76	-0.00458763	-0.0108451	0.615592	0.846058
	Insula	Insula L	0.954123	0.002 (-0.002~0.006)	8923.85	0.00739886	0.0202003	0.340047	0.768803
		Insula R	0.846905	0.002 (-0.002~0.006)	8925.47	0.00655148	0.0179287	0.397071	0.774997
Total cortical volume			0.307828	0 (-0.002~0.002)	9041.76	0.0014792	0.00647458	0.75822	0.905937
Intracranial volume			1.25255	0.002 (-0.001~0.006)	9181.42	0.0105783	0.026144	0.2104	0.59761
Cortical surface area	Frontal	Caudal middle frontal L	0.788159	0.003 (-0.004~0.01)	8754.67	0.00774427	0.0168471	0.430625	0.77887
		Caudal middle frontal R	0.124207	0.001 (-0.007~0.008)	8781.71	0.00122885	0.00265085	0.901154	0.951473
		Lateral orbitofrontal L	1.71152	0.004 (-0.001~0.009)	8984.36	0.0163762	0.0361135	0.0870192	0.431196
		Lateral orbitofrontal R	1.37748	0.004 (-0.002~0.009)	8908.3	0.013018	0.0291889	0.168399	0.547298
		Medial orbitofrontal L	0.0892568	0 (-0.005~0.006)	8862.58	0.000861093	0.00189623	0.92888	0.961229
		Medial orbitofrontal R	0.964153	0.002 (-0.002~0.007)	8958.21	0.00922774	0.0203735	0.334995	0.768736
		Parsopercularis L	1.72639	0.007 (-0.001~0.014)	8759.72	0.0172401	0.0368913	0.0843123	0.431196
		Parsopercularis R	1.71415	0.006 (-0.001~0.013)	8729.68	0.0169645	0.0366928	0.0865358	0.431196
		Parsorbitalis L	0.479046	0.001 (-0.004~0.007)	8723.43	0.00456104	0.010258	0.631918	0.846058
		Parsorbitalis R	-0.480777	-0.001 (-0.007~0.004)	8770.64	-0.00458032	-0.0102673	0.630687	0.846058
		Parstriangularis L	0.275204	0.001 (-0.006~0.008)	8797.74	0.0027268	0.00586811	0.783166	0.905937
		Parstriangularis R	1.07535	0.004 (-0.003~0.011)	8712.41	0.0106645	0.0230415	0.282248	0.690677
		Precentral L	-0.824258	-0.002 (-0.007~0.003)	8859.9	-0.00761817	-0.0175137	0.409815	0.774997
		Precentral R	-0.693003	-0.002 (-0.007~0.003)	8872.59	-0.00649933	-0.0147143	0.488326	0.842983
		Rostral middle frontal L	0.56092	0.002 (-0.004~0.007)	8877.17	0.00533636	0.0119068	0.574866	0.846058
		Rostral middle frontal R	0.913058	0.003 (-0.003~0.008)	8830.94	0.00871714	0.0194323	0.361237	0.774997
		Superior frontal L	0.998805	0.003 (-0.003~0.008)	8964.86	0.00949176	0.0210979	0.317916	0.751438
		Superior frontal R	0.738018	0.002 (-0.003~0.008)	8981.7	0.00704907	0.0155746	0.460523	0.804948
		Frontal pole L	0.153749	0 (-0.005~0.006)	8314.87	0.00147028	0.00337221	0.877812	0.951473
		Frontal pole R	1.0989	0.003 (-0.002~0.009)	8760.12	0.0105438	0.0234818	0.271844	0.689555
	Paracentral lobule	Paracentral L	-0.320727	-0.001 (-0.007~0.005)	8762.18	-0.00322226	-0.00685266	0.748425	0.905937
		Paracentral R	-0.898884	-0.003 (-0.009~0.003)	8722.38	-0.00905542	-0.0192494	0.368739	0.774997
	Parietal	Inferior parietal L	0.75879	0.002 (-0.004~0.009)	8890.09	0.00747474	0.0160953	0.447998	0.796442
		Inferior parietal R	0.583834	0.002 (-0.004~0.008)	8929.26	0.00552509	0.012357	0.559347	0.846058
		Postcentral L	0.497649	0.001 (-0.004~0.006)	8906.96	0.00464765	0.010546	0.618744	0.846058
		Postcentral R	-0.393341	-0.001 (-0.007~0.004)	8917.89	-0.00372701	-0.00833045	0.694077	0.882108
		Precuneus L	1.24651	0.004 (-0.002~0.009)	8774.9	0.0119206	0.0266136	0.212611	0.59761
		Precuneus R	2.23143	0.006 (0.001~0.012)	8718.25	0.0210783	0.0477967	0.0256782	0.242776
		Pericalcarine L	-2.31749	-0.009 (-0.017~-0.001)	9004.45	-0.0241516	-0.048845	0.0204992	0.242776
		Pericalcarine R	-2.11672	-0.008 (-0.015~-0.001)	8979.71	-0.022087	-0.0446747	0.0343115	0.269311
		Superior parietal L	0.812048	0.002 (-0.003~0.008)	8884.87	0.00787318	0.01723	0.416786	0.774997
		Superior parietal R	2.49352	0.007 (0.002~0.013)	8903.61	0.0238026	0.0528518	0.0126664	0.222011
		Supramarginal L	0.604228	0.002 (-0.005~0.01)	8798.86	0.00579029	0.012883	0.545708	0.846058
		Supramarginal R	2.64719	0.009 (0.002~0.016)	8783.89	0.0258484	0.05649	0.00813087	0.211403
	Temporal	Banks of Superior Temporal Sulcus L	0.387838	0.002 (-0.006~0.009)	8733.09	0.00388625	0.00830034	0.698146	0.882108
		Banks of Superior Temporal Sulcus R	1.4399	0.005 (-0.002~0.012)	8800.98	0.0142505	0.030697	0.149932	0.531663
		fusiform L	0.308037	0.001 (-0.004~0.006)	8928.75	0.00290211	0.00651986	0.758061	0.905937
		fusiform R	0.626458	0.002 (-0.003~0.007)	8923.02	0.00582097	0.0132637	0.53103	0.846058
		Inferior temporal L	1.28263	0.004 (-0.002~0.009)	8905.99	0.0119134	0.0271826	0.199654	0.593929
		Inferior temporal R	-0.56508	-0.002 (-0.007~0.004)	9000.14	-0.00522383	-0.0119128	0.572033	0.846058
		Middle temporal L	1.86464	0.005 (0~0.011)	8956.63	0.0175997	0.0394051	0.0622646	0.373922
		Middle temporal R	1.28179	0.003 (-0.002~0.009)	9021.75	0.0118651	0.0269899	0.199949	0.593929
		Parahippocampal L	-1.17714	-0.003 (-0.009~0.002)	8802.75	-0.0120015	-0.0250929	0.23917	0.621842
		Parahippocampal R	-0.230057	-0.001 (-0.007~0.005)	8920.52	-0.0023251	-0.00487158	0.818053	0.919757
		Superior temporal L	-0.125172	0 (-0.006~0.005)	8959.64	-0.00119311	-0.0026448	0.90039	0.951473
		Superior temporal R	1.41122	0.004 (-0.001~0.009)	9001.74	0.0137121	0.0297483	0.158213	0.531663
		Transverse temporal L	1.68718	0.006 (-0.001~0.013)	8629.8	0.0172193	0.0363239	0.0916041	0.431196
		Transverse temporal R	2.29382	0.007 (0.001~0.013)	8851.98	0.0232694	0.0487606	0.0218242	0.242776
		Entorhinal L	-2.31399	-0.011 (-0.021~-0.002)	8436.52	-0.0232398	-0.0503859	0.0206923	0.242776
		Entorhinal R	-2.66549	-0.013 (-0.022~-0.003)	8842.85	-0.0264747	-0.0566906	0.00770158	0.211403
		Temporal pole L	-2.58309	-0.008 (-0.013~-0.002)	8875.58	-0.0250353	-0.0548366	0.00980792	0.222011
		Temporal pole R	-0.547531	-0.002 (-0.008~0.004)	8845.32	-0.00543787	-0.0116435	0.584028	0.846058
	Occipital	Cuneus L	-0.761965	-0.002 (-0.009~0.004)	8945.68	-0.00765137	-0.0161123	0.446101	0.796442
		Cuneus R	-0.557078	-0.002 (-0.008~0.004)	8945.71	-0.005562	-0.0117798	0.577488	0.846058
		Lateral occipital L	1.19609	0.003 (-0.002~0.008)	8945.59	0.0111709	0.0252924	0.231692	0.621842
		Lateral occipital R	0.676887	0.002 (-0.004~0.007)	8976.85	0.0062916	0.0142884	0.498495	0.842983
		Lingual L	0.96151	0.003 (-0.003~0.009)	8916.47	0.00975996	0.0203651	0.336322	0.768736
		Lingual R	0.32295	0.001 (-0.005~0.007)	8824.72	0.0033106	0.00687567	0.746741	0.905937
	Cingulate	Caudal anterior L	1.63077	0.008 (-0.002~0.018)	8624.44	0.0167663	0.0351203	0.102975	0.446225
		Caudal anterior R	0.112311	0.001 (-0.009~0.01)	8392.63	0.00114707	0.00245191	0.910579	0.951761
		Isthmus L	0.238715	0.001 (-0.006~0.008)	8588.25	0.00235664	0.00515177	0.811333	0.917159
		IsthmusR	-0.806981	-0.003 (-0.009~0.004)	8482.15	-0.00807747	-0.0175243	0.4197	0.774997
		Posterior L	0.536939	0.002 (-0.005~0.008)	8623.12	0.00535839	0.0115644	0.591324	0.846058
		Posterior R	-1.20636	-0.004 (-0.011~0.003)	8776	-0.0120704	-0.0257548	0.227711	0.621842
		Rostral anterior L	0.12908	0.001 (-0.008~0.009)	8771.23	0.0012836	0.0027565	0.897297	0.951473
		Rostral anterior R	0.197995	0.001 (-0.008~0.009)	8730.67	0.0019772	0.00423799	0.843054	0.93274
	Insula	Insula L	1.6689	0.004 (-0.001~0.009)	8979.09	0.0161519	0.0352245	0.0951714	0.431196
		Insula R	1.85468	0.005 (0~0.009)	8911.65	0.0178669	0.0392934	0.0636755	0.373922
Total cortical surface area			1.08694	0.002 (-0.002~0.006)	9218.06	0.00951219	0.0226421	0.277091	0.690677
Cortical mean thickness	Frontal	Caudal middle frontal L	-0.833873	-0.001 (-0.003~0.001)	8675.06	-0.0085211	-0.0179058	0.404376	0.774997
		Caudal middle frontal R	-1.18453	-0.001 (-0.003~0.001)	8689.85	-0.0122567	-0.0254139	0.236234	0.621842
		Lateral orbitofrontal L	-0.68054	-0.001 (-0.002~0.001)	8858.54	-0.00699078	-0.0144611	0.496181	0.842983
		Lateral orbitofrontal R	-0.908316	-0.001 (-0.003~0.001)	8818.24	-0.00918226	-0.0193453	0.363736	0.774997
		Medial orbitofrontal L	-0.493449	-0.001 (-0.003~0.002)	8637.71	-0.00497128	-0.0106187	0.621708	0.846058
		Medial orbitofrontal R	0.596849	0.001 (-0.001~0.003)	8736.81	0.00608878	0.0127708	0.550623	0.846058
		Parsopercularis L	1.11174	0.001 (-0.001~0.003)	8592.52	0.0114088	0.0239868	0.266281	0.683784
		Parsopercularis R	-0.513784	-0.001 (-0.002~0.001)	8675.08	-0.00526523	-0.0110325	0.607416	0.846058
		Parsorbitalis L	2.11964	0.003 (0~0.005)	8581.29	0.0218425	0.0457631	0.0340652	0.269311
		Parsorbitalis R	-0.812684	-0.001 (-0.004~0.001)	8721.23	-0.00836264	-0.0174045	0.416421	0.774997
		Parstriangularis L	1.26588	0.001 (-0.001~0.003)	8751.51	0.0131963	0.0270632	0.205591	0.593929
		Parstriangularis R	2.26506	0.002 (0~0.004)	8703.48	0.0234793	0.0485582	0.0235335	0.242776
		Precentral L	-0.967677	-0.001 (-0.003~0.001)	8756.81	-0.00979559	-0.0206818	0.333232	0.768736
		Precentral R	-1.51031	-0.002 (-0.004~0.001)	8746.41	-0.0156278	-0.0322984	0.131	0.510686
		Rostral middle frontal L	-0.394887	0 (-0.002~0.001)	8789.38	-0.00396087	-0.00842411	0.692936	0.882108
		Rostral middle frontal R	-2.08007	-0.002 (-0.004~0)	8788.19	-0.0211812	-0.044377	0.0375482	0.269311
		Superior frontal L	-1.39531	-0.001 (-0.003~0.001)	8895.11	-0.0142336	-0.0295886	0.162958	0.538019
		Superior frontal R	-1.47205	-0.001 (-0.003~0)	8851.4	-0.0150338	-0.031293	0.141043	0.526773
		Frontal pole L	0.004383	0 (-0.004~0.004)	8641.18	4.53741e-05	9.43006e-05	0.996503	0.998756
		Frontal pole R	0.618778	0.001 (-0.002~0.005)	8576.73	0.00637273	0.013363	0.536079	0.846058
	Paracentral lobule	Paracentral L	-1.6576	-0.002 (-0.004~0)	8802.49	-0.0167146	-0.0353352	0.0974336	0.431196
		Paracentral R	-0.62485	-0.001 (-0.003~0.001)	8760	-0.00642027	-0.0133522	0.532086	0.846058
	Parietal	Inferior parietal L	0.28626	0 (-0.002~0.002)	8716.05	0.00283891	0.00613242	0.774685	0.905937
		Inferior parietal R	-0.00155908	0 (-0.002~0.002)	8753.45	-1.53284e-05	-3.3328e-05	0.998756	0.998756
		Postcentral L	1.51952	0.002 (-0.001~0.004)	8838.66	0.015088	0.0323253	0.128667	0.510686
		Postcentral R	0.683189	0.001 (-0.002~0.004)	8844.66	0.00681888	0.0145288	0.494505	0.842983
		Precuneus L	0.5459	0 (-0.001~0.002)	8853.46	0.00550568	0.0116034	0.585148	0.846058
		Precuneus R	0.876854	0.001 (-0.001~0.002)	8828.82	0.00899984	0.0186641	0.38059	0.774997
		Pericalcarine L	-0.203495	0 (-0.004~0.003)	8862.72	-0.00201584	-0.00432314	0.838753	0.93274
		Pericalcarine R	-0.39653	-0.001 (-0.004~0.003)	8823.56	-0.0039463	-0.00844274	0.691724	0.882108
		Superior parietal L	-0.293111	0 (-0.002~0.002)	8785.24	-0.00292334	-0.00625439	0.769444	0.905937
		Superior parietal R	-0.374245	0 (-0.002~0.002)	8804.22	-0.00377237	-0.00797702	0.708231	0.882108
		Supramarginal L	0.0511275	0 (-0.002~0.002)	8633.21	0.000507767	0.00110052	0.959225	0.982851
		Supramarginal R	-0.274139	0 (-0.002~0.002)	8648.97	-0.00263961	-0.00589548	0.783984	0.905937
	Temporal	Banks of Superior Temporal Sulcus L	0.475358	0.001 (-0.002~0.003)	8582.98	0.00487487	0.010262	0.634544	0.846058
		Banks of Superior Temporal Sulcus R	0.149927	0 (-0.002~0.003)	8695.39	0.00153883	0.00321562	0.880826	0.951473
		fusiform L	1.66886	0.001 (0~0.003)	8857.51	0.0171451	0.0354645	0.0951805	0.431196
		fusiform R	0.217936	0 (-0.002~0.002)	8850.48	0.00217463	0.00463315	0.827484	0.925358
		Inferior temporal L	0.361507	0 (-0.002~0.002)	8771.94	0.00370554	0.00771968	0.717729	0.888617
		Inferior temporal R	-0.849397	-0.001 (-0.003~0.001)	8759.26	-0.00859067	-0.0181513	0.395684	0.774997
		Middle temporal L	-0.564857	-0.001 (-0.003~0.002)	8653.46	-0.00567046	-0.0121443	0.572186	0.846058
		Middle temporal R	-0.596744	-0.001 (-0.003~0.001)	8700.28	-0.00587499	-0.0127953	0.550694	0.846058
		Parahippocampal L	-0.636715	-0.001 (-0.005~0.003)	8820.44	-0.00649864	-0.0135591	0.524327	0.846058
		Parahippocampal R	-0.503845	-0.001 (-0.004~0.002)	8841.3	-0.00507071	-0.0107169	0.614383	0.846058
		Superior temporal L	0.615365	0.001 (-0.001~0.003)	8812.06	0.00620129	0.0131107	0.538329	0.846058
		Superior temporal R	0.633188	0.001 (-0.001~0.003)	8888.9	0.00653169	0.0134319	0.526627	0.846058
		Transverse temporal L	1.54626	0.002 (-0.001~0.005)	8672.68	0.0159097	0.0332076	0.122077	0.507841
		Transverse temporal R	2.75013	0.004 (0.001~0.007)	8785.81	0.0278216	0.0586804	0.00596927	0.211403
		Entorhinal L	0.282581	0.001 (-0.003~0.004)	8744.11	0.00289908	0.00604386	0.777505	0.905937
		Entorhinal R	-0.492194	-0.001 (-0.005~0.003)	8755.07	-0.0050648	-0.0105205	0.622594	0.846058
		Temporal pole L	-0.844913	-0.001 (-0.005~0.002)	8702.04	-0.00875942	-0.0181147	0.398183	0.774997
		Temporal pole R	-0.00632869	0 (-0.003~0.003)	8674.51	-6.41735e-05	-0.000135901	0.994951	0.998756
	Occipital	Cuneus L	1.84744	0.003 (0~0.006)	8873.89	0.0184904	0.0392231	0.0647173	0.373922
		Cuneus R	3.11623	0.004 (0.002~0.007)	8877.04	0.0305965	0.0661493	0.00183764	0.191115
		Lateral occipital L	1.41878	0.002 (-0.001~0.004)	8862.73	0.0126593	0.0301413	0.155997	0.531663
		Lateral occipital R	1.5739	0.002 (0~0.004)	8892.84	0.0139707	0.03338	0.115547	0.490485
		Lingual L	2.7298	0.003 (0.001~0.006)	8885.76	0.026641	0.057918	0.00634971	0.211403
		Lingual R	2.45537	0.003 (0.001~0.005)	8886.58	0.0242889	0.052093	0.0140931	0.222011
	Cingulate	Caudal anterior L	-2.11718	-0.004 (-0.007~0)	8798.69	-0.0216437	-0.0451417	0.0342729	0.269311
		Caudal anterior R	-1.89411	-0.003 (-0.006~0)	8818.17	-0.0197453	-0.0403408	0.0582437	0.373922
		Isthmus L	1.32683	0.002 (-0.001~0.004)	8813.46	0.0137536	0.0282665	0.184599	0.573083
		IsthmusR	1.35178	0.002 (-0.001~0.005)	8411.94	0.0141119	0.0294773	0.176482	0.55839
		Posterior L	-1.90725	-0.002 (-0.004~0)	8824.23	-0.0196153	-0.0406069	0.0565204	0.373922
		Posterior R	-0.893798	-0.001 (-0.003~0.001)	8748.04	-0.00933329	-0.0191124	0.371454	0.774997
		Rostral anterior L	0.833927	0.001 (-0.002~0.004)	8706.09	0.00823363	0.017875	0.404345	0.774997
		Rostral anterior R	-0.874521	-0.001 (-0.004~0.002)	8707.27	-0.00894445	-0.0187439	0.381859	0.774997
	Insula	Insula L	0.0257585	0 (-0.002~0.002)	8731.09	0.000257305	0.000551336	0.979451	0.998655
		Insula R	0.152715	0 (-0.002~0.002)	8684.21	0.00151148	0.00327753	0.878627	0.951473
Global mean thickness			0.00445405	0 (-0.001~0.001)	8973.69	4.44208e-05	9.40372e-05	0.996446	0.998756

## Sheet: Caffeine- 2year
Region			T-Value	b (95% CI)	Degrees of freedom	β	Cohen's D	P value	FDR-adjusted P value
Cortical volume	Frontal	Caudal middle frontal L	-1.19362	-0.005 (-0.012~ 0.003)	5641.82	-0.0131403	-0.0317825	0.233	0.605
		Caudal middle frontal R	-0.0468858	0 (-0.008~ 0.008)	5628.51	-0.000518158	-0.0012499	0.963	0.991
		Lateral orbitofrontal L	1.16726	0.003 (-0.002~ 0.007)	5709.66	0.0107755	0.0308954	0.243	0.617
		Lateral orbitofrontal R	1.08738	0.002 (-0.002~ 0.007)	5676.69	0.00993582	0.0288645	0.277	0.645
		Medial orbitofrontal L	1.38059	0.004 (-0.002~ 0.009)	5490.51	0.0131603	0.037264	0.167	0.571
		Medial orbitofrontal R	0.591445	0.001 (-0.003~ 0.006)	5540.44	0.00580427	0.0158918	0.554	0.829
		Parsopercularis L	-0.334139	-0.001 (-0.009~ 0.007)	5621.29	-0.0038971	-0.00891332	0.738	0.905
		Parsopercularis R	1.62589	0.006 (-0.001~ 0.014)	5518.56	0.0187123	0.0437731	0.104	0.425
		Parsorbitalis L	-0.122902	0 (-0.006~ 0.005)	5587.09	-0.00133113	-0.0032885	0.902	0.957
		Parsorbitalis R	-1.70668	-0.005 (-0.011~ 0.001)	5649.6	-0.0188802	-0.0454124	0.088	0.398
		Parstriangularis L	0.390774	0.002 (-0.006~ 0.009)	5668.13	0.00455018	0.0103809	0.696	0.872
		Parstriangularis R	0.73485	0.003 (-0.005~ 0.011)	5600.83	0.0085664	0.0196382	0.462	0.757
		Precentral L	-1.36414	-0.003 (-0.008~ 0.001)	5643.78	-0.0132938	-0.0363164	0.173	0.574
		Precentral R	-2.39393	-0.006 (-0.011~ -0.001)	5721.21	-0.0240784	-0.063299	0.017	0.145
		Rostral middle frontal L	-0.184954	0 (-0.006~ 0.005)	5580.79	-0.00181425	-0.0049516	0.853	0.941
		Rostral middle frontal R	-1.62891	-0.004 (-0.01~ 0.001)	5547.88	-0.016452	-0.0437386	0.103	0.425
		Superior frontal L	-0.182714	0 (-0.005~ 0.004)	5733.41	-0.00169587	-0.00482609	0.855	0.941
		Superior frontal R	-0.263579	-0.001 (-0.005~ 0.004)	5687.88	-0.00247159	-0.00698982	0.792	0.918
		Frontal pole L	0.158873	0.001 (-0.006~ 0.007)	5549.23	0.00181261	0.00426545	0.874	0.95
		Frontal pole R	-0.0237938	0 (-0.007~ 0.007)	5576.89	-0.000272053	-0.000637232	0.981	0.997
	Paracentral lobule	Paracentral L	-1.22171	-0.004 (-0.01~ 0.002)	5635.13	-0.0135192	-0.0325498	0.222	0.605
		Paracentral R	-0.807655	-0.003 (-0.009~ 0.004)	5542.24	-0.00899718	-0.0216977	0.419	0.728
	Parietal	Inferior parietal L	2.39779	0.008 (0.001~ 0.014)	5681.84	0.0259103	0.0636206	0.017	0.145
		Inferior parietal R	1.73429	0.005 (-0.001~ 0.011)	5633.11	0.017528	0.0462145	0.083	0.383
		Postcentral L	2.72353	0.008 (0.002~ 0.014)	5689	0.0274288	0.0722177	0.006	0.075
		Postcentral R	3.5581	0.01 (0.005~ 0.016)	5614.1	0.0362794	0.0949746	<0.001	0.016
		Precuneus L	3.48476	0.009 (0.004~ 0.014)	5722.16	0.0334062	0.0921347	<0.001	0.016
		Precuneus R	4.69202	0.012 (0.007~ 0.017)	5782.35	0.0436797	0.123406	<0.001	<0.001
		Pericalcarine L	-2.23157	-0.011 (-0.02~ -0.001)	5857.85	-0.0272151	-0.0583139	0.026	0.178
		Pericalcarine R	-2.56478	-0.012 (-0.02~ -0.003)	5825.26	-0.0308425	-0.0672082	0.01	0.108
		Superior parietal L	2.79435	0.008 (0.002~ 0.014)	5727.35	0.0291674	0.0738472	0.005	0.068
		Superior parietal R	3.78658	0.011 (0.005~ 0.017)	5687.76	0.0390413	0.100417	<0.001	0.016
		Supramarginal L	1.05223	0.004 (-0.003~ 0.011)	5527.46	0.0110291	0.0283058	0.293	0.645
		Supramarginal R	3.55066	0.012 (0.005~ 0.019)	5569.25	0.038139	0.095157	<0.001	0.016
	Temporal	Banks of Superior Temporal Sulcus L	0.454499	0.002 (-0.007~ 0.011)	5471.35	0.00520686	0.012289	0.649	0.852
		Banks of Superior Temporal Sulcus R	0.475036	0.002 (-0.006~ 0.009)	5613.45	0.00525458	0.0126806	0.635	0.852
		fusiform L	0.339765	0.001 (-0.004~ 0.006)	5643.03	0.00332187	0.0090459	0.734	0.905
		fusiform R	1.35585	0.004 (-0.002~ 0.009)	5711.02	0.0128785	0.0358828	0.175	0.574
		Inferior temporal L	-0.00296131	0 (-0.006~ 0.006)	5597.97	-2.91487e-05	-7.91588e-05	0.998	0.998
		Inferior temporal R	-0.948239	-0.003 (-0.009~ 0.003)	5728.12	-0.00942132	-0.0250577	0.343	0.673
		Middle temporal L	-1.20435	-0.003 (-0.008~ 0.002)	5749.84	-0.0117713	-0.0317654	0.229	0.605
		Middle temporal R	-0.432773	-0.001 (-0.006~ 0.004)	5746.47	-0.00398737	-0.011418	0.665	0.852
		Parahippocampal L	-0.615326	-0.002 (-0.01~ 0.005)	5735.2	-0.00732857	-0.0162503	0.538	0.826
		Parahippocampal R	0.286291	0.001 (-0.006~ 0.008)	5782.6	0.00336059	0.00752968	0.775	0.918
		Superior temporal L	-0.380544	-0.001 (-0.006~ 0.004)	5667.06	-0.00375361	-0.0101101	0.704	0.876
		Superior temporal R	0.20303	0 (-0.004~ 0.005)	5772.23	0.00198713	0.00534463	0.839	0.933
		Transverse temporal L	2.28793	0.01 (0.001~ 0.018)	5677.96	0.0265274	0.0607263	0.022	0.159
		Transverse temporal R	2.09765	0.008 (0.001~ 0.016)	5744.9	0.023908	0.0553506	0.036	0.23
		Entorhinal L	-0.689008	-0.004 (-0.014~ 0.007)	5554.77	-0.00819448	-0.0184893	0.491	0.785
		Entorhinal R	-1.79389	-0.009 (-0.019~ 0.001)	5693.21	-0.0214018	-0.0475498	0.073	0.361
		Temporal pole L	-0.761626	-0.003 (-0.01~ 0.004)	5586.24	-0.00903702	-0.0203804	0.446	0.745
		Temporal pole R	-0.496158	-0.002 (-0.009~ 0.005)	5529.65	-0.00589219	-0.0133445	0.62	0.852
	Occipital	Cuneus L	-0.063042	0 (-0.009~ 0.008)	5803.46	-0.000743494	-0.00165507	0.95	0.988
		Cuneus R	0.634009	0.003 (-0.005~ 0.01)	5809.3	0.00726745	0.0166366	0.526	0.826
		Lateral occipital L	3.16783	0.009 (0.004~ 0.015)	5733.85	0.0320695	0.0836699	0.002	0.027
		Lateral occipital R	2.20551	0.006 (0.001~ 0.012)	5727.75	0.0215511	0.0582838	0.027	0.184
		Lingual L	0.855921	0.003 (-0.004~ 0.01)	5800.34	0.00965975	0.0224769	0.392	0.721
		Lingual R	0.206293	0.001 (-0.006~ 0.007)	5760.46	0.00232137	0.00543609	0.837	0.933
	Cingulate	Caudal anterior L	0.980259	0.006 (-0.006~ 0.018)	5575.84	0.0116025	0.0262552	0.327	0.66
		Caudal anterior R	0.752853	0.004 (-0.007~ 0.016)	5504.25	0.00901979	0.0202951	0.452	0.745
		Isthmus L	0.309978	0.001 (-0.006~ 0.008)	5719.39	0.00327936	0.00819759	0.757	0.907
		IsthmusR	0.449173	0.002 (-0.005~ 0.009)	5650.38	0.00494119	0.011951	0.653	0.852
		Posterior L	-1.50343	-0.005 (-0.012~ 0.002)	5580.31	-0.0160403	-0.0402518	0.133	0.493
		Posterior R	-0.564774	-0.002 (-0.009~ 0.005)	5630.21	-0.00602865	-0.0150537	0.572	0.85
		Rostral anterior L	0.110481	0 (-0.008~ 0.008)	5646.26	0.00117124	0.0029406	0.912	0.958
		Rostral anterior R	1.00884	0.005 (-0.005~ 0.014)	5483.79	0.0113794	0.0272464	0.313	0.645
	Insula	Insula L	0.116374	0 (-0.004~ 0.005)	5794.21	0.00112267	0.00305765	0.907	0.958
		Insula R	-0.138273	0 (-0.005~ 0.004)	5791.27	-0.00132059	-0.00363396	0.89	0.954
Total cortical volume			1.69361	0.002 (0~ 0.004)	5825.07	0.0105451	0.0443806	0.09	0.4
Intracranial volume			0.517351	0.001 (-0.003~ 0.005)	5970.72	0.00549707	0.0133907	0.605	0.852
Cortical surface area	Frontal	Caudal middle frontal L	-0.51744	-0.002 (-0.011~ 0.006)	5695.31	-0.00632311	-0.013713	0.605	0.852
		Caudal middle frontal R	0.508673	0.002 (-0.006~ 0.011)	5733.67	0.00622684	0.0134355	0.611	0.852
		Lateral orbitofrontal L	1.0738	0.003 (-0.002~ 0.008)	5839.96	0.0127134	0.0281026	0.283	0.645
		Lateral orbitofrontal R	1.11018	0.003 (-0.003~ 0.009)	5806.58	0.0129456	0.0291382	0.267	0.645
		Medial orbitofrontal L	1.59238	0.005 (-0.001~ 0.011)	5738.89	0.0189819	0.0420399	0.111	0.429
		Medial orbitofrontal R	1.04635	0.003 (-0.002~ 0.008)	5798.06	0.0123464	0.027483	0.295	0.645
		Parsopercularis L	-0.00458879	0 (-0.008~ 0.008)	5652.57	-5.65316e-05	-0.000122069	0.996	0.998
		Parsopercularis R	1.90705	0.008 (0~ 0.016)	5642.64	0.0234129	0.050775	0.057	0.31
		Parsorbitalis L	-0.0190812	0 (-0.006~ 0.006)	5665.1	-0.000223911	-0.000507029	0.985	0.997
		Parsorbitalis R	-1.11167	-0.004 (-0.01~ 0.003)	5709.46	-0.0130909	-0.0294246	0.266	0.645
		Parstriangularis L	0.207499	0.001 (-0.007~ 0.009)	5717.24	0.00253514	0.00548849	0.836	0.933
		Parstriangularis R	0.556905	0.002 (-0.006~ 0.01)	5650.89	0.00682217	0.0148167	0.578	0.852
		Precentral L	-0.523964	-0.001 (-0.007~ 0.004)	5814.08	-0.00603196	-0.0137433	0.6	0.852
		Precentral R	-1.77656	-0.005 (-0.01~ 0.001)	5829.16	-0.0205389	-0.046538	0.076	0.366
		Rostral middle frontal L	0.447024	0.001 (-0.005~ 0.007)	5745.28	0.00522392	0.0117952	0.655	0.852
		Rostral middle frontal R	-0.30673	-0.001 (-0.007~ 0.005)	5716.15	-0.00362411	-0.00811399	0.759	0.907
		Superior frontal L	1.01413	0.003 (-0.003~ 0.009)	5818.47	0.0119625	0.0265901	0.311	0.645
		Superior frontal R	0.754883	0.002 (-0.004~ 0.009)	5841.01	0.00890954	0.0197545	0.45	0.745
		Frontal pole L	1.30269	0.004 (-0.002~ 0.01)	5534.94	0.0154175	0.0350199	0.193	0.59
		Frontal pole R	1.29356	0.004 (-0.002~ 0.011)	5602.24	0.0153366	0.0345648	0.196	0.59
	Paracentral lobule	Paracentral L	-1.19836	-0.004 (-0.01~ 0.002)	5647.74	-0.0149124	-0.031892	0.231	0.605
		Paracentral R	-1.01017	-0.003 (-0.01~ 0.003)	5614.28	-0.0126064	-0.0269636	0.312	0.645
	Parietal	Inferior parietal L	1.8847	0.007 (0~ 0.014)	5785.75	0.023007	0.0495555	0.06	0.31
		Inferior parietal R	1.24596	0.004 (-0.003~ 0.011)	5793.23	0.0146876	0.0327397	0.213	0.605
		Postcentral L	1.01183	0.003 (-0.003~ 0.009)	5871.44	0.0118398	0.0264098	0.312	0.645
		Postcentral R	1.94545	0.006 (0~ 0.012)	5795.85	0.0229139	0.0511084	0.052	0.291
		Precuneus L	2.09182	0.007 (0~ 0.013)	5569.33	0.0247455	0.0560599	0.036	0.23
		Precuneus R	2.94782	0.009 (0.003~ 0.016)	5601.9	0.0344038	0.0787704	0.003	0.048
		Pericalcarine L	-3.03075	-0.013 (-0.022~ -0.005)	5868.73	-0.0392451	-0.0791239	0.002	0.039
		Pericalcarine R	-3.46202	-0.014 (-0.022~ -0.006)	5850.38	-0.0447508	-0.0905248	<0.001	0.016
		Superior parietal L	1.96483	0.007 (0~ 0.013)	5779.24	0.0237064	0.0516915	0.049	0.291
		Superior parietal R	3.18417	0.01 (0.004~ 0.017)	5782.05	0.0377095	0.08375	0.001	0.027
		Supramarginal L	1.21621	0.005 (-0.003~ 0.013)	5685.41	0.0145378	0.0322595	0.224	0.605
		Supramarginal R	3.4348	0.013 (0.006~ 0.021)	5675.76	0.0418033	0.0911843	<0.001	0.016
	Temporal	Banks of Superior Temporal Sulcus L	0.600692	0.003 (-0.006~ 0.011)	5655.75	0.00743846	0.0159748	0.548	0.826
		Banks of Superior Temporal Sulcus R	0.606312	0.002 (-0.005~ 0.01)	5712.65	0.0074031	0.0160438	0.544	0.826
		fusiform L	0.508728	0.001 (-0.004~ 0.007)	5763.5	0.00594053	0.0134021	0.611	0.852
		fusiform R	1.22349	0.004 (-0.002~ 0.009)	5780.9	0.0141414	0.0321835	0.221	0.605
		Inferior temporal L	-0.251811	-0.001 (-0.007~ 0.006)	5751.34	-0.00290836	-0.00664079	0.801	0.918
		Inferior temporal R	-0.815473	-0.003 (-0.009~ 0.004)	5863.4	-0.00939082	-0.0212993	0.415	0.728
		Middle temporal L	-0.863006	-0.003 (-0.009~ 0.003)	5840.87	-0.0101231	-0.0225842	0.388	0.721
		Middle temporal R	-0.0157617	0 (-0.006~ 0.006)	5879.19	-0.000180918	-0.000411126	0.987	0.997
		Parahippocampal L	-1.60249	-0.006 (-0.012~ 0.001)	5555.51	-0.0202678	-0.0429996	0.109	0.429
		Parahippocampal R	-0.50424	-0.002 (-0.009~ 0.005)	5739.07	-0.00631317	-0.0133121	0.614	0.852
		Superior temporal L	0.246803	0.001 (-0.005~ 0.007)	5831.27	0.00292616	0.00646396	0.805	0.918
		Superior temporal R	0.719726	0.002 (-0.004~ 0.008)	5841.1	0.00871474	0.0188343	0.472	0.767
		Transverse temporal L	1.18432	0.005 (-0.003~ 0.012)	5473.16	0.0149202	0.032017	0.236	0.607
		Transverse temporal R	1.54496	0.005 (-0.001~ 0.012)	5687.04	0.019369	0.0409737	0.122	0.463
		Entorhinal L	-1.01677	-0.006 (-0.016~ 0.005)	5036.07	-0.0126388	-0.0286555	0.309	0.645
		Entorhinal R	-0.872811	-0.005 (-0.015~ 0.006)	5756.45	-0.0107487	-0.0230077	0.383	0.717
		Temporal pole L	-0.796129	-0.003 (-0.009~ 0.004)	5720.14	-0.00959564	-0.0210528	0.426	0.732
		Temporal pole R	-0.532965	-0.002 (-0.009~ 0.005)	5746.48	-0.00657415	-0.0140614	0.594	0.852
	Occipital	Cuneus L	-0.830597	-0.003 (-0.01~ 0.004)	5800.29	-0.0103931	-0.021812	0.406	0.728
		Cuneus R	0.331811	0.001 (-0.006~ 0.008)	5778.31	0.00411508	0.00873013	0.74	0.905
		Lateral occipital L	1.41182	0.004 (-0.002~ 0.01)	5799.62	0.0164644	0.0370775	0.158	0.557
		Lateral occipital R	0.91825	0.003 (-0.003~ 0.009)	5794.22	0.0106401	0.0241265	0.359	0.689
		Lingual L	-0.154293	-0.001 (-0.007~ 0.006)	5817.7	-0.00194462	-0.00404577	0.877	0.95
		Lingual R	-0.992251	-0.003 (-0.01~ 0.003)	5771.23	-0.0126347	-0.0261227	0.321	0.655
	Cingulate	Caudal anterior L	0.487851	0.003 (-0.008~ 0.014)	5587.63	0.00619532	0.0130528	0.626	0.852
		Caudal anterior R	0.846924	0.004 (-0.006~ 0.015)	5310.35	0.0106803	0.0232441	0.397	0.721
		Isthmus L	-1.20539	-0.005 (-0.012~ 0.003)	5601.37	-0.0146177	-0.0322115	0.228	0.605
		IsthmusR	-1.21477	-0.005 (-0.012~ 0.003)	5570.51	-0.0150377	-0.0325518	0.225	0.605
		Posterior L	-1.28807	-0.005 (-0.012~ 0.003)	5577.48	-0.0158252	-0.0344944	0.198	0.59
		Posterior R	-0.31364	-0.001 (-0.009~ 0.006)	5643.07	-0.0038798	-0.00835032	0.754	0.907
		Rostral anterior L	0.609829	0.003 (-0.006~ 0.012)	5676.51	0.00752167	0.0161881	0.542	0.826
		Rostral anterior R	1.47463	0.007 (-0.002~ 0.016)	5629.35	0.0181837	0.0393084	0.14	0.504
	Insula	Insula L	-0.248597	-0.001 (-0.006~ 0.005)	5841.79	-0.00298466	-0.00650508	0.804	0.918
		Insula R	-0.416728	-0.001 (-0.007~ 0.004)	5812.59	-0.00498833	-0.0109319	0.677	0.858
Total cortical surface area			1.11498	0.002 (-0.002~ 0.006)	5984.7	0.0121572	0.0288255	0.265	0.645
Cortical mean thickness	Frontal	Caudal middle frontal L	-0.60218	-0.001 (-0.003~ 0.002)	5534.79	-0.0075448	-0.0161885	0.547	0.826
		Caudal middle frontal R	-1.74881	-0.002 (-0.004~ 0)	5682.47	-0.022367	-0.0463986	0.08	0.38
		Lateral orbitofrontal L	-0.928273	-0.001 (-0.003~ 0.001)	5596.93	-0.0117083	-0.0248159	0.353	0.687
		Lateral orbitofrontal R	-0.614046	-0.001 (-0.003~ 0.001)	5653.05	-0.00764872	-0.0163339	0.539	0.826
		Medial orbitofrontal L	-0.125751	0 (-0.003~ 0.002)	5585	-0.00157916	-0.00336534	0.9	0.957
		Medial orbitofrontal R	-0.470093	-0.001 (-0.003~ 0.002)	5687.95	-0.00590339	-0.0124662	0.638	0.852
		Parsopercularis L	0.273174	0 (-0.002~ 0.002)	5493.17	0.00346687	0.00737155	0.785	0.918
		Parsopercularis R	-0.267169	0 (-0.003~ 0.002)	5627.93	-0.00339718	-0.00712264	0.789	0.918
		Parsorbitalis L	-0.451203	-0.001 (-0.004~ 0.002)	5576.44	-0.00575567	-0.0120844	0.652	0.852
		Parsorbitalis R	-0.913654	-0.001 (-0.004~ 0.002)	5642.83	-0.0116541	-0.0243256	0.361	0.689
		Parstriangularis L	0.429316	0.001 (-0.002~ 0.003)	5544.22	0.00548919	0.0115315	0.668	0.852
		Parstriangularis R	0.84455	0.001 (-0.001~ 0.003)	5574.45	0.0108135	0.0226232	0.398	0.721
		Precentral L	-1.06716	-0.001 (-0.004~ 0.001)	5684.6	-0.0132782	-0.0283079	0.286	0.645
		Precentral R	-0.439374	-0.001 (-0.003~ 0.002)	5651.03	-0.00561307	-0.0116896	0.66	0.852
		Rostral middle frontal L	-1.02698	-0.001 (-0.003~ 0.001)	5581.18	-0.0125829	-0.0274935	0.304	0.645
		Rostral middle frontal R	-2.30751	-0.002 (-0.005~ 0)	5668.86	-0.0287329	-0.0612952	0.021	0.159
		Superior frontal L	-2.34859	-0.002 (-0.004~ 0)	5736.19	-0.0295588	-0.0620191	0.019	0.157
		Superior frontal R	-2.29646	-0.002 (-0.004~ 0)	5734.48	-0.0288876	-0.0606516	0.022	0.159
		Frontal pole L	-2.01405	-0.004 (-0.008~ 0)	5594.33	-0.0259211	-0.0538551	0.044	0.269
		Frontal pole R	-1.34836	-0.003 (-0.007~ 0.001)	5517.95	-0.0171591	-0.0363032	0.178	0.574
	Paracentral lobule	Paracentral L	0.0333822	0 (-0.002~ 0.003)	5713.96	0.00041609	0.000883236	0.973	0.997
		Paracentral R	1.64016	0.002 (0~ 0.004)	5668.18	0.0207068	0.0435706	0.101	0.425
	Parietal	Inferior parietal L	1.38491	0.001 (-0.001~ 0.004)	5626.97	0.0172651	0.0369244	0.166	0.571
		Inferior parietal R	0.96518	0.001 (-0.001~ 0.003)	5584.85	0.0118814	0.0258305	0.334	0.663
		Postcentral L	3.27368	0.005 (0.002~ 0.007)	5779.88	0.0401863	0.0861207	0.001	0.025
		Postcentral R	2.75806	0.004 (0.001~ 0.007)	5648.78	0.0342303	0.0733934	0.006	0.071
		Precuneus L	1.82365	0.002 (0~ 0.004)	5720.28	0.0227367	0.048224	0.068	0.346
		Precuneus R	1.94947	0.002 (0~ 0.004)	5729.4	0.0245951	0.05151	0.051	0.291
		Pericalcarine L	1.21305	0.002 (-0.002~ 0.006)	5696.9	0.0147941	0.0321431	0.225	0.605
		Pericalcarine R	0.817026	0.002 (-0.002~ 0.006)	5713.74	0.0100748	0.0216175	0.414	0.728
		Superior parietal L	1.47387	0.002 (-0.001~ 0.004)	5685.05	0.0182339	0.0390952	0.141	0.504
		Superior parietal R	1.34282	0.002 (-0.001~ 0.004)	5654.79	0.0167248	0.0357141	0.179	0.574
		Supramarginal L	-0.149113	0 (-0.002~ 0.002)	5610.21	-0.00185957	-0.00398158	0.881	0.95
		Supramarginal R	0.964312	0.001 (-0.001~ 0.003)	5532.74	0.0116635	0.0259285	0.335	0.663
	Temporal	Banks of Superior Temporal Sulcus L	1.06689	0.002 (-0.001~ 0.004)	5587.72	0.0135825	0.0285451	0.286	0.645
		Banks of Superior Temporal Sulcus R	0.538577	0.001 (-0.002~ 0.004)	5666.02	0.00685331	0.01431	0.59	0.852
		fusiform L	1.62507	0.002 (0~ 0.004)	5692.28	0.0207559	0.0430784	0.104	0.425
		fusiform R	1.28614	0.001 (-0.001~ 0.003)	5684.72	0.0158966	0.0341164	0.198	0.59
		Inferior temporal L	1.02706	0.001 (-0.001~ 0.003)	5687.74	0.0131095	0.0272367	0.304	0.645
		Inferior temporal R	0.788422	0.001 (-0.001~ 0.003)	5615.2	0.00992533	0.0210429	0.43	0.734
		Middle temporal L	0.0684684	0 (-0.002~ 0.003)	5628.57	0.000853879	0.00182524	0.945	0.988
		Middle temporal R	-0.212527	0 (-0.003~ 0.002)	5669.61	-0.00263951	-0.00564505	0.832	0.933
		Parahippocampal L	1.0223	0.002 (-0.002~ 0.007)	5728.3	0.0130073	0.0270145	0.307	0.645
		Parahippocampal R	1.09238	0.002 (-0.002~ 0.006)	5720.86	0.0136887	0.028885	0.275	0.645
		Superior temporal L	-0.243152	0 (-0.003~ 0.002)	5687.89	-0.00303799	-0.0064481	0.808	0.918
		Superior temporal R	0.806717	0.001 (-0.001~ 0.003)	5744.82	0.0103765	0.0212869	0.42	0.728
		Transverse temporal L	1.11411	0.002 (-0.001~ 0.005)	5582.32	0.0141849	0.0298231	0.265	0.645
		Transverse temporal R	0.888875	0.002 (-0.002~ 0.005)	5683.02	0.0111478	0.023582	0.374	0.707
		Entorhinal L	-0.265756	-0.001 (-0.005~ 0.004)	5659.04	-0.00340326	-0.00706548	0.79	0.918
		Entorhinal R	-0.474593	-0.001 (-0.005~ 0.003)	5649.27	-0.00610527	-0.0126286	0.635	0.852
		Temporal pole L	-0.440039	-0.001 (-0.005~ 0.003)	5461.45	-0.00564456	-0.0119088	0.66	0.852
		Temporal pole R	0.667574	0.001 (-0.002~ 0.005)	5606.81	0.00846588	0.0178308	0.504	0.801
	Occipital	Cuneus L	2.43717	0.004 (0.001~ 0.007)	5738.8	0.0301817	0.0643437	0.015	0.14
		Cuneus R	1.59227	0.003 (-0.001~ 0.006)	5737.75	0.0193932	0.0420413	0.111	0.429
		Lateral occipital L	3.20746	0.004 (0.002~ 0.006)	5711.15	0.0356278	0.0848847	0.001	0.027
		Lateral occipital R	2.50999	0.003 (0.001~ 0.005)	5695.74	0.0275673	0.0665161	0.012	0.12
		Lingual L	2.32646	0.003 (0.001~ 0.006)	5769.57	0.0280158	0.0612567	0.02	0.159
		Lingual R	2.79798	0.004 (0.001~ 0.007)	5768.5	0.0340559	0.0736789	0.005	0.068
	Cingulate	Caudal anterior L	1.30959	0.002 (-0.001~ 0.006)	5718.12	0.0165956	0.0346368	0.19	0.59
		Caudal anterior R	0.0523207	0 (-0.003~ 0.004)	5664.39	0.000675922	0.00139036	0.958	0.991
		Isthmus L	3.60683	0.005 (0.002~ 0.008)	5758.54	0.0461532	0.0950603	<0.001	0.016
		IsthmusR	2.6873	0.004 (0.001~ 0.007)	5133.19	0.0344548	0.0750156	0.007	0.079
		Posterior L	0.310786	0 (-0.002~ 0.003)	5696.91	0.00394684	0.00823515	0.756	0.907
		Posterior R	0.406844	0 (-0.002~ 0.003)	5607.33	0.00523786	0.0108662	0.684	0.862
		Rostral anterior L	-0.436613	-0.001 (-0.004~ 0.002)	5524.14	-0.00533124	-0.0117488	0.662	0.852
		Rostral anterior R	0.16073	0 (-0.003~ 0.003)	5605.64	0.00205153	0.00429352	0.872	0.95
	Insula	Insula L	0.707706	0.001 (-0.001~ 0.003)	5571.06	0.00879669	0.0189633	0.479	0.773
		Insula R	1.89584	0.002 (0~ 0.004)	5584.17	0.0233661	0.0507401	0.058	0.31
Global mean thickness			0.776364	0.001 (-0.001~ 0.002)	5779.14	0.00959549	0.0204251	0.438	0.74

## Sheet: Alcohol- 2year
Region			T-Value	b (95% CI)	Degrees of freedom	β	Cohen's D	P value	FDR-adjusted P value
Cortical volume	Frontal	Caudal middle frontal L	-0.445552	-0.002 (-0.011~ 0.007)	5820.37	-0.00490214	-0.0116803	0.656	0.786
		Caudal middle frontal R	0.866272	0.004 (-0.005~ 0.013)	5808.51	0.00956361	0.0227327	0.386	0.578
		Lateral orbitofrontal L	2.13884	0.005 (0~ 0.01)	5867.45	0.0196771	0.055845	0.032	0.128
		Lateral orbitofrontal R	1.72059	0.004 (-0.001~ 0.009)	5837.84	0.0156654	0.0450383	0.085	0.217
		Medial orbitofrontal L	0.5712	0.002 (-0.004~ 0.007)	5692.04	0.00544354	0.015142	0.568	0.725
		Medial orbitofrontal R	0.921057	0.002 (-0.003~ 0.007)	5733.17	0.00903042	0.0243287	0.357	0.546
		Parsopercularis L	1.71403	0.008 (-0.001~ 0.017)	5804.63	0.0199599	0.0449948	0.087	0.217
		Parsopercularis R	0.391959	0.002 (-0.007~ 0.01)	5719.9	0.00450855	0.0103652	0.695	0.817
		Parsorbitalis L	1.99633	0.006 (0~ 0.013)	5776.72	0.0215978	0.0525316	0.046	0.153
		Parsorbitalis R	0.835655	0.003 (-0.004~ 0.009)	5825.16	0.00922878	0.0218979	0.403	0.599
		Parstriangularis L	1.65439	0.007 (-0.001~ 0.016)	5842.06	0.0192302	0.0432897	0.098	0.235
		Parstriangularis R	1.81251	0.008 (-0.001~ 0.016)	5788.89	0.0211067	0.0476444	0.07	0.194
		Precentral L	-1.51748	-0.004 (-0.009~ 0.001)	5820.1	-0.0147569	-0.039782	0.129	0.28
		Precentral R	-1.96677	-0.005 (-0.011~ 0)	5884.23	-0.019735	-0.0512789	0.049	0.16
		Rostral middle frontal L	1.70047	0.005 (-0.001~ 0.01)	5768.66	0.0166591	0.0447778	0.089	0.22
		Rostral middle frontal R	2.07875	0.006 (0~ 0.012)	5743.89	0.0209737	0.0548567	0.038	0.137
		Superior frontal L	-0.248638	-0.001 (-0.006~ 0.004)	5889.62	-0.00230131	-0.00647969	0.804	0.866
		Superior frontal R	0.491009	0.001 (-0.004~ 0.006)	5852.36	0.00459343	0.0128367	0.623	0.769
		Frontal pole L	-0.306532	-0.001 (-0.008~ 0.006)	5748.15	-0.00349863	-0.00808616	0.759	0.852
		Frontal pole R	1.78253	0.007 (-0.001~ 0.014)	5769.88	0.020371	0.0469335	0.075	0.199
	Paracentral lobule	Paracentral L	-1.0759	-0.004 (-0.01~ 0.003)	5816.14	-0.0118906	-0.0282154	0.282	0.466
		Paracentral R	-1.35148	-0.005 (-0.012~ 0.002)	5739.08	-0.0150353	-0.0356796	0.177	0.334
	Parietal	Inferior parietal L	1.79481	0.007 (-0.001~ 0.014)	5848.75	0.0193555	0.0469373	0.073	0.196
		Inferior parietal R	2.13655	0.007 (0.001~ 0.014)	5807.28	0.021552	0.0560733	0.033	0.128
		Postcentral L	1.42154	0.005 (-0.002~ 0.011)	5857.84	0.0142892	0.0371467	0.155	0.317
		Postcentral R	-1.13686	-0.004 (-0.01~ 0.003)	5789.53	-0.0115813	-0.0298825	0.256	0.434
		Precuneus L	0.921038	0.003 (-0.003~ 0.008)	5881.16	0.0088068	0.0240202	0.357	0.546
		Precuneus R	1.64383	0.005 (-0.001~ 0.01)	5931.67	0.0152744	0.0426873	0.1	0.237
		Pericalcarine L	-0.615666	-0.003 (-0.014~ 0.007)	5999.98	-0.00747255	-0.0158965	0.538	0.695
		Pericalcarine R	-0.489624	-0.002 (-0.012~ 0.007)	5966.14	-0.00586485	-0.0126778	0.624	0.769
		Superior parietal L	0.0577133	0 (-0.006~ 0.007)	5885.54	0.000600658	0.00150457	0.954	0.966
		Superior parietal R	0.0539504	0 (-0.006~ 0.007)	5855.2	0.000555154	0.00141011	0.957	0.966
		Supramarginal L	0.886027	0.004 (-0.004~ 0.011)	5726.87	0.0092763	0.0234163	0.376	0.567
		Supramarginal R	1.55282	0.006 (-0.002~ 0.013)	5758.89	0.0166623	0.0409243	0.121	0.27
	Temporal	Banks of Superior Temporal Sulcus L	0.527574	0.003 (-0.007~ 0.012)	5683.48	0.00604272	0.0139961	0.598	0.749
		Banks of Superior Temporal Sulcus R	2.62438	0.011 (0.003~ 0.019)	5796.09	0.0289906	0.0689428	0.009	0.061
		fusiform L	2.70402	0.008 (0.002~ 0.014)	5815.31	0.0263681	0.0709174	0.007	0.053
		fusiform R	1.45021	0.004 (-0.001~ 0.01)	5875.9	0.0137474	0.0378375	0.147	0.306
		Inferior temporal L	3.04077	0.01 (0.004~ 0.017)	5783.4	0.0298737	0.079969	0.002	0.025
		Inferior temporal R	0.750793	0.002 (-0.004~ 0.009)	5887.44	0.00744226	0.0195698	0.453	0.635
		Middle temporal L	3.26438	0.01 (0.004~ 0.015)	5908.03	0.0318088	0.0849395	0.001	0.021
		Middle temporal R	3.05662	0.008 (0.003~ 0.014)	5902.75	0.0280665	0.0795691	0.002	0.025
		Parahippocampal L	0.932361	0.004 (-0.004~ 0.012)	5896.52	0.0110774	0.0242838	0.351	0.545
		Parahippocampal R	1.22903	0.005 (-0.003~ 0.012)	5915.29	0.0143814	0.0319599	0.219	0.386
		Superior temporal L	1.01346	0.003 (-0.003~ 0.008)	5836.93	0.00996895	0.0265304	0.311	0.494
		Superior temporal R	2.15946	0.006 (0.001~ 0.011)	5923	0.0210452	0.0561182	0.031	0.128
		Transverse temporal L	0.260214	0.001 (-0.008~ 0.01)	5846.13	0.00301121	0.00680655	0.795	0.866
		Transverse temporal R	2.52775	0.011 (0.002~ 0.019)	5898.96	0.0287414	0.0658227	0.012	0.07
		Entorhinal L	-0.721871	-0.004 (-0.015~ 0.007)	5749.84	-0.0085756	-0.0190398	0.47	0.639
		Entorhinal R	-1.39143	-0.008 (-0.019~ 0.003)	5811.35	-0.0165674	-0.0365051	0.164	0.325
		Temporal pole L	-0.328591	-0.001 (-0.009~ 0.006)	5773.59	-0.00389398	-0.00864893	0.742	0.849
		Temporal pole R	1.06546	0.004 (-0.003~ 0.012)	5653.89	0.0126293	0.0283397	0.287	0.47
	Occipital	Cuneus L	0.443821	0.002 (-0.007~ 0.011)	5951.55	0.00521293	0.0115059	0.657	0.786
		Cuneus R	0.192048	0.001 (-0.008~ 0.009)	5938.36	0.00219289	0.00498433	0.848	0.891
		Lateral occipital L	3.24175	0.01 (0.004~ 0.017)	5894.85	0.0327369	0.0844448	0.001	0.021
		Lateral occipital R	2.3831	0.008 (0.001~ 0.014)	5886.15	0.0232153	0.0621236	0.017	0.092
		Lingual L	1.88537	0.007 (0~ 0.015)	5947.87	0.0211879	0.048893	0.059	0.177
		Lingual R	1.46625	0.006 (-0.002~ 0.013)	5915.74	0.0164417	0.0381272	0.143	0.3
	Cingulate	Caudal anterior L	1.39708	0.01 (-0.004~ 0.023)	5702.51	0.016526	0.0370015	0.162	0.325
		Caudal anterior R	0.382486	0.002 (-0.01~ 0.015)	5710.74	0.00458158	0.0101228	0.702	0.818
		Isthmus L	0.706392	0.003 (-0.005~ 0.01)	5881.89	0.00745528	0.0184212	0.48	0.64
		IsthmusR	-0.369179	-0.001 (-0.009~ 0.006)	5822.47	-0.00405269	-0.00967638	0.712	0.823
		Posterior L	0.19354	0.001 (-0.007~ 0.008)	5772.7	0.00206284	0.00509461	0.847	0.891
		Posterior R	0.735729	0.003 (-0.005~ 0.01)	5808.6	0.00784242	0.0193069	0.462	0.636
		Rostral anterior L	-0.253572	-0.001 (-0.01~ 0.008)	5824.05	-0.00268405	-0.00664537	0.8	0.866
		Rostral anterior R	0.0402231	0 (-0.01~ 0.01)	5692.62	0.000453748	0.00106623	0.968	0.973
	Insula	Insula L	1.36323	0.003 (-0.001~ 0.008)	5940.61	0.0131044	0.0353741	0.173	0.33
		Insula R	1.68968	0.004 (-0.001~ 0.009)	5940.69	0.0160818	0.0438445	0.091	0.22
Total cortical volume			2.61825	0.004 (0.001~ 0.006)	5968.38	0.0162204	0.0677817	0.009	0.061
Intracranial volume			3.13528	0.007 (0.003~ 0.012)	6090.49	0.0330532	0.0803488	0.002	0.024
Cortical surface area	Frontal	Caudal middle frontal L	1.29415	0.006 (-0.003~ 0.015)	5861.98	0.0157642	0.0338058	0.196	0.357
		Caudal middle frontal R	2.06346	0.01 (0.001~ 0.02)	5890.93	0.0251651	0.0537694	0.039	0.138
		Lateral orbitofrontal L	2.79024	0.008 (0.002~ 0.014)	5963.23	0.03283	0.0722655	0.005	0.044
		Lateral orbitofrontal R	2.54413	0.008 (0.002~ 0.015)	5946.14	0.0294936	0.0659861	0.011	0.069
		Medial orbitofrontal L	2.27902	0.008 (0.001~ 0.014)	5891.63	0.0270526	0.0593829	0.023	0.112
		Medial orbitofrontal R	2.41518	0.007 (0.001~ 0.013)	5942	0.0283636	0.0626633	0.016	0.086
		Parsopercularis L	2.19739	0.01 (0.001~ 0.02)	5822.59	0.0269778	0.0575943	0.028	0.125
		Parsopercularis R	1.30626	0.006 (-0.003~ 0.015)	5801.28	0.0159857	0.0343004	0.192	0.353
		Parsorbitalis L	1.93305	0.007 (0~ 0.014)	5759.64	0.0225657	0.0509418	0.053	0.165
		Parsorbitalis R	1.84997	0.007 (0~ 0.013)	5859.07	0.0216995	0.0483372	0.064	0.185
		Parstriangularis L	2.23122	0.01 (0.001~ 0.018)	5873.88	0.0271578	0.0582251	0.026	0.122
		Parstriangularis R	2.59947	0.012 (0.003~ 0.02)	5818.36	0.0317476	0.0681576	0.009	0.061
		Precentral L	0.468071	0.001 (-0.005~ 0.007)	5957.88	0.00536246	0.0121282	0.64	0.778
		Precentral R	0.520036	0.002 (-0.004~ 0.008)	5971.58	0.00598656	0.0134592	0.603	0.751
		Rostral middle frontal L	2.76726	0.009 (0.003~ 0.016)	5899.36	0.0322006	0.0720574	0.006	0.045
		Rostral middle frontal R	3.22369	0.011 (0.004~ 0.018)	5876.67	0.037919	0.0841043	0.001	0.021
		Superior frontal L	1.953	0.007 (0~ 0.013)	5960.35	0.0229112	0.0505937	0.051	0.16
		Superior frontal R	2.02233	0.007 (0~ 0.014)	5974.46	0.023735	0.0523279	0.043	0.147
		Frontal pole L	-0.357951	-0.001 (-0.008~ 0.006)	5604.85	-0.00422327	-0.0095625	0.72	0.828
		Frontal pole R	3.09402	0.011 (0.004~ 0.018)	5757.67	0.0365495	0.081551	0.002	0.025
	Paracentral lobule	Paracentral L	0.717202	0.003 (-0.004~ 0.01)	5731.67	0.0088872	0.0189466	0.473	0.639
		Paracentral R	0.112833	0 (-0.007~ 0.008)	5691.28	0.00140155	0.00299131	0.91	0.934
	Parietal	Inferior parietal L	2.83079	0.011 (0.004~ 0.019)	5930.66	0.0343913	0.0735167	0.005	0.04
		Inferior parietal R	3.47795	0.014 (0.006~ 0.021)	5936.88	0.0407856	0.0902763	<0.001	0.018
		Postcentral L	2.9658	0.01 (0.003~ 0.016)	6005.51	0.0344989	0.0765416	0.003	0.029
		Postcentral R	0.617196	0.002 (-0.005~ 0.009)	5938.54	0.00723774	0.0160182	0.537	0.695
		Precuneus L	2.17541	0.008 (0.001~ 0.014)	5301.06	0.0255329	0.059757	0.03	0.128
		Precuneus R	3.12933	0.011 (0.004~ 0.018)	5381.46	0.0362446	0.0853162	0.002	0.024
		Pericalcarine L	0.116935	0.001 (-0.009~ 0.01)	5988.83	0.00150491	0.00302206	0.907	0.934
		Pericalcarine R	0.160919	0.001 (-0.008~ 0.01)	5969.5	0.00206818	0.00416552	0.872	0.907
		Superior parietal L	1.63502	0.006 (-0.001~ 0.013)	5927.19	0.0196349	0.0424745	0.102	0.239
		Superior parietal R	1.76089	0.006 (-0.001~ 0.013)	5931.28	0.020768	0.0457286	0.078	0.206
		Supramarginal L	2.4994	0.012 (0.003~ 0.021)	5848.59	0.0297537	0.0653643	0.012	0.073
		Supramarginal R	2.69169	0.012 (0.003~ 0.02)	5842.73	0.0326479	0.0704283	0.007	0.053
	Temporal	Banks of Superior Temporal Sulcus L	1.90202	0.009 (0~ 0.019)	5827.34	0.023482	0.0498322	0.057	0.173
		Banks of Superior Temporal Sulcus R	3.31285	0.014 (0.006~ 0.022)	5866.09	0.040301	0.0865082	<0.001	0.021
		fusiform L	3.83079	0.012 (0.006~ 0.018)	5877.4	0.0444261	0.0999369	<0.001	0.007
		fusiform R	3.22026	0.01 (0.004~ 0.016)	5868.35	0.0369911	0.0840742	0.001	0.021
		Inferior temporal L	4.12485	0.015 (0.008~ 0.022)	5905.21	0.047371	0.107355	<0.001	0.007
		Inferior temporal R	2.07166	0.007 (0~ 0.014)	5999.8	0.0237269	0.0534908	0.038	0.137
		Middle temporal L	3.84372	0.013 (0.007~ 0.02)	5979.05	0.0448073	0.099418	<0.001	0.007
		Middle temporal R	3.28678	0.011 (0.004~ 0.017)	6011.92	0.0374868	0.0847802	0.001	0.021
		Parahippocampal L	2.02963	0.008 (0~ 0.015)	5632.5	0.0255518	0.0540874	0.042	0.147
		Parahippocampal R	1.84638	0.007 (0~ 0.015)	5824.73	0.0230049	0.0483852	0.065	0.185
		Superior temporal L	2.08445	0.007 (0~ 0.014)	5974.95	0.024565	0.0539331	0.037	0.137
		Superior temporal R	2.95276	0.009 (0.003~ 0.016)	5981.18	0.0355266	0.0763599	0.003	0.029
		Transverse temporal L	1.03246	0.005 (-0.004~ 0.013)	5390.05	0.0129401	0.028126	0.302	0.487
		Transverse temporal R	3.05994	0.012 (0.004~ 0.019)	5749.08	0.0381727	0.0807131	0.002	0.025
		Entorhinal L	1.23676	0.008 (-0.004~ 0.019)	4549.98	0.0152968	0.0366699	0.216	0.384
		Entorhinal R	0.111193	0.001 (-0.011~ 0.012)	5901.49	0.00136592	0.00289484	0.911	0.934
		Temporal pole L	1.11766	0.004 (-0.003~ 0.011)	5827.55	0.0134085	0.0292817	0.264	0.442
		Temporal pole R	1.99189	0.008 (0~ 0.015)	5875.74	0.0244664	0.0519714	0.046	0.153
	Occipital	Cuneus L	1.37989	0.005 (-0.002~ 0.013)	5940.28	0.0171628	0.0358072	0.168	0.326
		Cuneus R	0.806112	0.003 (-0.004~ 0.01)	5911.53	0.00994219	0.0209689	0.42	0.607
		Lateral occipital L	3.94856	0.013 (0.007~ 0.02)	5942.05	0.0457727	0.102447	<0.001	0.007
		Lateral occipital R	3.03904	0.01 (0.004~ 0.017)	5934.58	0.0350103	0.078899	0.002	0.025
		Lingual L	2.31328	0.008 (0.001~ 0.016)	5943.53	0.0289637	0.0600117	0.021	0.105
		Lingual R	2.19364	0.008 (0.001~ 0.016)	5892.51	0.0277586	0.0571537	0.028	0.125
	Cingulate	Caudal anterior L	2.60724	0.017 (0.004~ 0.029)	5648.95	0.0329728	0.0693788	0.009	0.061
		Caudal anterior R	1.57907	0.009 (-0.002~ 0.021)	5225.65	0.0198323	0.043688	0.114	0.261
		Isthmus L	1.71769	0.007 (-0.001~ 0.016)	5587.07	0.0207234	0.0459604	0.086	0.217
		IsthmusR	0.750042	0.003 (-0.005~ 0.011)	5608.93	0.00924127	0.0200298	0.453	0.635
		Posterior L	1.95972	0.008 (0~ 0.016)	5568.56	0.0239583	0.0525234	0.05	0.16
		Posterior R	1.85536	0.008 (0~ 0.016)	5648.98	0.0228297	0.0493711	0.064	0.185
		Rostral anterior L	1.30765	0.007 (-0.003~ 0.016)	5732.73	0.0160357	0.0345415	0.191	0.353
		Rostral anterior R	0.971618	0.005 (-0.005~ 0.015)	5760.08	0.0119405	0.0256042	0.331	0.522
	Insula	Insula L	1.56062	0.005 (-0.001~ 0.011)	5978.94	0.0186461	0.0403659	0.119	0.268
		Insula R	1.90071	0.006 (0~ 0.012)	5937.97	0.0226413	0.0493318	0.057	0.173
Total cortical surface area			3.50375	0.008 (0.004~ 0.013)	6109.53	0.0378788	0.0896518	<0.001	0.018
Cortical mean thickness	Frontal	Caudal middle frontal L	-0.161862	0 (-0.003~ 0.002)	5724.99	-0.00202292	-0.00427845	0.871	0.907
		Caudal middle frontal R	0.317195	0 (-0.002~ 0.003)	5848.58	0.00404419	0.00829528	0.751	0.849
		Lateral orbitofrontal L	1.53698	0.002 (0~ 0.004)	5780.43	0.0193332	0.0404314	0.124	0.275
		Lateral orbitofrontal R	1.01295	0.001 (-0.001~ 0.004)	5825.73	0.0125886	0.0265426	0.311	0.494
		Medial orbitofrontal L	1.10908	0.002 (-0.001~ 0.004)	5771.91	0.0139038	0.0291966	0.267	0.445
		Medial orbitofrontal R	1.24623	0.002 (-0.001~ 0.004)	5852.84	0.0156101	0.0325795	0.213	0.384
		Parsopercularis L	2.21141	0.003 (0~ 0.005)	5694.1	0.0279892	0.058612	0.027	0.125
		Parsopercularis R	0.736573	0.001 (-0.002~ 0.003)	5804.97	0.00934058	0.0193351	0.461	0.636
		Parsorbitalis L	2.1415	0.003 (0~ 0.007)	5758.76	0.0272575	0.0564395	0.032	0.128
		Parsorbitalis R	1.24239	0.002 (-0.001~ 0.005)	5818.95	0.0158058	0.0325736	0.214	0.384
		Parstriangularis L	1.14102	0.002 (-0.001~ 0.004)	5736.99	0.0145536	0.0301288	0.254	0.434
		Parstriangularis R	1.81859	0.002 (0~ 0.005)	5761.97	0.0232171	0.0479158	0.069	0.194
		Precentral L	0.536734	0.001 (-0.002~ 0.003)	5848.15	0.00665238	0.0140372	0.591	0.746
		Precentral R	-0.825024	-0.001 (-0.004~ 0.002)	5823.07	-0.0105033	-0.0216232	0.409	0.6
		Rostral middle frontal L	1.38318	0.002 (-0.001~ 0.004)	5762.27	0.0168976	0.0364429	0.167	0.326
		Rostral middle frontal R	0.829489	0.001 (-0.001~ 0.003)	5836.07	0.0103008	0.021716	0.407	0.6
		Superior frontal L	-0.0786161	0 (-0.002~ 0.002)	5891.76	-0.000985965	-0.00204842	0.937	0.956
		Superior frontal R	0.789005	0.001 (-0.001~ 0.003)	5889.1	0.00989139	0.0205629	0.43	0.613
		Frontal pole L	1.13502	0.003 (-0.002~ 0.007)	5761.62	0.0145793	0.0299061	0.256	0.434
		Frontal pole R	0.789833	0.002 (-0.003~ 0.006)	5723.52	0.0100446	0.0208802	0.43	0.613
	Paracentral lobule	Paracentral L	-0.641788	-0.001 (-0.004~ 0.002)	5875.45	-0.00797633	-0.0167456	0.521	0.682
		Paracentral R	-0.025802	0 (-0.003~ 0.003)	5835.63	-0.000324857	-0.000675522	0.979	0.979
	Parietal	Inferior parietal L	0.885154	0.001 (-0.001~ 0.003)	5799.65	0.0109948	0.023246	0.376	0.567
		Inferior parietal R	-0.256247	0 (-0.003~ 0.002)	5762.83	-0.00314322	-0.00675105	0.798	0.866
		Postcentral L	0.947385	0.001 (-0.002~ 0.005)	5927.61	0.0115874	0.0246103	0.343	0.537
		Postcentral R	0.664433	0.001 (-0.002~ 0.004)	5817.85	0.00822048	0.0174221	0.506	0.671
		Precuneus L	2.08676	0.002 (0~ 0.005)	5879.95	0.0259185	0.0544271	0.037	0.137
		Precuneus R	1.42802	0.002 (-0.001~ 0.004)	5884.28	0.0179466	0.0372321	0.153	0.316
		Pericalcarine L	0.650609	0.001 (-0.003~ 0.006)	5856.19	0.00790724	0.0170037	0.515	0.678
		Pericalcarine R	1.33831	0.003 (-0.001~ 0.008)	5872.19	0.0164438	0.034929	0.181	0.339
		Superior parietal L	0.425223	0.001 (-0.002~ 0.003)	5847.64	0.00524092	0.0111213	0.671	0.797
		Superior parietal R	-0.380128	0 (-0.003~ 0.002)	5822.14	-0.00471878	-0.00996365	0.704	0.818
		Supramarginal L	-0.239045	0 (-0.003~ 0.002)	5786.48	-0.00297093	-0.00628496	0.811	0.866
		Supramarginal R	0.478711	0.001 (-0.002~ 0.003)	5721.62	0.00577551	0.0126574	0.632	0.773
	Temporal	Banks of Superior Temporal Sulcus L	0.276308	0 (-0.003~ 0.004)	5770.91	0.00350952	0.00727448	0.782	0.866
		Banks of Superior Temporal Sulcus R	0.718529	0.001 (-0.002~ 0.004)	5838.35	0.0091242	0.0188074	0.472	0.639
		fusiform L	2.96906	0.003 (0.001~ 0.006)	5858.23	0.0377649	0.0775829	0.003	0.029
		fusiform R	1.47269	0.002 (-0.001~ 0.004)	5849.18	0.0181445	0.0385117	0.141	0.299
		Inferior temporal L	1.17642	0.001 (-0.001~ 0.004)	5854.48	0.0149681	0.0307501	0.239	0.419
		Inferior temporal R	1.03629	0.001 (-0.001~ 0.004)	5793.26	0.0130064	0.0272301	0.3	0.487
		Middle temporal L	0.237514	0 (-0.002~ 0.003)	5800.73	0.00295108	0.00623703	0.812	0.866
		Middle temporal R	1.48558	0.002 (-0.001~ 0.004)	5835.73	0.0183783	0.0388937	0.137	0.295
		Parahippocampal L	0.229177	0.001 (-0.004~ 0.005)	5855.13	0.00290486	0.00599008	0.819	0.869
		Parahippocampal R	1.16203	0.002 (-0.002~ 0.006)	5880.98	0.0145106	0.0303056	0.245	0.425
		Superior temporal L	2.17007	0.003 (0~ 0.006)	5851.27	0.0270023	0.0567386	0.03	0.128
		Superior temporal R	1.74992	0.002 (0~ 0.005)	5892.24	0.0224122	0.0455941	0.08	0.208
		Transverse temporal L	2.35464	0.004 (0.001~ 0.008)	5716.12	0.0298764	0.0622879	0.019	0.097
		Transverse temporal R	2.45256	0.005 (0.001~ 0.008)	5850.49	0.0306673	0.0641289	0.014	0.08
		Entorhinal L	-0.592382	-0.001 (-0.006~ 0.003)	5831.52	-0.00756718	-0.0155146	0.554	0.711
		Entorhinal R	-0.449129	-0.001 (-0.006~ 0.004)	5820.57	-0.00576416	-0.0117738	0.653	0.786
		Temporal pole L	-0.318998	-0.001 (-0.005~ 0.004)	5669.24	-0.00408595	-0.00847336	0.75	0.849
		Temporal pole R	0.297811	0.001 (-0.003~ 0.005)	5793.86	0.00377253	0.00782504	0.766	0.852
	Occipital	Cuneus L	1.36846	0.002 (-0.001~ 0.006)	5896.56	0.0169002	0.0356421	0.171	0.33
		Cuneus R	2.25317	0.004 (0.001~ 0.007)	5893.92	0.0273472	0.0586978	0.024	0.117
		Lateral occipital L	1.79766	0.002 (0~ 0.005)	5869.68	0.0199146	0.0469279	0.072	0.196
		Lateral occipital R	1.60009	0.002 (0~ 0.005)	5855.25	0.0175133	0.0418218	0.11	0.253
		Lingual L	1.69002	0.003 (0~ 0.006)	5917.46	0.0202749	0.0439394	0.091	0.22
		Lingual R	1.52262	0.002 (-0.001~ 0.005)	5918.08	0.018475	0.0395851	0.128	0.28
	Cingulate	Caudal anterior L	-0.552879	-0.001 (-0.005~ 0.003)	5875.98	-0.00698593	-0.0144251	0.58	0.736
		Caudal anterior R	-2.12861	-0.004 (-0.008~ 0)	5814.7	-0.0274082	-0.0558292	0.033	0.128
		Isthmus L	0.809832	0.001 (-0.002~ 0.005)	5904.76	0.0103326	0.0210777	0.418	0.607
		IsthmusR	0.415825	0.001 (-0.003~ 0.004)	4577	0.00529918	0.0122928	0.678	0.801
		Posterior L	-0.302058	0 (-0.003~ 0.002)	5858.94	-0.00382288	-0.00789243	0.763	0.852
		Posterior R	0.707553	0.001 (-0.002~ 0.003)	5753.24	0.00908086	0.0186566	0.479	0.64
		Rostral anterior L	0.747597	0.001 (-0.002~ 0.004)	5720.4	0.0091155	0.019769	0.455	0.635
		Rostral anterior R	-0.265388	0 (-0.004~ 0.003)	5786.95	-0.00337874	-0.0069773	0.791	0.866
	Insula	Insula L	3.23096	0.004 (0.002~ 0.006)	5755.93	0.0400426	0.0851733	0.001	0.021
		Insula R	2.49657	0.003 (0.001~ 0.006)	5768.62	0.0307159	0.0657411	0.013	0.073
Global mean thickness			1.4144	0.001 (0~ 0.003)	5927.69	0.0173951	0.0367418	0.157	0.318

## Sheet: Tobacco-- 2year
Region			T-Value	b (95% CI)	Degrees of freedom	β	Cohen's D	P value	FDR-adjusted P value
Cortical volume	Frontal	Caudal middle frontal L	-2.38742	-0.014 (-0.025~ -0.002)	5648.45	-0.0261689	-0.0635323	0.017	0.041
		Caudal middle frontal R	-2.4575	-0.015 (-0.026~ -0.003)	5633.67	-0.0270339	-0.0654828	0.014	0.035
		Lateral orbitofrontal L	-2.49742	-0.008 (-0.014~ -0.002)	5710.67	-0.0229546	-0.0660965	0.013	0.032
		Lateral orbitofrontal R	-2.36673	-0.008 (-0.014~ -0.001)	5674.33	-0.0215393	-0.062838	0.018	0.042
		Medial orbitofrontal L	-1.80651	-0.007 (-0.014~ 0.001)	5492.04	-0.017154	-0.0487534	0.071	0.129
		Medial orbitofrontal R	-1.69925	-0.006 (-0.012~ 0.001)	5546.67	-0.0166104	-0.0456321	0.089	0.157
		Parsopercularis L	-0.693206	-0.004 (-0.016~ 0.007)	5624.83	-0.00804838	-0.0184858	0.488	0.608
		Parsopercularis R	0.565674	0.003 (-0.008~ 0.014)	5522.72	0.00648201	0.0152237	0.572	0.687
		Parsorbitalis L	-2.84238	-0.012 (-0.02~ -0.004)	5596.61	-0.030634	-0.0759888	0.004	0.015
		Parsorbitalis R	-1.39236	-0.006 (-0.015~ 0.002)	5656.43	-0.0153384	-0.0370262	0.164	0.252
		Parstriangularis L	0.970525	0.006 (-0.006~ 0.017)	5673.33	0.0112497	0.0257702	0.332	0.44
		Parstriangularis R	1.78551	0.01 (-0.001~ 0.021)	5606.72	0.020718	0.0476913	0.074	0.133
		Precentral L	-5.72542	-0.019 (-0.026~ -0.013)	5638.61	-0.0553965	-0.152494	<0.001	<0.001
		Precentral R	-6.54608	-0.023 (-0.03~ -0.016)	5717.31	-0.065352	-0.173147	<0.001	<0.001
		Rostral middle frontal L	-2.71361	-0.01 (-0.018~ -0.003)	5586.62	-0.0264958	-0.072611	0.007	0.021
		Rostral middle frontal R	-1.20259	-0.005 (-0.013~ 0.003)	5560.55	-0.0121034	-0.0322545	0.229	0.338
		Superior frontal L	-1.95924	-0.006 (-0.013~ 0)	5734.96	-0.0181095	-0.0517432	0.05	0.094
		Superior frontal R	-3.19592	-0.011 (-0.018~ -0.004)	5689.49	-0.029829	-0.0847402	0.001	0.006
		Frontal pole L	-2.88103	-0.014 (-0.024~ -0.005)	5551.2	-0.0327005	-0.0773365	0.004	0.014
		Frontal pole R	-0.113811	-0.001 (-0.01~ 0.009)	5586.72	-0.00129609	-0.00304534	0.909	0.927
	Paracentral lobule	Paracentral L	-2.93571	-0.013 (-0.022~ -0.004)	5639.05	-0.0323203	-0.078188	0.003	0.013
		Paracentral R	-2.78967	-0.013 (-0.022~ -0.004)	5546.38	-0.0309241	-0.0749166	0.005	0.017
	Parietal	Inferior parietal L	-2.86577	-0.014 (-0.023~ -0.004)	5689.77	-0.0308381	-0.0759844	0.004	0.014
		Inferior parietal R	-2.37168	-0.01 (-0.019~ -0.002)	5642.54	-0.0238716	-0.0631465	0.018	0.042
		Postcentral L	-4.04372	-0.017 (-0.025~ -0.009)	5688.79	-0.0405189	-0.107226	<0.001	<0.001
		Postcentral R	-4.07967	-0.017 (-0.026~ -0.009)	5617.4	-0.0414165	-0.108865	<0.001	<0.001
		Precuneus L	0.428923	0.002 (-0.006~ 0.009)	5720.74	0.00409821	0.0113418	0.668	0.753
		Precuneus R	1.04613	0.004 (-0.003~ 0.011)	5781.37	0.00971791	0.0275169	0.296	0.41
		Pericalcarine L	-2.39169	-0.017 (-0.03~ -0.003)	5838.45	-0.0290295	-0.0626016	0.017	0.041
		Pericalcarine R	-2.30902	-0.015 (-0.028~ -0.002)	5795.77	-0.0276297	-0.06066	0.021	0.047
		Superior parietal L	-0.724268	-0.003 (-0.012~ 0.005)	5727.45	-0.00753422	-0.0191403	0.469	0.59
		Superior parietal R	0.36398	0.002 (-0.007~ 0.01)	5692.56	0.00374284	0.00964838	0.716	0.776
		Supramarginal L	-2.21785	-0.012 (-0.022~ -0.001)	5535.09	-0.0231344	-0.0596212	0.027	0.058
		Supramarginal R	-2.49242	-0.012 (-0.022~ -0.003)	5568.72	-0.0266713	-0.0667997	0.013	0.032
	Temporal	Banks of Superior Temporal Sulcus L	-0.829992	-0.005 (-0.018~ 0.007)	5480.13	-0.0094676	-0.0224238	0.407	0.525
		Banks of Superior Temporal Sulcus R	-1.11967	-0.006 (-0.017~ 0.005)	5620.85	-0.0123346	-0.0298689	0.263	0.377
		fusiform L	-2.58101	-0.01 (-0.018~ -0.002)	5647.19	-0.0251253	-0.0686915	0.01	0.027
		fusiform R	-1.4541	-0.006 (-0.013~ 0.002)	5717.45	-0.0137524	-0.0384613	0.146	0.234
		Inferior temporal L	-2.11443	-0.009 (-0.018~ -0.001)	5604.31	-0.0207262	-0.0564889	0.035	0.072
		Inferior temporal R	-3.7029	-0.016 (-0.024~ -0.007)	5732.63	-0.0366036	-0.0978128	<0.001	0.002
		Middle temporal L	-2.54346	-0.01 (-0.017~ -0.002)	5760.69	-0.0247535	-0.067022	0.011	0.029
		Middle temporal R	-3.20265	-0.011 (-0.018~ -0.004)	5751.51	-0.0293716	-0.0844596	0.001	0.006
		Parahippocampal L	-4.16191	-0.023 (-0.033~ -0.012)	5735.84	-0.0492777	-0.109907	<0.001	<0.001
		Parahippocampal R	-2.59852	-0.013 (-0.023~ -0.003)	5733.84	-0.0303128	-0.068633	0.009	0.027
		Superior temporal L	-2.59659	-0.01 (-0.017~ -0.002)	5668.23	-0.0254943	-0.068978	0.009	0.027
		Superior temporal R	-1.66585	-0.006 (-0.012~ 0.001)	5768.93	-0.0162392	-0.0438649	0.096	0.166
		Transverse temporal L	-0.0767158	0 (-0.012~ 0.011)	5664.92	-0.000885384	-0.00203853	0.939	0.939
		Transverse temporal R	0.45283	0.003 (-0.008~ 0.014)	5748.18	0.00514348	0.0119454	0.651	0.744
		Entorhinal L	-2.54365	-0.019 (-0.034~ -0.004)	5557.75	-0.0301005	-0.0682397	0.011	0.029
		Entorhinal R	-3.98191	-0.03 (-0.044~ -0.015)	5597.71	-0.0471458	-0.106443	<0.001	<0.001
		Temporal pole L	-3.1149	-0.016 (-0.026~ -0.006)	5597.2	-0.0367882	-0.08327	0.002	0.008
		Temporal pole R	-0.322434	-0.002 (-0.012~ 0.008)	5434.37	-0.00380537	-0.00874775	0.747	0.801
	Occipital	Cuneus L	-0.810588	-0.005 (-0.017~ 0.007)	5803.28	-0.00952094	-0.0212811	0.418	0.535
		Cuneus R	-0.427073	-0.002 (-0.014~ 0.009)	5761.74	-0.0048687	-0.0112527	0.669	0.753
		Lateral occipital L	-0.578804	-0.002 (-0.011~ 0.006)	5738.21	-0.00583893	-0.0152818	0.563	0.685
		Lateral occipital R	-0.433932	-0.002 (-0.01~ 0.006)	5709.03	-0.00422011	-0.011486	0.664	0.753
		Lingual L	-0.850625	-0.004 (-0.014~ 0.006)	5798.65	-0.0095619	-0.0223411	0.395	0.514
		Lingual R	-1.09109	-0.005 (-0.015~ 0.004)	5758.88	-0.0122228	-0.0287555	0.275	0.39
	Cingulate	Caudal anterior L	-1.0745	-0.01 (-0.027~ 0.008)	5496.77	-0.0126406	-0.0289856	0.283	0.397
		Caudal anterior R	-0.371665	-0.003 (-0.019~ 0.013)	5511.03	-0.00443348	-0.010013	0.71	0.775
		Isthmus L	0.380501	0.002 (-0.008~ 0.012)	5723.88	0.00400822	0.0100587	0.704	0.774
		IsthmusR	-0.412819	-0.002 (-0.012~ 0.008)	5656.21	-0.0045233	-0.0109781	0.68	0.756
		Posterior L	-1.15754	-0.006 (-0.015~ 0.004)	5581.3	-0.0122929	-0.0309882	0.247	0.357
		Posterior R	-2.55707	-0.013 (-0.023~ -0.003)	5638	-0.0271758	-0.0681099	0.011	0.029
		Rostral anterior L	-2.01	-0.012 (-0.023~ 0)	5651.37	-0.0212066	-0.0534748	0.044	0.087
		Rostral anterior R	-2.17137	-0.015 (-0.028~ -0.001)	5488.58	-0.0243807	-0.0586182	0.03	0.064
	Insula	Insula L	-0.875357	-0.003 (-0.009~ 0.003)	5795.68	-0.00841142	-0.0229966	0.381	0.499
		Insula R	0.383488	0.001 (-0.005~ 0.008)	5794.29	0.00364739	0.0100759	0.701	0.774
Total cortical volume			-4.59587	-0.008 (-0.012~ -0.005)	5812.39	-0.0284667	-0.120565	<0.001	<0.001
Intracranial volume			-3.65453	-0.011 (-0.017~ -0.005)	5955.18	-0.038609	-0.094714	<0.001	0.002
Cortical surface area	Frontal	Caudal middle frontal L	-3.51867	-0.022 (-0.034~ -0.01)	5687.55	-0.0427078	-0.0933138	<0.001	0.003
		Caudal middle frontal R	-3.62117	-0.023 (-0.036~ -0.011)	5716.29	-0.0440075	-0.0957903	<0.001	0.002
		Lateral orbitofrontal L	-3.15407	-0.012 (-0.02~ -0.005)	5792.84	-0.0370781	-0.0828811	0.002	0.007
		Lateral orbitofrontal R	-3.31661	-0.014 (-0.023~ -0.006)	5798.02	-0.0384532	-0.0871133	<0.001	0.005
		Medial orbitofrontal L	-3.5354	-0.016 (-0.024~ -0.007)	5730.63	-0.0418793	-0.0934044	<0.001	0.003
		Medial orbitofrontal R	-3.63019	-0.014 (-0.022~ -0.006)	5790.66	-0.0425575	-0.0954104	<0.001	0.002
		Parsopercularis L	-2.40346	-0.015 (-0.027~ -0.003)	5632.5	-0.029415	-0.0640495	0.016	0.04
		Parsopercularis R	-1.56485	-0.009 (-0.021~ 0.002)	5603.33	-0.0190863	-0.0418098	0.118	0.196
		Parsorbitalis L	-3.53981	-0.016 (-0.025~ -0.007)	5570.31	-0.0411863	-0.0948573	<0.001	0.003
		Parsorbitalis R	-2.70221	-0.013 (-0.022~ -0.003)	5692.74	-0.0316021	-0.0716288	0.007	0.021
		Parstriangularis L	-0.987607	-0.006 (-0.017~ 0.006)	5694.42	-0.0119908	-0.0261751	0.323	0.431
		Parstriangularis R	-0.721372	-0.004 (-0.016~ 0.007)	5625.75	-0.00878083	-0.0192353	0.471	0.59
		Precentral L	-5.6057	-0.022 (-0.03~ -0.014)	5800.11	-0.0640094	-0.147212	<0.001	<0.001
		Precentral R	-6.08548	-0.024 (-0.032~ -0.016)	5820.6	-0.0697686	-0.15953	<0.001	<0.001
		Rostral middle frontal L	-3.71996	-0.016 (-0.025~ -0.008)	5738.53	-0.0431794	-0.0982128	<0.001	0.002
		Rostral middle frontal R	-2.32974	-0.011 (-0.02~ -0.002)	5714.86	-0.0273692	-0.0616361	0.02	0.045
		Superior frontal L	-2.74724	-0.012 (-0.021~ -0.003)	5799.12	-0.0321999	-0.0721516	0.006	0.019
		Superior frontal R	-4.04171	-0.018 (-0.027~ -0.01)	5807.53	-0.0473446	-0.106072	<0.001	<0.001
		Frontal pole L	-5.19957	-0.024 (-0.033~ -0.015)	5379.29	-0.0608596	-0.141786	<0.001	<0.001
		Frontal pole R	-3.37135	-0.016 (-0.025~ -0.007)	5539.35	-0.0396638	-0.0905949	<0.001	0.004
	Paracentral lobule	Paracentral L	-3.5769	-0.017 (-0.026~ -0.008)	5565.82	-0.0441437	-0.0958899	<0.001	0.002
		Paracentral R	-3.28008	-0.016 (-0.026~ -0.007)	5518.71	-0.0405952	-0.0883072	0.001	0.005
	Parietal	Inferior parietal L	-3.89441	-0.021 (-0.031~ -0.01)	5779.34	-0.0472343	-0.102455	<0.001	<0.001
		Inferior parietal R	-3.34259	-0.017 (-0.027~ -0.007)	5787.26	-0.0391527	-0.0878772	<0.001	0.004
		Postcentral L	-4.93039	-0.021 (-0.03~ -0.013)	5859.92	-0.0572697	-0.128815	<0.001	<0.001
		Postcentral R	-4.73304	-0.021 (-0.03~ -0.012)	5787.57	-0.0553688	-0.124429	<0.001	<0.001
		Precuneus L	-1.79107	-0.008 (-0.017~ 0.001)	5331.76	-0.0210066	-0.0490578	0.073	0.133
		Precuneus R	-2.13919	-0.01 (-0.019~ -0.001)	5331.5	-0.0247579	-0.0585942	0.032	0.068
		Pericalcarine L	-4.2045	-0.027 (-0.039~ -0.014)	5800.51	-0.0540728	-0.110411	<0.001	<0.001
		Pericalcarine R	-3.79821	-0.023 (-0.034~ -0.011)	5777.82	-0.0487702	-0.0999373	<0.001	0.001
		Superior parietal L	-1.97777	-0.01 (-0.019~ 0)	5772.23	-0.0237331	-0.0520635	0.048	0.093
		Superior parietal R	-1.55132	-0.007 (-0.016~ 0.002)	5775.9	-0.0182852	-0.0408246	0.121	0.2
		Supramarginal L	-3.02544	-0.018 (-0.03~ -0.006)	5667.9	-0.0359196	-0.0803726	0.002	0.01
		Supramarginal R	-3.33317	-0.019 (-0.03~ -0.008)	5662.55	-0.040338	-0.0885893	<0.001	0.004
	Temporal	Banks of Superior Temporal Sulcus L	-1.64539	-0.01 (-0.023~ 0.002)	5646.82	-0.0202533	-0.0437923	0.1	0.17
		Banks of Superior Temporal Sulcus R	-1.9617	-0.011 (-0.022~ 0)	5701.22	-0.0238153	-0.0519611	0.05	0.094
		fusiform L	-3.69216	-0.015 (-0.024~ -0.007)	5700.61	-0.0427812	-0.0978024	<0.001	0.002
		fusiform R	-2.82008	-0.012 (-0.02~ -0.004)	5708.44	-0.0323572	-0.0746506	0.005	0.016
		Inferior temporal L	-3.50594	-0.016 (-0.026~ -0.007)	5747.82	-0.0402384	-0.0924876	<0.001	0.003
		Inferior temporal R	-4.3227	-0.019 (-0.028~ -0.011)	5852.85	-0.0494298	-0.113006	<0.001	<0.001
		Middle temporal L	-2.93085	-0.013 (-0.022~ -0.004)	5836.48	-0.0341812	-0.0767271	0.003	0.013
		Middle temporal R	-4.27047	-0.018 (-0.027~ -0.01)	5870.88	-0.0486925	-0.111469	<0.001	<0.001
		Parahippocampal L	-3.45593	-0.017 (-0.027~ -0.007)	5457.2	-0.043348	-0.0935643	<0.001	0.003
		Parahippocampal R	-2.3774	-0.012 (-0.022~ -0.002)	5655.31	-0.0295357	-0.0632272	0.017	0.042
		Superior temporal L	-3.81213	-0.017 (-0.025~ -0.008)	5814.81	-0.0448915	-0.0999837	<0.001	0.001
		Superior temporal R	-4.00484	-0.017 (-0.025~ -0.009)	5826.6	-0.0481635	-0.104932	<0.001	<0.001
		Transverse temporal L	-1.97538	-0.011 (-0.022~ 0)	5344.88	-0.0246835	-0.0540395	0.048	0.093
		Transverse temporal R	-2.01001	-0.01 (-0.02~ 0)	5600.33	-0.0250126	-0.0537183	0.044	0.087
		Entorhinal L	-3.23827	-0.026 (-0.041~ -0.01)	4969.32	-0.0398835	-0.0918745	0.001	0.006
		Entorhinal R	-4.10412	-0.031 (-0.046~ -0.016)	5717.55	-0.050131	-0.108554	<0.001	<0.001
		Temporal pole L	-3.80188	-0.018 (-0.027~ -0.009)	5621.58	-0.0454362	-0.101414	<0.001	0.001
		Temporal pole R	-2.1018	-0.011 (-0.02~ -0.001)	5686.21	-0.0257404	-0.0557455	0.036	0.073
	Occipital	Cuneus L	-2.81505	-0.014 (-0.025~ -0.004)	5757.69	-0.0349891	-0.0741979	0.005	0.016
		Cuneus R	-2.10751	-0.01 (-0.02~ -0.001)	5723.56	-0.0259603	-0.0557142	0.035	0.072
		Lateral occipital L	-2.1956	-0.01 (-0.018~ -0.001)	5792.43	-0.0254626	-0.0576969	0.028	0.061
		Lateral occipital R	-1.73815	-0.008 (-0.017~ 0.001)	5763.53	-0.0200135	-0.0457901	0.082	0.146
		Lingual L	-2.94762	-0.014 (-0.024~ -0.005)	5755.75	-0.0368848	-0.0777054	0.003	0.013
		Lingual R	-3.11944	-0.015 (-0.025~ -0.006)	5694.87	-0.0394279	-0.0826732	0.002	0.008
	Cingulate	Caudal anterior L	-2.32777	-0.019 (-0.036~ -0.003)	5499.96	-0.0293161	-0.0627755	0.02	0.045
		Caudal anterior R	-2.49745	-0.019 (-0.034~ -0.004)	5206.62	-0.0312103	-0.0692227	0.013	0.032
		Isthmus L	-2.0681	-0.011 (-0.022~ -0.001)	5440.33	-0.0248818	-0.0560775	0.039	0.078
		IsthmusR	-2.58563	-0.014 (-0.024~ -0.003)	5425.85	-0.0317524	-0.0702042	0.01	0.027
		Posterior L	-2.91951	-0.016 (-0.026~ -0.005)	5458.42	-0.035572	-0.0790325	0.004	0.013
		Posterior R	-4.54641	-0.025 (-0.036~ -0.014)	5502.57	-0.055698	-0.122579	<0.001	<0.001
		Rostral anterior L	-3.30938	-0.022 (-0.035~ -0.009)	5563.87	-0.0404743	-0.0887336	<0.001	0.005
		Rostral anterior R	-3.2501	-0.022 (-0.036~ -0.009)	5554.79	-0.0397619	-0.0872154	0.001	0.005
	Insula	Insula L	-2.50811	-0.01 (-0.018~ -0.002)	5828.21	-0.0299247	-0.0657067	0.012	0.032
		Insula R	-1.39015	-0.006 (-0.014~ 0.002)	5761.93	-0.0165296	-0.0366277	0.165	0.252
Total cortical surface area			-4.97035	-0.015 (-0.021~ -0.009)	5964.74	-0.053815	-0.128713	<0.001	<0.001
Cortical mean thickness	Frontal	Caudal middle frontal L	-1.50554	-0.003 (-0.006~ 0.001)	5533.11	-0.0187644	-0.0404796	0.132	0.217
		Caudal middle frontal R	-1.01094	-0.002 (-0.005~ 0.002)	5679.14	-0.0128603	-0.0268296	0.312	0.422
		Lateral orbitofrontal L	-2.8694	-0.004 (-0.007~ -0.001)	5591.65	-0.0359658	-0.0767451	0.004	0.014
		Lateral orbitofrontal R	-1.23434	-0.002 (-0.005~ 0.001)	5654.97	-0.0152938	-0.0328284	0.217	0.327
		Medial orbitofrontal L	-0.263154	0 (-0.004~ 0.003)	5587.63	-0.00328727	-0.00704085	0.792	0.841
		Medial orbitofrontal R	-0.51158	-0.001 (-0.004~ 0.002)	5689.8	-0.00639152	-0.0135642	0.609	0.708
		Parsopercularis L	1.04093	0.002 (-0.001~ 0.005)	5496.14	0.0131401	0.0280816	0.298	0.41
		Parsopercularis R	1.00518	0.002 (-0.002~ 0.005)	5629.72	0.0127117	0.0267937	0.315	0.423
		Parsorbitalis L	-1.18429	-0.002 (-0.007~ 0.002)	5545.61	-0.0150082	-0.0318062	0.236	0.344
		Parsorbitalis R	-0.357198	-0.001 (-0.005~ 0.003)	5637.55	-0.0045302	-0.00951467	0.721	0.777
		Parstriangularis L	0.286374	0 (-0.003~ 0.004)	5543.01	0.00364127	0.0076929	0.775	0.826
		Parstriangularis R	1.97263	0.003 (0~ 0.007)	5573.79	0.0251117	0.0528445	0.049	0.093
		Precentral L	-2.67014	-0.005 (-0.008~ -0.001)	5679.52	-0.033036	-0.0708611	0.008	0.023
		Precentral R	-3.22985	-0.006 (-0.01~ -0.002)	5635.68	-0.0409813	-0.0860478	0.001	0.006
		Rostral middle frontal L	-1.40976	-0.002 (-0.005~ 0.001)	5579.97	-0.0171856	-0.0377449	0.159	0.25
		Rostral middle frontal R	-1.40023	-0.002 (-0.005~ 0.001)	5669.33	-0.0173507	-0.0371931	0.162	0.251
		Superior frontal L	-1.58946	-0.002 (-0.005~ 0.001)	5735.69	-0.0199097	-0.0419746	0.112	0.188
		Superior frontal R	-1.2934	-0.002 (-0.005~ 0.001)	5734.01	-0.0161948	-0.0341612	0.196	0.297
		Frontal pole L	-0.0780747	0 (-0.006~ 0.006)	5546.44	-0.000998531	-0.00209669	0.938	0.939
		Frontal pole R	1.49785	0.004 (-0.001~ 0.01)	5514.25	0.018951	0.0403417	0.134	0.218
	Paracentral lobule	Paracentral L	-2.89448	-0.005 (-0.009~ -0.002)	5710.31	-0.035853	-0.0766073	0.004	0.014
		Paracentral R	-2.58263	-0.005 (-0.008~ -0.001)	5642.75	-0.0323891	-0.0687618	0.01	0.027
	Parietal	Inferior parietal L	-1.1834	-0.002 (-0.005~ 0.001)	5622.65	-0.0146769	-0.031564	0.237	0.344
		Inferior parietal R	-0.63007	-0.001 (-0.004~ 0.002)	5579.73	-0.0077173	-0.0168699	0.529	0.651
		Postcentral L	-2.33358	-0.005 (-0.009~ -0.001)	5771.85	-0.0285158	-0.0614319	0.02	0.045
		Postcentral R	-2.59174	-0.006 (-0.01~ -0.001)	5643.45	-0.0320069	-0.0690001	0.01	0.027
		Precuneus L	-1.02716	-0.001 (-0.004~ 0.001)	5714.45	-0.0127379	-0.0271757	0.304	0.414
		Precuneus R	1.22103	0.002 (-0.001~ 0.005)	5709.85	0.0153154	0.0323179	0.222	0.332
		Pericalcarine L	0.181753	0.001 (-0.005~ 0.006)	5694.2	0.00220586	0.0048172	0.856	0.884
		Pericalcarine R	-0.225253	-0.001 (-0.007~ 0.005)	5711.11	-0.00276364	-0.0059613	0.822	0.863
		Superior parietal L	-1.40522	-0.002 (-0.005~ 0.001)	5677.88	-0.0172923	-0.0372977	0.16	0.25
		Superior parietal R	0.181594	0 (-0.003~ 0.003)	5652.83	0.00225021	0.00483056	0.856	0.884
		Supramarginal L	-1.4479	-0.002 (-0.006~ 0.001)	5607.2	-0.0179598	-0.0386719	0.148	0.235
		Supramarginal R	-1.65685	-0.003 (-0.006~ 0)	5526.01	-0.0199343	-0.0445766	0.098	0.168
	Temporal	Banks of Superior Temporal Sulcus L	-2.02403	-0.004 (-0.008~ 0)	5576.33	-0.0256066	-0.0542092	0.043	0.086
		Banks of Superior Temporal Sulcus R	-0.549437	-0.001 (-0.005~ 0.003)	5654.58	-0.00694987	-0.0146133	0.583	0.694
		fusiform L	-1.06755	-0.002 (-0.004~ 0.001)	5675.63	-0.0135558	-0.0283406	0.286	0.399
		fusiform R	-0.961052	-0.001 (-0.004~ 0.001)	5681.37	-0.011817	-0.0255006	0.337	0.443
		Inferior temporal L	-1.69666	-0.003 (-0.006~ 0)	5679.35	-0.0215259	-0.0450274	0.09	0.157
		Inferior temporal R	-2.15916	-0.004 (-0.007~ 0)	5611.96	-0.027026	-0.0576444	0.031	0.066
		Middle temporal L	-1.91118	-0.003 (-0.007~ 0)	5626.1	-0.0237063	-0.0509597	0.056	0.104
		Middle temporal R	-0.520331	-0.001 (-0.004~ 0.002)	5668.38	-0.00642955	-0.0138223	0.603	0.704
		Parahippocampal L	-3.58941	-0.011 (-0.018~ -0.005)	5643.57	-0.0453048	-0.0955599	<0.001	0.002
		Parahippocampal R	-2.8065	-0.008 (-0.013~ -0.002)	5711.43	-0.0349433	-0.0742715	0.005	0.016
		Superior temporal L	-0.369056	-0.001 (-0.004~ 0.003)	5687.15	-0.00458764	-0.00978759	0.712	0.775
		Superior temporal R	0.806803	0.001 (-0.002~ 0.005)	5713.14	0.0103117	0.0213481	0.42	0.535
		Transverse temporal L	0.803721	0.002 (-0.003~ 0.007)	5509.12	0.0101592	0.0216568	0.422	0.535
		Transverse temporal R	2.21767	0.006 (0.001~ 0.01)	5684.58	0.0276519	0.0588272	0.027	0.058
		Entorhinal L	-1.02685	-0.003 (-0.009~ 0.003)	5649.05	-0.0130712	-0.0273243	0.305	0.414
		Entorhinal R	-1.20348	-0.004 (-0.01~ 0.002)	5626.84	-0.0153833	-0.0320875	0.229	0.338
		Temporal pole L	-1.4563	-0.004 (-0.01~ 0.001)	5437.32	-0.0185592	-0.0394992	0.145	0.234
		Temporal pole R	0.0932016	0 (-0.005~ 0.006)	5607.54	0.00117545	0.00248924	0.926	0.939
	Occipital	Cuneus L	0.535201	0.001 (-0.003~ 0.006)	5732.34	0.00659355	0.0141378	0.593	0.7
		Cuneus R	0.194608	0 (-0.004~ 0.005)	5736.46	0.00235821	0.00513889	0.846	0.884
		Lateral occipital L	-0.23738	0 (-0.004~ 0.003)	5709.19	-0.00262677	-0.0062833	0.812	0.858
		Lateral occipital R	-0.571247	-0.001 (-0.004~ 0.002)	5690.25	-0.00624725	-0.0151457	0.568	0.687
		Lingual L	0.178104	0 (-0.004~ 0.004)	5765.51	0.00213473	0.0046912	0.859	0.884
		Lingual R	-0.122048	0 (-0.004~ 0.004)	5765.98	-0.00147861	-0.00321457	0.903	0.925
	Cingulate	Caudal anterior L	-1.10019	-0.003 (-0.008~ 0.002)	5718.47	-0.0138699	-0.0290976	0.271	0.387
		Caudal anterior R	1.89874	0.005 (0~ 0.01)	5617.8	0.0243595	0.0506655	0.058	0.106
		Isthmus L	0.0801244	0 (-0.004~ 0.004)	5727.63	0.00101995	0.00211742	0.936	0.939
		IsthmusR	-0.527744	-0.001 (-0.005~ 0.003)	5102.23	-0.00671327	-0.0147766	0.598	0.702
		Posterior L	-0.633025	-0.001 (-0.005~ 0.002)	5697.01	-0.00799713	-0.0167736	0.527	0.651
		Posterior R	-0.486349	-0.001 (-0.004~ 0.002)	5546.45	-0.00621818	-0.0130608	0.627	0.724
		Rostral anterior L	-0.413439	-0.001 (-0.005~ 0.003)	5525.16	-0.00502323	-0.0111242	0.679	0.756
		Rostral anterior R	-0.463593	-0.001 (-0.006~ 0.004)	5606	-0.00588481	-0.0123834	0.643	0.739
	Insula	Insula L	-0.548172	-0.001 (-0.004~ 0.002)	5573.64	-0.00677878	-0.0146851	0.584	0.694
		Insula R	0.596707	0.001 (-0.002~ 0.004)	5586.22	0.00731916	0.0159673	0.551	0.674
Global mean thickness			-1.60908	-0.002 (-0.004~ 0)	5771.97	-0.0197811	-0.0423589	0.108	0.182

## Sheet: Marijuana- 2year
Region			T-Value	b (95% CI)	Degrees of freedom	β	Cohen's D	P value	FDR-adjusted P value
Cortical volume	Frontal	Caudal middle frontal L	0.353883	0.003 (-0.013~ 0.019)	6016.67	0.00380775	0.00912455	0.723	0.914
		Caudal middle frontal R	-0.000922543	0 (-0.017~ 0.017)	6001.88	-9.95664e-06	-2.38162e-05	0.999	0.999
		Lateral orbitofrontal L	0.115854	0.001 (-0.008~ 0.009)	6018	0.00104007	0.00298686	0.908	0.976
		Lateral orbitofrontal R	-0.382819	-0.002 (-0.011~ 0.008)	5993.65	-0.00339887	-0.00988958	0.702	0.914
		Medial orbitofrontal L	0.330477	0.002 (-0.009~ 0.013)	5931.51	0.00308087	0.008582	0.741	0.914
		Medial orbitofrontal R	-0.0963496	0 (-0.01~ 0.009)	5949.78	-0.000923493	-0.00249821	0.923	0.976
		Parsopercularis L	1.50959	0.013 (-0.004~ 0.03)	5994.85	0.0171903	0.0389942	0.131	0.557
		Parsopercularis R	1.32038	0.011 (-0.005~ 0.027)	5941.82	0.01486	0.0342585	0.187	0.636
		Parsorbitalis L	-0.337816	-0.002 (-0.014~ 0.01)	5984.05	-0.00357709	-0.00873398	0.736	0.914
		Parsorbitalis R	-1.56955	-0.01 (-0.022~ 0.002)	6001.74	-0.0169345	-0.0405197	0.117	0.557
		Parstriangularis L	1.69285	0.014 (-0.002~ 0.03)	6019.43	0.0192351	0.0436386	0.091	0.541
		Parstriangularis R	1.15323	0.01 (-0.007~ 0.026)	5989.57	0.0131393	0.0298023	0.249	0.719
		Precentral L	-1.70482	-0.008 (-0.018~ 0.001)	5994.95	-0.0161898	-0.0440367	0.088	0.541
		Precentral R	-1.84686	-0.01 (-0.02~ 0.001)	6035.58	-0.0180842	-0.0475449	0.065	0.541
		Rostral middle frontal L	-0.652819	-0.004 (-0.014~ 0.007)	5972.19	-0.00625267	-0.0168949	0.514	0.85
		Rostral middle frontal R	-0.281881	-0.002 (-0.013~ 0.01)	5952.59	-0.00278034	-0.00730706	0.778	0.914
		Superior frontal L	0.188552	0.001 (-0.008~ 0.01)	6037.33	0.00170232	0.00485332	0.85	0.936
		Superior frontal R	0.901246	0.005 (-0.005~ 0.014)	6014.67	0.008227	0.0232417	0.367	0.834
		Frontal pole L	0.966604	0.007 (-0.007~ 0.021)	5980.79	0.0108088	0.0249977	0.334	0.807
		Frontal pole R	0.305719	0.002 (-0.012~ 0.016)	5987.13	0.00342052	0.00790212	0.76	0.914
	Paracentral lobule	Paracentral L	-0.926769	-0.006 (-0.019~ 0.007)	6005.03	-0.0100169	-0.023919	0.354	0.834
		Paracentral R	1.20334	0.008 (-0.005~ 0.021)	5944.12	0.013086	0.0312157	0.229	0.691
	Parietal	Inferior parietal L	-1.12267	-0.008 (-0.021~ 0.006)	6014.46	-0.0118251	-0.0289524	0.262	0.735
		Inferior parietal R	-1.70677	-0.011 (-0.023~ 0.002)	5991.24	-0.0168182	-0.0441009	0.088	0.541
		Postcentral L	0.349099	0.002 (-0.01~ 0.014)	6011.25	0.00342499	0.00900525	0.727	0.914
		Postcentral R	-1.5274	-0.009 (-0.022~ 0.003)	5975.59	-0.0152	-0.0395178	0.127	0.557
		Precuneus L	0.477834	0.003 (-0.008~ 0.013)	6019.56	0.00445575	0.0123176	0.633	0.914
		Precuneus R	-0.319686	-0.002 (-0.012~ 0.009)	6057.46	-0.00289586	-0.008215	0.749	0.914
		Pericalcarine L	0.513303	0.005 (-0.015~ 0.025)	6102.95	0.006072	0.0131412	0.608	0.89
		Pericalcarine R	0.282091	0.003 (-0.016~ 0.021)	6091.35	0.00329668	0.00722874	0.778	0.914
		Superior parietal L	-0.194089	-0.001 (-0.013~ 0.011)	6023.47	-0.0019694	-0.00500158	0.846	0.936
		Superior parietal R	-0.32505	-0.002 (-0.014~ 0.01)	6003.22	-0.00326151	-0.00839051	0.745	0.914
		Supramarginal L	-1.49461	-0.011 (-0.026~ 0.004)	5938.58	-0.0153013	-0.0387898	0.135	0.557
		Supramarginal R	-0.15241	-0.001 (-0.015~ 0.013)	5943.35	-0.0015974	-0.00395391	0.879	0.957
	Temporal	Banks of Superior Temporal Sulcus L	-0.796089	-0.008 (-0.026~ 0.011)	5923.85	-0.00892568	-0.0206866	0.426	0.841
		Banks of Superior Temporal Sulcus R	-1.18567	-0.01 (-0.025~ 0.006)	5995.73	-0.0128125	-0.0306247	0.236	0.691
		fusiform L	-0.1759	-0.001 (-0.012~ 0.01)	5991.65	-0.0016755	-0.00454487	0.86	0.942
		fusiform R	0.519846	0.003 (-0.008~ 0.014)	6035.29	0.00481405	0.0133831	0.603	0.89
		Inferior temporal L	0.731828	0.005 (-0.008~ 0.017)	5978.45	0.00702973	0.0189297	0.464	0.85
		Inferior temporal R	-1.88009	-0.012 (-0.024~ 0)	6041.06	-0.0181849	-0.0483785	0.06	0.541
		Middle temporal L	-0.678946	-0.004 (-0.015~ 0.007)	6053.87	-0.00646225	-0.0174521	0.497	0.85
		Middle temporal R	-1.35904	-0.007 (-0.017~ 0.003)	6046.97	-0.0121802	-0.0349538	0.174	0.618
		Parahippocampal L	-0.688923	-0.005 (-0.021~ 0.01)	6045.57	-0.00799328	-0.0177207	0.491	0.85
		Parahippocampal R	1.37079	0.01 (-0.004~ 0.024)	6089.14	0.0156804	0.0351336	0.17	0.618
		Superior temporal L	-0.349204	-0.002 (-0.012~ 0.009)	5995.29	-0.00335132	-0.00901996	0.727	0.914
		Superior temporal R	1.45137	0.007 (-0.003~ 0.017)	6049.86	0.0137861	0.0373196	0.147	0.568
		Transverse temporal L	0.419387	0.004 (-0.014~ 0.021)	6019.55	0.00474402	0.0108109	0.675	0.914
		Transverse temporal R	2.00298	0.016 (0~ 0.032)	6044.28	0.02222	0.0515269	0.045	0.541
		Entorhinal L	0.266166	0.003 (-0.018~ 0.024)	5956.43	0.00309231	0.00689748	0.79	0.914
		Entorhinal R	-0.876008	-0.01 (-0.031~ 0.012)	6075.42	-0.0102202	-0.0224776	0.381	0.834
		Temporal pole L	-0.526222	-0.004 (-0.019~ 0.011)	5970.59	-0.00609393	-0.0136204	0.599	0.89
		Temporal pole R	1.2576	0.009 (-0.005~ 0.024)	5996.33	0.014617	0.032481	0.209	0.657
	Occipital	Cuneus L	0.533954	0.005 (-0.013~ 0.022)	6067.48	0.00611152	0.0137098	0.593	0.89
		Cuneus R	1.10155	0.009 (-0.007~ 0.025)	6092.98	0.0122842	0.0282241	0.271	0.742
		Lateral occipital L	0.795385	0.005 (-0.007~ 0.017)	6043.82	0.00784966	0.0204622	0.426	0.841
		Lateral occipital R	-0.0490747	0 (-0.012~ 0.012)	6040.06	-0.000467221	-0.00126289	0.961	0.985
		Lingual L	-0.0648654	0 (-0.015~ 0.014)	6065.23	-0.000710531	-0.00166579	0.948	0.976
		Lingual R	0.395907	0.003 (-0.011~ 0.017)	6050.65	0.00433265	0.0101794	0.692	0.914
	Cingulate	Caudal anterior L	-0.00625204	0 (-0.026~ 0.026)	6043.54	-7.26447e-05	-0.000160844	0.995	0.999
		Caudal anterior R	-0.264966	-0.003 (-0.027~ 0.021)	5945.46	-0.00310785	-0.0068727	0.791	0.914
		Isthmus L	-1.13578	-0.008 (-0.023~ 0.006)	6034.68	-0.0117025	-0.0292413	0.256	0.73
		IsthmusR	-0.91363	-0.007 (-0.021~ 0.008)	5995.83	-0.00979221	-0.023598	0.361	0.834
		Posterior L	-0.528556	-0.004 (-0.018~ 0.01)	5977.7	-0.00551195	-0.0136727	0.597	0.89
		Posterior R	-0.349343	-0.003 (-0.017~ 0.012)	5996.79	-0.00363879	-0.00902241	0.727	0.914
		Rostral anterior L	-1.05392	-0.009 (-0.026~ 0.008)	6005.72	-0.0109046	-0.0271992	0.292	0.779
		Rostral anterior R	-0.0327381	0 (-0.02~ 0.019)	5937.25	-0.000361606	-0.000849748	0.974	0.993
	Insula	Insula L	2.92195	0.014 (0.004~ 0.023)	6068.11	0.0273676	0.0750198	0.003	0.363
		Insula R	2.30599	0.011 (0.002~ 0.02)	6069.63	0.021403	0.059198	0.021	0.541
Total cortical volume			-0.3806	-0.001 (-0.006~ 0.004)	6076.79	-0.0022963	-0.00976478	0.704	0.914
Intracranial volume			-2.0367	-0.009 (-0.017~ 0)	6170.01	-0.020904	-0.0518578	0.042	0.541
Cortical surface area	Frontal	Caudal middle frontal L	-0.691774	-0.006 (-0.024~ 0.011)	6022.66	-0.00823514	-0.0178279	0.489	0.85
		Caudal middle frontal R	-0.970314	-0.009 (-0.027~ 0.009)	6045.7	-0.0115684	-0.0249585	0.332	0.807
		Lateral orbitofrontal L	-0.803648	-0.005 (-0.016~ 0.006)	6099.1	-0.00923791	-0.0205808	0.422	0.841
		Lateral orbitofrontal R	-1.64164	-0.01 (-0.022~ 0.002)	6065.69	-0.0185558	-0.0421567	0.101	0.551
		Medial orbitofrontal L	-1.53832	-0.01 (-0.022~ 0.003)	6037.51	-0.0178332	-0.0395955	0.124	0.557
		Medial orbitofrontal R	-1.93441	-0.011 (-0.022~ 0)	6069.49	-0.0221737	-0.0496594	0.053	0.541
		Parsopercularis L	0.0690677	0.001 (-0.017~ 0.018)	6003.97	0.000829684	0.00178273	0.945	0.976
		Parsopercularis R	0.107212	0.001 (-0.016~ 0.018)	6005.38	0.00128461	0.00276697	0.915	0.976
		Parsorbitalis L	-1.3027	-0.009 (-0.022~ 0.004)	6039.28	-0.0148909	-0.0335259	0.193	0.636
		Parsorbitalis R	-2.42442	-0.016 (-0.03~ -0.003)	6007.57	-0.0277615	-0.0625589	0.015	0.541
		Parstriangularis L	0.2388	0.002 (-0.014~ 0.018)	6041.64	0.00284355	0.0061445	0.811	0.922
		Parstriangularis R	-0.638599	-0.005 (-0.022~ 0.011)	6018.78	-0.00764208	-0.0164628	0.523	0.85
		Precentral L	-1.77776	-0.01 (-0.022~ 0.001)	6075.25	-0.0198534	-0.0456164	0.075	0.541
		Precentral R	-2.11316	-0.012 (-0.024~ -0.001)	6089.08	-0.0237183	-0.054161	0.035	0.541
		Rostral middle frontal L	-1.74787	-0.011 (-0.024~ 0.001)	6044.21	-0.0198657	-0.0449644	0.081	0.541
		Rostral middle frontal R	-1.30802	-0.009 (-0.022~ 0.004)	6025.37	-0.0150309	-0.0337016	0.191	0.636
		Superior frontal L	-0.854151	-0.005 (-0.018~ 0.007)	6076.85	-0.00977718	-0.0219142	0.393	0.841
		Superior frontal R	-0.334685	-0.002 (-0.015~ 0.011)	6096.86	-0.00383477	-0.0085726	0.738	0.914
		Frontal pole L	-1.52089	-0.01 (-0.023~ 0.003)	6010.12	-0.0176167	-0.0392362	0.128	0.557
		Frontal pole R	-1.57574	-0.011 (-0.024~ 0.003)	5998.76	-0.0182472	-0.0406896	0.115	0.557
	Paracentral lobule	Paracentral L	-0.716561	-0.005 (-0.018~ 0.008)	6041.91	-0.00870045	-0.0184373	0.474	0.85
		Paracentral R	1.03829	0.007 (-0.007~ 0.022)	6018.83	0.0126319	0.0267666	0.299	0.784
	Parietal	Inferior parietal L	-1.85392	-0.014 (-0.029~ 0.001)	6063.1	-0.0219998	-0.0476183	0.064	0.541
		Inferior parietal R	-2.25059	-0.017 (-0.031~ -0.002)	6067.88	-0.0257783	-0.057784	0.024	0.541
		Postcentral L	-0.645989	-0.004 (-0.016~ 0.008)	6107.3	-0.0073285	-0.0165322	0.518	0.85
		Postcentral R	-2.26053	-0.014 (-0.027~ -0.002)	6062.76	-0.0258471	-0.0580639	0.024	0.541
		Precuneus L	-0.642109	-0.004 (-0.017~ 0.009)	6086.49	-0.0073918	-0.016461	0.521	0.85
		Precuneus R	-1.58282	-0.011 (-0.024~ 0.003)	6085.14	-0.0179762	-0.0405812	0.114	0.557
		Pericalcarine L	-0.799786	-0.007 (-0.025~ 0.011)	6097.9	-0.0100466	-0.020484	0.424	0.841
		Pericalcarine R	-0.777542	-0.007 (-0.024~ 0.01)	6116.58	-0.00975059	-0.0198838	0.437	0.841
		Superior parietal L	-0.811067	-0.006 (-0.019~ 0.008)	6054.09	-0.00950505	-0.0208479	0.417	0.841
		Superior parietal R	-1.18728	-0.008 (-0.021~ 0.005)	6055.27	-0.01366	-0.0305151	0.235	0.691
		Supramarginal L	-1.9493	-0.017 (-0.035~ 0)	6011.33	-0.02268	-0.0502832	0.051	0.541
		Supramarginal R	-0.21345	-0.002 (-0.018~ 0.014)	5994.62	-0.00252916	-0.00551374	0.831	0.924
	Temporal	Banks of Superior Temporal Sulcus L	-1.43482	-0.013 (-0.031~ 0.005)	5996.11	-0.0173272	-0.0370589	0.151	0.568
		Banks of Superior Temporal Sulcus R	-1.51489	-0.012 (-0.028~ 0.004)	6022.61	-0.0180319	-0.0390408	0.13	0.557
		fusiform L	-1.42978	-0.009 (-0.021~ 0.003)	6062.24	-0.0162174	-0.0367268	0.153	0.568
		fusiform R	-0.650658	-0.004 (-0.016~ 0.008)	6091.92	-0.00731431	-0.0166727	0.515	0.85
		Inferior temporal L	-0.6952	-0.005 (-0.018~ 0.009)	6041.56	-0.00780336	-0.0178881	0.487	0.85
		Inferior temporal R	-2.68812	-0.018 (-0.03~ -0.005)	6104.79	-0.0300123	-0.0688087	0.007	0.5
		Middle temporal L	-2.06688	-0.014 (-0.026~ -0.001)	6090.68	-0.0235147	-0.0529679	0.039	0.541
		Middle temporal R	-2.94186	-0.018 (-0.031~ -0.006)	6111.37	-0.0326988	-0.0752633	0.003	0.363
		Parahippocampal L	-2.02925	-0.015 (-0.029~ -0.001)	5983.69	-0.0250434	-0.0524665	0.042	0.541
		Parahippocampal R	-0.0913761	-0.001 (-0.015~ 0.014)	6083.77	-0.00111507	-0.00234302	0.927	0.976
		Superior temporal L	-1.75048	-0.011 (-0.024~ 0.001)	6079.49	-0.0201037	-0.0449009	0.08	0.541
		Superior temporal R	-0.260582	-0.002 (-0.013~ 0.01)	6086.87	-0.00305837	-0.00668001	0.794	0.914
		Transverse temporal L	-0.405722	-0.003 (-0.02~ 0.013)	6022.68	-0.00499131	-0.010456	0.685	0.914
		Transverse temporal R	0.83003	0.006 (-0.008~ 0.021)	6065.51	0.0101529	0.0213152	0.407	0.841
		Entorhinal L	-0.0110722	0 (-0.023~ 0.023)	5911.43	-0.00013505	-0.000288016	0.991	0.999
		Entorhinal R	-0.98793	-0.011 (-0.033~ 0.011)	6088.37	-0.0118848	-0.0253225	0.323	0.807
		Temporal pole L	-1.3204	-0.009 (-0.023~ 0.004)	6061.07	-0.0154981	-0.0339203	0.187	0.636
		Temporal pole R	-0.338894	-0.002 (-0.017~ 0.012)	6071.91	-0.0040744	-0.00869824	0.735	0.914
	Occipital	Cuneus L	-0.710232	-0.005 (-0.02~ 0.009)	6069.14	-0.00862007	-0.0182334	0.478	0.85
		Cuneus R	0.0169781	0 (-0.014~ 0.014)	6064.86	0.000204477	0.000436021	0.986	0.999
		Lateral occipital L	-0.568826	-0.004 (-0.016~ 0.009)	6065.12	-0.00644007	-0.014608	0.569	0.89
		Lateral occipital R	-0.67696	-0.004 (-0.017~ 0.008)	6069.27	-0.00761922	-0.017379	0.498	0.85
		Lingual L	-0.527945	-0.004 (-0.017~ 0.01)	6089.37	-0.00645504	-0.0135311	0.598	0.89
		Lingual R	-0.131032	-0.001 (-0.015~ 0.013)	6070.64	-0.00162041	-0.00336348	0.896	0.97
	Cingulate	Caudal anterior L	-0.881764	-0.011 (-0.034~ 0.013)	6041.17	-0.0109561	-0.0226893	0.378	0.834
		Caudal anterior R	-0.779336	-0.009 (-0.031~ 0.013)	5973.56	-0.00962908	-0.0201668	0.436	0.841
		Isthmus L	-2.47559	-0.02 (-0.036~ -0.004)	6067.19	-0.0292585	-0.0635646	0.013	0.541
		IsthmusR	-2.14953	-0.017 (-0.032~ -0.001)	6010.93	-0.0259456	-0.05545	0.032	0.541
		Posterior L	-1.6931	-0.013 (-0.029~ 0.002)	6056.12	-0.0203073	-0.0435128	0.09	0.541
		Posterior R	-2.1051	-0.017 (-0.033~ -0.001)	6077.8	-0.0253856	-0.0540045	0.035	0.541
		Rostral anterior L	-1.74553	-0.017 (-0.035~ 0.002)	6046.76	-0.0209563	-0.0448949	0.081	0.541
		Rostral anterior R	-0.752361	-0.008 (-0.027~ 0.012)	6015.14	-0.00905982	-0.0194014	0.452	0.847
	Insula	Insula L	0.924325	0.005 (-0.006~ 0.016)	6098.77	0.0107808	0.0236719	0.355	0.834
		Insula R	0.31643	0.002 (-0.01~ 0.013)	6098.91	0.00368533	0.00810365	0.752	0.914
Total cortical surface area			-1.78562	-0.008 (-0.016~ 0.001)	6180.97	-0.0188	-0.0454246	0.074	0.541
Cortical mean thickness	Frontal	Caudal middle frontal L	-1.68186	-0.004 (-0.009~ 0.001)	5928.93	-0.0205401	-0.0436848	0.093	0.541
		Caudal middle frontal R	-1.49211	-0.004 (-0.009~ 0.001)	6010.17	-0.0185835	-0.0384934	0.136	0.557
		Lateral orbitofrontal L	-0.921541	-0.002 (-0.006~ 0.002)	5968.54	-0.0113341	-0.0238567	0.357	0.834
		Lateral orbitofrontal R	-0.224404	-0.001 (-0.005~ 0.004)	6009.33	-0.00272717	-0.00578957	0.822	0.924
		Medial orbitofrontal L	0.262414	0.001 (-0.004~ 0.006)	5980.57	0.00322003	0.0067865	0.793	0.914
		Medial orbitofrontal R	0.217663	0.001 (-0.004~ 0.005)	6027.43	0.00266559	0.00560722	0.828	0.924
		Parsopercularis L	1.3551	0.003 (-0.001~ 0.008)	5909.61	0.0167768	0.0352552	0.175	0.618
		Parsopercularis R	-0.35492	-0.001 (-0.006~ 0.004)	5987.08	-0.0044003	-0.00917389	0.723	0.914
		Parsorbitalis L	0.397558	0.001 (-0.005~ 0.007)	5989.84	0.00496237	0.0102736	0.691	0.914
		Parsorbitalis R	0.24564	0.001 (-0.005~ 0.007)	6002.5	0.0030575	0.00634107	0.806	0.921
		Parstriangularis L	0.306332	0.001 (-0.004~ 0.006)	5941.01	0.00382203	0.00794864	0.759	0.914
		Parstriangularis R	1.78957	0.004 (0~ 0.009)	5950.46	0.0223323	0.0463985	0.074	0.541
		Precentral L	-1.72154	-0.004 (-0.009~ 0.001)	5999.25	-0.0208162	-0.0444526	0.085	0.541
		Precentral R	-1.4351	-0.004 (-0.009~ 0.001)	5989.67	-0.01785	-0.0370859	0.151	0.568
		Rostral middle frontal L	-0.880567	-0.002 (-0.006~ 0.002)	5953.92	-0.0105113	-0.0228239	0.379	0.834
		Rostral middle frontal R	-1.07488	-0.002 (-0.007~ 0.002)	6005.13	-0.0130378	-0.0277414	0.282	0.763
		Superior frontal L	-1.23057	-0.003 (-0.007~ 0.002)	6033.61	-0.0150579	-0.0316847	0.219	0.678
		Superior frontal R	-1.68308	-0.004 (-0.008~ 0.001)	6035.14	-0.0205881	-0.0433302	0.092	0.541
		Frontal pole L	0.584312	0.003 (-0.006~ 0.011)	6001.7	0.00735709	0.0150847	0.559	0.888
		Frontal pole R	1.27057	0.005 (-0.003~ 0.014)	5961.92	0.0158427	0.0329106	0.204	0.657
	Paracentral lobule	Paracentral L	-2.05981	-0.006 (-0.011~ 0)	6038.07	-0.025018	-0.053016	0.039	0.541
		Paracentral R	-1.47874	-0.004 (-0.009~ 0.001)	6014.82	-0.0182093	-0.038134	0.139	0.557
	Parietal	Inferior parietal L	-0.338007	-0.001 (-0.005~ 0.004)	5965.69	-0.00409876	-0.00875235	0.735	0.914
		Inferior parietal R	-0.621618	-0.001 (-0.006~ 0.003)	5938.99	-0.00744238	-0.0161323	0.534	0.855
		Postcentral L	-0.76457	-0.002 (-0.008~ 0.004)	6052.75	-0.00911813	-0.0196549	0.445	0.841
		Postcentral R	-1.03353	-0.003 (-0.009~ 0.003)	5977.79	-0.0124787	-0.0267353	0.301	0.784
		Precuneus L	-0.259357	-0.001 (-0.005~ 0.004)	6027.11	-0.00314651	-0.00668149	0.795	0.914
		Precuneus R	0.26995	0.001 (-0.004~ 0.005)	6036.67	0.00331522	0.00694888	0.787	0.914
		Pericalcarine L	0.979557	0.004 (-0.004~ 0.013)	6014.07	0.0116209	0.0252625	0.327	0.807
		Pericalcarine R	0.505001	0.002 (-0.006~ 0.011)	6026.25	0.00605923	0.0130106	0.614	0.892
		Superior parietal L	-1.48892	-0.003 (-0.008~ 0.001)	5999.69	-0.0179081	-0.0384448	0.137	0.557
		Superior parietal R	-0.5375	-0.001 (-0.006~ 0.003)	5987.61	-0.00651593	-0.0138925	0.591	0.89
		Supramarginal L	-0.981187	-0.002 (-0.007~ 0.002)	5960.28	-0.0119062	-0.0254184	0.327	0.807
		Supramarginal R	-2.34267	-0.006 (-0.01~ -0.001)	5924.86	-0.0276069	-0.0608698	0.019	0.541
	Temporal	Banks of Superior Temporal Sulcus L	-0.274096	-0.001 (-0.007~ 0.005)	5970.87	-0.00340678	-0.00709437	0.784	0.914
		Banks of Superior Temporal Sulcus R	-1.52298	-0.005 (-0.011~ 0.001)	6027.38	-0.0189312	-0.0392338	0.128	0.557
		fusiform L	-0.230046	0 (-0.005~ 0.004)	6013.89	-0.00286103	-0.00593291	0.818	0.924
		fusiform R	-0.0766017	0 (-0.004~ 0.004)	6011.51	-0.000921922	-0.00197595	0.939	0.976
		Inferior temporal L	-0.436834	-0.001 (-0.006~ 0.004)	6017.04	-0.00543302	-0.011263	0.662	0.914
		Inferior temporal R	-0.0738909	0 (-0.005~ 0.005)	5972.43	-0.000906288	-0.00191225	0.941	0.976
		Middle temporal L	0.544579	0.001 (-0.004~ 0.007)	5967.2	0.00660409	0.0140996	0.586	0.89
		Middle temporal R	0.668947	0.002 (-0.003~ 0.006)	5994.22	0.00807884	0.0172805	0.504	0.85
		Parahippocampal L	0.106707	0 (-0.009~ 0.01)	6063.11	0.00132355	0.0027408	0.915	0.976
		Parahippocampal R	0.329599	0.001 (-0.006~ 0.009)	6035.23	0.00402228	0.00848533	0.742	0.914
		Superior temporal L	0.627501	0.002 (-0.003~ 0.007)	6006.22	0.0076242	0.0161936	0.53	0.855
		Superior temporal R	0.370612	0.001 (-0.004~ 0.006)	6053.15	0.00464122	0.00952706	0.711	0.914
		Transverse temporal L	0.999957	0.004 (-0.003~ 0.011)	6009.8	0.0124462	0.0257977	0.317	0.807
		Transverse temporal R	0.651008	0.002 (-0.005~ 0.009)	6022.04	0.00796201	0.0167782	0.515	0.85
		Entorhinal L	-1.10032	-0.005 (-0.014~ 0.004)	6015.4	-0.0137533	-0.0283738	0.271	0.742
		Entorhinal R	-0.682714	-0.003 (-0.013~ 0.006)	6018.48	-0.00857992	-0.0176005	0.495	0.85
		Temporal pole L	-0.785299	-0.003 (-0.011~ 0.005)	5923.16	-0.00986145	-0.0204074	0.432	0.841
		Temporal pole R	0.077713	0 (-0.008~ 0.008)	6003.69	0.000964386	0.00200592	0.938	0.976
	Occipital	Cuneus L	0.695284	0.002 (-0.004~ 0.009)	6050.43	0.00839266	0.0178772	0.487	0.85
		Cuneus R	0.539175	0.002 (-0.005~ 0.008)	6045.74	0.00639518	0.0138687	0.59	0.89
		Lateral occipital L	0.784812	0.002 (-0.003~ 0.007)	6025.98	0.00848781	0.02022	0.433	0.841
		Lateral occipital R	-0.770639	-0.002 (-0.007~ 0.003)	6009.16	-0.00823074	-0.0198826	0.441	0.841
		Lingual L	-1.66063	-0.005 (-0.011~ 0.001)	6049.36	-0.0194362	-0.042702	0.097	0.544
		Lingual R	-1.18615	-0.003 (-0.009~ 0.002)	6057.45	-0.0140537	-0.0304807	0.236	0.691
	Cingulate	Caudal anterior L	-0.403255	-0.002 (-0.009~ 0.006)	6036.42	-0.00497809	-0.0103806	0.687	0.914
		Caudal anterior R	-1.67706	-0.006 (-0.014~ 0.001)	6031.54	-0.021151	-0.043188	0.094	0.541
		Isthmus L	0.884595	0.003 (-0.003~ 0.009)	6063.88	0.0110326	0.0227195	0.376	0.834
		IsthmusR	0.514614	0.002 (-0.005~ 0.008)	6035.56	0.0064626	0.0132481	0.607	0.89
		Posterior L	0.302186	0.001 (-0.004~ 0.006)	6016.43	0.00373472	0.00779174	0.763	0.914
		Posterior R	1.52287	0.004 (-0.001~ 0.008)	6004.93	0.0191473	0.0393041	0.128	0.557
		Rostral anterior L	-0.320838	-0.001 (-0.007~ 0.005)	5945.63	-0.00382804	-0.0083218	0.748	0.914
		Rostral anterior R	-1.26559	-0.004 (-0.011~ 0.002)	5975.64	-0.0157534	-0.0327439	0.206	0.657
	Insula	Insula L	0.276462	0.001 (-0.004~ 0.005)	5961.85	0.00335401	0.007161	0.782	0.914
		Insula R	0.764321	0.002 (-0.003~ 0.007)	5980.14	0.00920676	0.0197674	0.445	0.841
Global mean thickness			-0.778842	-0.001 (-0.004~ 0.002)	6051	-0.00934095	-0.0200247	0.436	0.841

## Sheet: Polysubstance-2year
Region			T-Value	b (95% CI)	Degrees of freedom	β	Cohen's D	P value	FDR-adjusted P value
Cortical volume	Frontal	Caudal middle frontal L	-1.15748	-42.199 (-113.653~29.256)	5804.75	-0.0126515	-0.0303846	0.247123	0.675685
		Caudal middle frontal R	-0.358564	-13.049 (-84.377~58.279)	5792.86	-0.00393211	-0.00942216	0.719934	0.880861
		Lateral orbitofrontal L	0.677184	15.109 (-28.621~58.839)	5855.73	0.00620276	0.0176989	0.498316	0.784185
		Lateral orbitofrontal R	-0.14994	-3.4 (-47.845~41.044)	5823.91	-0.00136091	-0.00392952	0.880817	0.932461
		Medial orbitofrontal L	-0.202978	-3.458 (-36.851~29.934)	5684.32	-0.00193035	-0.00538442	0.83916	0.928432
		Medial orbitofrontal R	-0.136555	-2.357 (-36.189~31.475)	5715.41	-0.00133146	-0.00361256	0.891387	0.932461
		Parsopercularis L	1.24888	34.099 (-19.415~87.613)	5785.6	0.0144458	0.0328379	0.211761	0.647738
		Parsopercularis R	1.14664	24.391 (-17.301~66.083)	5703.65	0.0130986	0.0303656	0.251577	0.675685
		Parsorbitalis L	0.793516	8.13 (-11.951~28.211)	5761.06	0.00853667	0.0209091	0.42751	0.747524
		Parsorbitalis R	-1.18557	-14.675 (-38.935~9.586)	5813.88	-0.0130089	-0.0310973	0.235842	0.675685
		Parstriangularis L	1.68106	36.222 (-6.009~78.453)	5825.26	0.0194124	0.044051	0.0928043	0.487944
		Parstriangularis R	2.19219	54.9 (5.816~103.984)	5771.69	0.0253691	0.0577107	0.0284058	0.325688
		Precentral L	-3.23166	-134.206 (-215.6~-52.812)	5800.8	-0.0312079	-0.0848617	0.00123761	0.0858074
		Precentral R	-4.26208	-182.795 (-266.855~-98.734)	5863.02	-0.0424258	-0.111324	<0.001	0.0042788
		Rostral middle frontal L	-0.124303	-7.389 (-123.899~109.121)	5758.28	-0.00121053	-0.00327615	0.90108	0.932461
		Rostral middle frontal R	0.60073	39.145 (-88.572~166.863)	5731.59	0.00602728	0.0158698	0.548044	0.802768
		Superior frontal L	-0.37887	-27.893 (-172.191~116.404)	5876.48	-0.00348395	-0.00988464	0.704798	0.872607
		Superior frontal R	-0.32479	-24.037 (-169.09~121.016)	5839.39	-0.0030204	-0.00850058	0.745352	0.896145
		Frontal pole L	-1.88543	-9.263 (-18.892~0.366)	5737.86	-0.0213565	-0.0497811	0.0594225	0.421552
		Frontal pole R	1.61266	9.685 (-2.086~21.456)	5742.99	0.0183117	0.0425603	0.106872	0.512483
	Paracentral lobule	Paracentral L	-1.5567	-23.245 (-52.512~6.022)	5800.8	-0.0170968	-0.0408782	0.119595	0.518012
		Paracentral R	-1.17373	-20.121 (-53.719~13.478)	5720.93	-0.0129708	-0.0310359	0.240553	0.675685
	Parietal	Inferior parietal L	1.30417	73.407 (-36.912~183.726)	5832.7	0.0139904	0.0341532	0.192225	0.636766
		Inferior parietal R	1.1345	73.067 (-53.163~199.297)	5789.08	0.0113697	0.0298216	0.25663	0.675685
		Postcentral L	1.00156	38.235 (-36.588~113.059)	5842.26	0.0100115	0.0262069	0.316599	0.713712
		Postcentral R	-1.28809	-47.247 (-119.138~24.644)	5782.71	-0.0130573	-0.0338775	0.197765	0.636766
		Precuneus L	0.987117	34.305 (-33.809~102.418)	5865.49	0.00940604	0.0257778	0.323626	0.713712
		Precuneus R	2.41539	85.285 (16.081~154.49)	5915.1	0.0223654	0.0628109	0.0157487	0.296764
		Pericalcarine L	-2.12522	-27.35 (-52.573~-2.127)	5983.26	-0.0256318	-0.0549497	0.0336091	0.325688
		Pericalcarine R	-2.27689	-30.83 (-57.368~-4.291)	5951.26	-0.0270874	-0.0590294	0.022828	0.296764
		Superior parietal L	0.68331	37.887 (-70.786~146.56)	5865.03	0.00708009	0.0178448	0.494438	0.784185
		Superior parietal R	1.57688	85.314 (-20.726~191.353)	5841.28	0.0161523	0.0412644	0.114876	0.518012
		Supramarginal L	0.530633	31.365 (-84.485~147.215)	5712.16	0.00552112	0.0140418	0.595694	0.840018
		Supramarginal R	1.70308	83.35 (-12.572~179.272)	5744.78	0.018182	0.0449394	0.088608	0.487944
	Temporal	Banks of Superior Temporal Sulcus L	0.521839	7.969 (-21.963~37.902)	5661.39	0.0059353	0.0138709	0.601803	0.840101
		Banks of Superior Temporal Sulcus R	1.28944	15.187 (-7.897~38.271)	5783.23	0.014164	0.0339115	0.197296	0.636766
		fusiform L	0.112336	3.712 (-61.057~68.482)	5793.38	0.00108965	0.00295178	0.910561	0.937607
		fusiform R	-0.247893	-7.871 (-70.101~54.36)	5861.76	-0.00233578	-0.00647561	0.804226	0.919115
		Inferior temporal L	0.775013	34.924 (-53.397~123.245)	5760.1	0.0075759	0.0204232	0.438364	0.747524
		Inferior temporal R	-1.67409	-70.985 (-154.091~12.122)	5873.58	-0.0164871	-0.0436874	0.0941667	0.487944
		Middle temporal L	1.37294	57.385 (-24.536~139.307)	5893.34	0.0133075	0.0357684	0.169825	0.626363
		Middle temporal R	0.642528	26.591 (-54.521~107.702)	5887.58	0.00587557	0.0167476	0.520556	0.784185
		Parahippocampal L	-1.36364	-13.103 (-31.936~5.73)	5881.34	-0.0160886	-0.0355625	0.172733	0.626363
		Parahippocampal R	-0.786249	-6.298 (-21.999~9.402)	5905.64	-0.00913525	-0.0204624	0.431753	0.747524
		Superior temporal L	-0.976392	-43.136 (-129.724~43.453)	5818.02	-0.00953802	-0.0256016	0.328911	0.713712
		Superior temporal R	0.774863	29.254 (-44.742~103.25)	5905.01	0.0075129	0.0201671	0.438452	0.747524
		Transverse temporal L	1.13883	7.868 (-5.673~21.409)	5833.32	0.013078	0.0298215	0.254822	0.675685
		Transverse temporal R	2.16578	10.491 (0.997~19.985)	5883.07	0.0244689	0.0564731	0.0303684	0.325688
		Entorhinal L	-1.70793	-18.94 (-40.675~2.795)	5704.57	-0.0201344	-0.0452261	0.0877037	0.487944
		Entorhinal R	-3.4145	-36.718 (-57.795~-15.642)	5811.57	-0.0403398	-0.0895799	0.000643362	0.0669096
		Temporal pole L	-2.19491	-23.637 (-44.743~-2.53)	5750.08	-0.0258195	-0.0578909	0.0282097	0.325688
		Temporal pole R	-0.289977	-3.105 (-24.095~17.884)	5666.55	-0.00341422	-0.00770433	0.771844	0.912179
	Occipital	Cuneus L	0.151226	2.591 (-30.984~36.165)	5933.56	0.00176596	0.00392644	0.879802	0.932461
		Cuneus R	0.0388135	0.693 (-34.278~35.664)	5923.41	0.000440402	0.00100862	0.96904	0.969186
		Lateral occipital L	1.9714	89.787 (0.521~179.053)	5879.35	0.0197813	0.0514209	0.0487252	0.389801
		Lateral occipital R	1.08502	51.082 (-41.192~143.356)	5871.73	0.0105	0.0283195	0.277957	0.706856
		Lingual L	1.59331	47.752 (-10.988~106.492)	5927.48	0.0178087	0.0413901	0.111143	0.513727
		Lingual R	0.637976	19.738 (-40.9~80.376)	5895.32	0.00711162	0.0166181	0.523514	0.784185
	Cingulate	Caudal anterior L	0.837949	12.833 (-17.183~42.848)	5735.92	0.00984829	0.0221282	0.402094	0.743898
		Caudal anterior R	-0.15311	-2.447 (-33.765~28.872)	5696.55	-0.00182185	-0.0040572	0.878317	0.932461
		Isthmus L	0.127736	1.585 (-22.74~25.91)	5870.4	0.00134009	0.00333434	0.898362	0.932461
		IsthmusR	-0.527733	-6.198 (-29.215~16.82)	5801.05	-0.0057639	-0.0138577	0.597705	0.840018
		Posterior L	-0.975177	-14.418 (-43.395~14.56)	5762.98	-0.0103303	-0.0256915	0.329513	0.713712
		Posterior R	-1.16604	-17.823 (-47.783~12.136)	5796.86	-0.0123552	-0.0306299	0.243648	0.675685
		Rostral anterior L	0.127233	1.839 (-26.486~30.163)	5807.57	0.00133763	0.00333913	0.89876	0.932461
		Rostral anterior R	0.0833174	1.042 (-23.474~25.558)	5679.04	0.000933727	0.0022112	0.933602	0.943429
	Insula	Insula L	0.725312	13.862 (-23.597~51.322)	5924.87	0.00693015	0.0188459	0.468289	0.773049
		Insula R	1.49648	27.853 (-8.626~64.332)	5925.62	0.0141528	0.0388808	0.134581	0.528166
Total cortical volume			0.451078	359.429 (-1202.313~1921.171)	5954.29	0.0027933	0.0116914	0.65195	0.872607
Intracranial volume			0.970615	3403.866 (-3469.561~10277.294)	6076.85	0.0101979	0.0249022	0.331778	0.713712
Cortical surface area	Frontal	Caudal middle frontal L	-0.506868	-6.106 (-29.719~17.506)	5844.62	-0.00613729	-0.0132601	0.612267	0.843387
		Caudal middle frontal R	0.221813	2.678 (-20.986~26.342)	5878.27	0.00268947	0.0057862	0.824467	0.928171
		Lateral orbitofrontal L	0.87861	7.613 (-9.37~24.597)	5948.46	0.010285	0.0227837	0.379648	0.743898
		Lateral orbitofrontal R	0.428204	4.028 (-14.408~22.464)	5932.39	0.0049449	0.011119	0.668518	0.872607
		Medial orbitofrontal L	0.494115	3.278 (-9.725~16.281)	5875.24	0.00583224	0.0128927	0.621244	0.850123
		Medial orbitofrontal R	0.340219	2.186 (-10.409~14.782)	5927.07	0.00397289	0.0088383	0.733704	0.887269
		Parsopercularis L	0.943404	8.198 (-8.834~25.229)	5806.74	0.0115145	0.0247606	0.345514	0.718668
		Parsopercularis R	1.20262	8.292 (-5.222~21.806)	5794.73	0.0146242	0.0315967	0.229172	0.675685
		Parsorbitalis L	-0.175496	-0.495 (-6.024~5.034)	5751.58	-0.00203778	-0.00462812	0.860696	0.932461
		Parsorbitalis R	-0.959773	-3.297 (-10.029~3.435)	5849.09	-0.0111905	-0.0250989	0.337209	0.713712
		Parstriangularis L	1.07618	7.361 (-6.045~20.767)	5859.23	0.0130209	0.0281187	0.28189	0.706856
		Parstriangularis R	1.53074	12.294 (-3.447~28.035)	5802.3	0.0185908	0.0401913	0.125888	0.518012
		Precentral L	-1.60562	-25.265 (-56.105~5.576)	5942.96	-0.0183008	-0.0416555	0.10841	0.512483
		Precentral R	-2.33023	-36.683 (-67.537~-5.829)	5955.86	-0.0266607	-0.0603888	0.0198274	0.296764
		Rostral middle frontal L	0.2735	6.125 (-37.769~50.02)	5886.25	0.00316566	0.00712965	0.784478	0.916694
		Rostral middle frontal R	1.02927	25.286 (-22.864~73.436)	5863.06	0.0120497	0.0268841	0.303396	0.713712
		Superior frontal L	0.924535	25.657 (-28.735~80.049)	5947.17	0.0107832	0.0239772	0.355245	0.731594
		Superior frontal R	0.39321	10.914 (-43.486~65.314)	5960.46	0.00458788	0.0101863	0.694178	0.872607
		Frontal pole L	-1.83567	-1.954 (-4.04~0.132)	5611.66	-0.0215085	-0.0490093	0.0664595	0.445922
		Frontal pole R	1.25481	1.68 (-0.944~4.305)	5747.88	0.0147437	0.0331021	0.209597	0.647738
	Paracentral lobule	Paracentral L	-0.673331	-3.496 (-13.671~6.68)	5750.01	-0.00829556	-0.0177592	0.500764	0.784185
		Paracentral R	-0.954839	-5.8 (-17.704~6.105)	5738.6	-0.0117904	-0.0252091	0.339699	0.713712
	Parietal	Inferior parietal L	1.31828	26.985 (-13.135~67.104)	5918.03	0.0159303	0.0342729	0.18746	0.636766
		Inferior parietal R	1.39339	33.394 (-13.578~80.366)	5925.78	0.0162527	0.0362017	0.163555	0.626363
		Postcentral L	0.840536	12.339 (-16.433~41.112)	5990.42	0.00972615	0.0217199	0.400641	0.743898
		Postcentral R	-0.869961	-12.681 (-41.251~15.889)	5925.04	-0.0101448	-0.0226039	0.384357	0.743898
		Precuneus L	0.620367	9.104 (-19.659~37.867)	5492.44	0.00724585	0.0167416	0.535042	0.794919
		Precuneus R	1.66394	25.472 (-4.532~55.475)	5513.35	0.0191803	0.0448188	0.0961812	0.487944
		Pericalcarine L	-2.39073	-17.745 (-32.293~-3.197)	5970.11	-0.0305823	-0.0618826	0.0168459	0.296764
		Pericalcarine R	-2.44591	-18.807 (-33.877~-3.736)	5959.49	-0.0312336	-0.0633673	0.0144775	0.296764
		Superior parietal L	0.812097	17.908 (-25.313~61.129)	5914.2	0.00970252	0.0211198	0.416769	0.747524
		Superior parietal R	1.89291	39.905 (-1.414~81.224)	5918.72	0.0222087	0.0492091	0.0584189	0.421552
		Supramarginal L	1.34813	29.158 (-13.233~71.55)	5835.7	0.0159575	0.0352951	0.17767	0.626363
		Supramarginal R	2.31082	40.604 (6.165~75.044)	5828.7	0.0278716	0.0605354	0.0208777	0.296764
	Temporal	Banks of Superior Temporal Sulcus L	0.832734	4.659 (-6.307~15.626)	5812.23	0.0102155	0.0218456	0.405029	0.743898
		Banks of Superior Temporal Sulcus R	1.52621	6.665 (-1.894~15.223)	5856.51	0.0184692	0.0398863	0.127013	0.518012
		fusiform L	0.660561	7.18 (-14.124~28.485)	5880.92	0.00762687	0.0172274	0.50892	0.784185
		fusiform R	0.80751	8.493 (-12.121~29.108)	5880.01	0.00922988	0.0210615	0.419405	0.747524
		Inferior temporal L	0.966316	13.224 (-13.598~40.046)	5887.61	0.011049	0.0251872	0.333926	0.713712
		Inferior temporal R	-0.643638	-8.053 (-32.576~16.47)	5985.78	-0.00733309	-0.0166384	0.519835	0.784185
		Middle temporal L	1.5128	19.281 (-5.699~44.262)	5966.65	0.0175539	0.0391692	0.130385	0.521538
		Middle temporal R	0.351181	4.678 (-21.43~30.787)	5998.32	0.00398726	0.00906871	0.725465	0.882437
		Parahippocampal L	-1.04733	-2.756 (-7.912~2.401)	5675.5	-0.0131115	-0.0278042	0.294994	0.713712
		Parahippocampal R	-0.264991	-0.661 (-5.553~4.23)	5844.99	-0.00328278	-0.00693216	0.791026	0.918327
		Superior temporal L	-0.0823668	-1.23 (-30.494~28.034)	5958.19	-0.000964975	-0.00213415	0.934358	0.943429
		Superior temporal R	0.660217	8.522 (-16.778~33.823)	5964.34	0.00790197	0.0170976	0.50914	0.784185
		Transverse temporal L	0.314295	0.668 (-3.498~4.834)	5559.25	0.00391765	0.00843061	0.753309	0.900507
		Transverse temporal R	1.72769	2.402 (-0.323~5.128)	5805.88	0.0214343	0.0453484	0.0840967	0.487944
		Entorhinal L	-0.754133	-2.085 (-7.504~3.334)	4997.47	-0.00928472	-0.0213355	0.450805	0.762337
		Entorhinal R	-2.09725	-5.07 (-9.807~-0.332)	5886.49	-0.0255899	-0.0546705	0.0360136	0.325688
		Temporal pole L	-1.18526	-2.197 (-5.831~1.436)	5840.61	-0.0141332	-0.0310181	0.235962	0.675685
		Temporal pole R	-0.27816	-0.532 (-4.278~3.214)	5872.62	-0.00339697	-0.00725954	0.780899	0.916694
	Occipital	Cuneus L	-0.865634	-5.584 (-18.227~7.059)	5922.64	-0.0107031	-0.0224961	0.386726	0.743898
		Cuneus R	-0.709764	-4.631 (-17.418~8.157)	5897.86	-0.00870227	-0.018484	0.477879	0.776553
		Lateral occipital L	1.18397	21.944 (-14.382~58.27)	5928.19	0.0136604	0.0307547	0.236471	0.675685
		Lateral occipital R	0.647067	12.166 (-24.686~49.018)	5920.92	0.00741474	0.0168184	0.517614	0.784185
		Lingual L	0.420043	5.089 (-18.658~28.837)	5933.2	0.00522967	0.0109064	0.674469	0.872607
		Lingual R	0.0386303	0.502 (-24.98~25.984)	5891.76	0.000486074	0.00100655	0.969186	0.969186
	Cingulate	Caudal anterior L	1.04062	4.799 (-4.24~13.837)	5655.31	0.0130854	0.0276754	0.298097	0.713712
		Caudal anterior R	-0.136887	-0.652 (-9.992~8.687)	5307.23	-0.0017097	-0.00375802	0.891125	0.932461
		Isthmus L	-0.373217	-1.799 (-11.248~7.65)	5677.56	-0.0044771	-0.00990628	0.709001	0.872616
		IsthmusR	-0.89536	-3.827 (-12.203~4.55)	5630.79	-0.0109635	-0.023864	0.370633	0.743898
		Posterior L	-0.54896	-3.054 (-13.96~7.851)	5634.62	-0.00667507	-0.0146264	0.583055	0.832424
		Posterior R	-1.0758	-6.214 (-17.534~5.107)	5694.29	-0.0131629	-0.0285129	0.282063	0.706856
		Rostral anterior L	0.382111	1.787 (-7.378~10.952)	5749.24	0.00465873	0.0100789	0.702393	0.872607
		Rostral anterior R	0.432309	1.567 (-5.539~8.674)	5758.04	0.00528254	0.0113943	0.665533	0.872607
	Insula	Insula L	0.250829	1.853 (-12.625~16.331)	5966.76	0.00297993	0.0064944	0.801955	0.919115
		Insula R	0.799962	5.737 (-8.32~19.794)	5928.97	0.00947441	0.0207783	0.423765	0.747524
Total cortical surface area			0.712436	314.179 (-550.149~1178.507)	6095.06	0.00766848	0.018251	0.476222	0.776553
Cortical mean thickness	Frontal	Caudal middle frontal L	-0.423959	-0.002 (-0.009~0.006)	5715.26	-0.00527103	-0.0112159	0.671612	0.872607
		Caudal middle frontal R	-0.956796	-0.003 (-0.011~0.004)	5834.49	-0.0121318	-0.0250523	0.33871	0.713712
		Lateral orbitofrontal L	-0.387498	-0.001 (-0.008~0.005)	5766.34	-0.00484615	-0.0102059	0.698402	0.872607
		Lateral orbitofrontal R	-0.96973	-0.003 (-0.01~0.003)	5813.8	-0.0119694	-0.0254361	0.332221	0.713712
		Medial orbitofrontal L	0.14985	0.001 (-0.006~0.007)	5764.84	0.00186872	0.00394724	0.880888	0.932461
		Medial orbitofrontal R	0.204036	0.001 (-0.006~0.007)	5841.54	0.00254196	0.00533917	0.838332	0.928432
		Parsopercularis L	2.06419	0.007 (0~0.014)	5676.32	0.0259849	0.0547956	0.0390453	0.338392
		Parsopercularis R	0.558728	0.002 (-0.005~0.009)	5791.1	0.00704381	0.0146842	0.576369	0.832424
		Parsorbitalis L	1.68081	0.008 (-0.001~0.017)	5749.94	0.0212689	0.044332	0.092854	0.487944
		Parsorbitalis R	0.413318	0.002 (-0.007~0.011)	5805.44	0.00522527	0.0108492	0.679389	0.872607
		Parstriangularis L	1.28116	0.005 (-0.002~0.012)	5725.34	0.0162504	0.0338636	0.200189	0.636766
		Parstriangularis R	2.00875	0.007 (0~0.014)	5746.71	0.0254746	0.0529963	0.0446107	0.371161
		Precentral L	-1.08775	-0.004 (-0.011~0.003)	5832.12	-0.0134236	-0.028487	0.276749	0.706856
		Precentral R	-1.80613	-0.007 (-0.015~0.001)	5806.52	-0.0228654	-0.0474045	0.0709506	0.461179
		Rostral middle frontal L	0.103846	0 (-0.006~0.006)	5754.21	0.00126344	0.00273796	0.917295	0.939889
		Rostral middle frontal R	-0.429282	-0.001 (-0.007~0.005)	5825.85	-0.00530001	-0.0112485	0.667734	0.872607
		Superior frontal L	-1.35061	-0.005 (-0.011~0.002)	5880.6	-0.016863	-0.0352248	0.176873	0.626363
		Superior frontal R	-0.83507	-0.003 (-0.009~0.004)	5878.8	-0.0104198	-0.0217825	0.403712	0.743898
		Frontal pole L	-0.736393	-0.005 (-0.019~0.008)	5760.29	-0.00939741	-0.0194052	0.461522	0.772397
		Frontal pole R	0.963638	0.006 (-0.007~0.019)	5700.45	0.0121672	0.0255264	0.335268	0.713712
	Paracentral lobule	Paracentral L	-1.37647	-0.005 (-0.013~0.002)	5859.15	-0.017016	-0.0359651	0.168727	0.626363
		Paracentral R	0.150857	0.001 (-0.007~0.008)	5818.15	0.00188941	0.00395552	0.880094	0.932461
	Parietal	Inferior parietal L	0.867431	0.003 (-0.003~0.009)	5787.17	0.0107193	0.0228051	0.385742	0.743898
		Inferior parietal R	0.159182	0 (-0.006~0.007)	5754.75	0.00194363	0.00419673	0.873531	0.932461
		Postcentral L	1.02394	0.004 (-0.003~0.011)	5915.19	0.0124573	0.0266269	0.305904	0.713712
		Postcentral R	0.434211	0.002 (-0.006~0.009)	5799.92	0.00534128	0.011403	0.664151	0.872607
		Precuneus L	1.6058	0.005 (-0.001~0.01)	5871.53	0.0198567	0.0419128	0.108371	0.512483
		Precuneus R	1.92469	0.006 (0~0.011)	5878.18	0.0240761	0.0502077	0.0543159	0.418433
		Pericalcarine L	0.218792	0.001 (-0.007~0.009)	5845.16	0.00265071	0.00572353	0.82682	0.928171
		Pericalcarine R	0.295754	0.001 (-0.007~0.009)	5856.16	0.00361997	0.00772955	0.767428	0.912144
		Superior parietal L	0.384895	0.001 (-0.005~0.007)	5836.77	0.0047213	0.0100759	0.700329	0.872607
		Superior parietal R	0.0974135	0 (-0.006~0.006)	5810.04	0.00120279	0.00255599	0.922401	0.940488
		Supramarginal L	-0.867542	-0.003 (-0.01~0.004)	5770.04	-0.0107267	-0.0228418	0.385681	0.743898
		Supramarginal R	-0.54715	-0.002 (-0.009~0.005)	5704.22	-0.00656765	-0.014489	0.584297	0.832424
	Temporal	Banks of Superior Temporal Sulcus L	0.859618	0.004 (-0.005~0.012)	5759.98	0.0108486	0.022653	0.390035	0.743898
		Banks of Superior Temporal Sulcus R	0.451925	0.002 (-0.007~0.011)	5828.13	0.00570663	0.0118395	0.65134	0.872607
		fusiform L	1.71338	0.005 (-0.001~0.012)	5842.37	0.0216664	0.0448322	0.0866952	0.487944
		fusiform R	0.214713	0.001 (-0.006~0.007)	5837.78	0.0026314	0.00562035	0.829999	0.928171
		Inferior temporal L	0.395205	0.001 (-0.006~0.009)	5840.94	0.0049971	0.0103422	0.692706	0.872607
		Inferior temporal R	-0.637159	-0.002 (-0.01~0.005)	5781.35	-0.00795016	-0.0167596	0.524046	0.784185
		Middle temporal L	-0.140709	-0.001 (-0.009~0.008)	5784.96	-0.00173827	-0.0037	0.888105	0.932461
		Middle temporal R	0.894755	0.003 (-0.004~0.011)	5824.76	0.0110113	0.0234474	0.370955	0.743898
		Parahippocampal L	-0.787815	-0.005 (-0.019~0.008)	5867.38	-0.00992556	-0.0205699	0.430837	0.747524
		Parahippocampal R	-0.650207	-0.004 (-0.015~0.007)	5868.55	-0.00807053	-0.0169753	0.515584	0.784185
		Superior temporal L	0.550195	0.002 (-0.006~0.01)	5834.03	0.00681075	0.0144066	0.582207	0.832424
		Superior temporal R	1.56315	0.006 (-0.002~0.014)	5878.52	0.0198969	0.0407752	0.118072	0.518012
		Transverse temporal L	2.57971	0.013 (0.003~0.023)	5720.38	0.0325285	0.0682163	0.00991311	0.296764
		Transverse temporal R	2.45785	0.013 (0.003~0.023)	5844.38	0.0305539	0.0643009	0.0140058	0.296764
		Entorhinal L	-1.27588	-0.01 (-0.024~0.005)	5811.46	-0.0161908	-0.0334731	0.202051	0.636766
		Entorhinal R	-1.33471	-0.011 (-0.027~0.005)	5799.98	-0.0170114	-0.0350511	0.182025	0.631021
		Temporal pole L	-2.28776	-0.018 (-0.033~-0.003)	5628.96	-0.0290863	-0.0609856	0.0221882	0.296764
		Temporal pole R	-0.609675	-0.005 (-0.02~0.011)	5772.06	-0.00767476	-0.0160495	0.542101	0.799695
	Occipital	Cuneus L	2.66689	0.01 (0.003~0.017)	5890.12	0.0327694	0.069498	0.00767669	0.296764
		Cuneus R	2.61597	0.01 (0.002~0.017)	5886.08	0.0315603	0.0681946	0.00892013	0.296764
		Lateral occipital L	2.28359	0.007 (0.001~0.013)	5860.26	0.0252008	0.0596609	0.0224313	0.296764
		Lateral occipital R	1.71037	0.005 (-0.001~0.012)	5841.78	0.0186687	0.0447555	0.0872515	0.487944
		Lingual L	2.37076	0.008 (0.001~0.014)	5905.75	0.0283001	0.0616992	0.0177837	0.296764
		Lingual R	1.8753	0.006 (0~0.013)	5908.48	0.02264	0.0487936	0.0608008	0.421552
	Cingulate	Caudal anterior L	-1.13757	-0.006 (-0.017~0.004)	5861.22	-0.0142992	-0.0297176	0.255347	0.675685
		Caudal anterior R	-1.0341	-0.005 (-0.015~0.005)	5812.27	-0.013243	-0.027128	0.301134	0.713712
		Isthmus L	1.54054	0.006 (-0.002~0.014)	5891.7	0.0195431	0.0401406	0.123482	0.518012
		IsthmusR	0.732039	0.003 (-0.005~0.011)	4763.04	0.00928653	0.021214	0.464181	0.772397
		Posterior L	-0.398827	-0.001 (-0.008~0.006)	5847.35	-0.0050198	-0.0104312	0.690035	0.872607
		Posterior R	0.234061	0.001 (-0.006~0.007)	5762.74	0.00298979	0.00616657	0.814946	0.926278
		Rostral anterior L	0.827986	0.004 (-0.005~0.013)	5707.13	0.010041	0.0219202	0.407713	0.743898
		Rostral anterior R	-0.260216	-0.001 (-0.011~0.009)	5775.9	-0.00329261	-0.00684786	0.794706	0.918327
	Insula	Insula L	2.12188	0.008 (0.001~0.015)	5744.15	0.0261458	0.0559936	0.0338901	0.325688
		Insula R	2.1041	0.008 (0.001~0.016)	5749.02	0.0257437	0.0555008	0.0354131	0.325688
Global mean thickness			0.509528	0.001 (-0.003~0.006)	5915.29	0.0062389	0.0132498	0.610401	0.843387
