# Supplementary material for: Prenatal substance exposure and child health: Understanding the role of environmental factors, genetics, and brain development
Source: PNAS Nexus. 2024 Jan 30;3(1):pgae003. doi: 10.1093/pnasnexus/pgae003 (PMC10826906; doi:10.1093/pnasnexus/pgae003)
Supplement: pgae003_Supplementary_Data [file pgae003_supplementary_data.zip › PNASNEXUS-PNASNEXUS-2023-00807R-s09.xlsx]

## Sheet: Caffeine-baseline
Region			T-Value	b (95% CI)	Degrees of freedom	β	Cohen's D	P value	FDR-adjusted P value
Cortical volume	Parietal	Postcentral L	1.95877	0.006 (0~ 0.013)	5266.99	0.0224102	0.05398	0.05	0.064
		Postcentral R	3.2462	0.011 (0.004~ 0.017)	5266.02	0.0372333	0.0894673	0.001	0.021
		Precuneus L	2.00917	0.006 (0~ 0.011)	5267.76	0.0218213	0.0553648	0.045	0.06
		Precuneus R	2.39913	0.007 (0.001~ 0.012)	5188.08	0.0252899	0.0666162	0.016	0.038
		Pericalcarine R	-3.11767	-0.016 (-0.026~ -0.006)	5270.73	-0.0409493	-0.0858865	0.002	0.021
		Superior parietal L	1.46174	0.005 (-0.002~ 0.011)	4901.61	0.0172183	0.0417571	0.144	0.144
		Superior parietal R	1.86059	0.006 (0~ 0.012)	5265.12	0.0216918	0.0512834	0.063	0.076
		Supramarginal R	2.38402	0.009 (0.002~ 0.017)	5265.3	0.0280232	0.0657095	0.017	0.038
	Temporal	Transverse temporal L	2.27089	0.011 (0.001~ 0.02)	5276.45	0.0291606	0.0625252	0.023	0.038
Cortical surface area	Parietal	Precuneus L	1.74327	0.006 (-0.001~ 0.013)	5033.68	0.0227605	0.049142	0.081	0.085
		Precuneus R	2.12423	0.007 (0.001~ 0.014)	559.897	0.0267275	0.179546	0.034	0.049
		Pericalcarine L	-2.44839	-0.012 (-0.021~ -0.002)	5275.32	-0.0341401	-0.0674195	0.014	0.038
		Pericalcarine R	-2.59092	-0.012 (-0.02~ -0.003)	5271.54	-0.0360635	-0.0713699	0.01	0.034
		Superior parietal L	1.79665	0.007 (-0.001~ 0.014)	5180.85	0.0238719	0.049922	0.072	0.083
		Superior parietal R	2.32987	0.008 (0.001~ 0.016)	5264.35	0.030498	0.0642228	0.02	0.038
		Supramarginal R	2.83	0.012 (0.004~ 0.021)	5267.36	0.0370297	0.0779864	0.005	0.028
Cortical mean thickness	Frontal	Rostral middle frontal R	-2.28627	-0.003 (-0.005~ 0)	5270.51	-0.0313426	-0.0629841	0.022	0.038
		Superior frontal L	-2.17117	-0.002 (-0.004~ 0)	5260.28	-0.0296819	-0.0598713	0.03	0.046
		Superior frontal R	-2.31718	-0.003 (-0.005~ 0)	5252.49	-0.0317511	-0.0639451	0.021	0.038
	Occipital	Lingual L	2.61956	0.004 (0.001~ 0.007)	5270.87	0.0354159	0.0721633	0.009	0.034
		Lingual R	1.75126	0.003 (0~ 0.006)	5273.93	0.0238812	0.0482296	0.08	0.085
	Cingulate	Isthmus L	2.82223	0.005 (0.001~ 0.008)	5279.99	0.039517	0.0776793	0.005	0.028
		Isthmus R	2.56065	0.004 (0.001~ 0.008)	5206.09	0.0359764	0.0709781	0.01	0.034

## Sheet: Alcohol-baseline
Region			T-Value	b (95% CI)	Degrees of freedom	β	Cohen's D	P value	FDR-adjusted P value
Cortical volume	Frontal	Lateral orbitofrontal L	1.85615	0.005 (0~ 0.01)	5268.46	0.0198635	0.0511446	0.063	0.065
	Temporal	Banks of Superior Temporal Sulcus R	2.24427	0.011 (0.001~ 0.02)	5264.05	0.0286256	0.0618652	0.025	0.031
		fusiform L	2.13601	0.007 (0.001~ 0.013)	5204.53	0.0240987	0.0592165	0.033	0.039
		Inferior temporal L	1.92791	0.007 (0~ 0.014)	5204.68	0.0221309	0.0534465	0.054	0.059
		Middle temporal L	2.75605	0.009 (0.003~ 0.015)	5268.57	0.0315258	0.07594	0.006	0.01
		Middle temporal R	3.03906	0.009 (0.003~ 0.015)	5218.32	0.0331184	0.0841401	0.002	0.005
	Occipital	Lateral occipital L	1.99155	0.007 (0~ 0.014)	5129.26	0.0237299	0.0556154	0.046	0.053
Total cortical volume			1.87498	0.003 (0~ 0.005)	5260.06	0.0128332	0.0517048	0.061	0.065
Intracranial volume			3.46103	0.008 (0.004~ 0.013)	2611.89	0.0405232	0.135443	<0.001	0.002
Cortical surface area	Frontal	Caudal middle frontal L	2.12651	0.011 (0.001~ 0.021)	5153.56	0.0295831	0.0592438	0.034	0.039
		Lateral orbitofrontal L	3.07412	0.01 (0.003~ 0.016)	5255.82	0.0416981	0.0848068	0.002	0.005
		Lateral orbitofrontal R	3.33317	0.012 (0.005~ 0.019)	5266.46	0.0440834	0.0918604	<0.001	0.002
		Medial orbitofrontal L	2.1261	0.008 (0.001~ 0.015)	5273.63	0.0286763	0.0585543	0.034	0.039
		Medial orbitofrontal R	2.55673	0.008 (0.002~ 0.014)	5240.44	0.0341305	0.0706369	0.011	0.015
		Rostral middle frontal L	3.34066	0.012 (0.005~ 0.019)	5198.86	0.0444138	0.0926634	<0.001	0.002
		Rostral middle frontal R	2.73882	0.01 (0.003~ 0.018)	5104.68	0.0365319	0.0766671	0.006	0.01
		Superior frontal L	2.675	0.01 (0.003~ 0.017)	1867.79	0.0350753	0.123791	0.008	0.012
		Superior frontal R	3.59539	0.013 (0.006~ 0.021)	1156.56	0.047263	0.211442	<0.001	0.001
		Frontal pole R	3.23149	0.013 (0.005~ 0.02)	5149.41	0.0440871	0.0900646	0.001	0.003
	Parietal	Inferior parietal L	2.75778	0.012 (0.004~ 0.021)	5257.48	0.0383392	0.0760679	0.006	0.01
		Inferior parietal R	3.6548	0.016 (0.007~ 0.024)	5265.09	0.0488866	0.100737	<0.001	0.001
		Precuneus L	3.12494	0.012 (0.004~ 0.019)	4219.87	0.0422255	0.0962106	0.002	0.004
		Precuneus R	4.09049	0.015 (0.008~ 0.022)	253.129	0.0525613	0.514203	<0.001	<0.001
		Supramarginal R	2.6265	0.013 (0.003~ 0.022)	5267.82	0.0357376	0.0723755	0.009	0.013
	Temporal	Banks of Superior Temporal Sulcus R	3.41255	0.016 (0.007~ 0.025)	4987.55	0.0471596	0.096642	<0.001	0.002
		fusiform L	3.74413	0.013 (0.006~ 0.02)	5231.7	0.0495382	0.103528	<0.001	0.001
		fusiform R	2.76797	0.009 (0.003~ 0.016)	5243.2	0.0361373	0.0764528	0.006	0.01
		Inferior temporal L	3.73007	0.014 (0.007~ 0.022)	5159.98	0.0496601	0.103854	<0.001	0.001
		Inferior temporal R	2.65995	0.01 (0.003~ 0.017)	5200.31	0.0349005	0.0737717	0.008	0.012
		Middle temporal L	3.91625	0.015 (0.007~ 0.022)	4953.13	0.05194	0.111291	<0.001	<0.001
		Middle temporal R	4.32278	0.015 (0.008~ 0.023)	5221.97	0.0564528	0.11964	<0.001	<0.001
		Superior temporal R	3.90506	0.013 (0.007~ 0.02)	4932.45	0.0521788	0.111205	<0.001	<0.001
		Transverse temporal R	3.72167	0.016 (0.007~ 0.024)	5149.33	0.0522807	0.103727	<0.001	0.001
		Temporal pole R	2.40506	0.01 (0.002~ 0.018)	5165.07	0.0333646	0.0669296	0.016	0.022
	Occipital	Lateral occipital L	3.58612	0.013 (0.006~ 0.02)	5244.51	0.0476638	0.0990382	<0.001	0.001
		Lateral occipital R	1.86482	0.007 (0~ 0.014)	5276.89	0.0248098	0.0513426	0.062	0.065
	Cingulate	Caudal anterior L	2.33949	0.016 (0.003~ 0.029)	5178.69	0.0339142	0.0650192	0.019	0.025
		Posterior L	2.93405	0.014 (0.004~ 0.023)	5223.69	0.0411263	0.0811911	0.003	0.007
	Insula	Insula L	2.90952	0.01 (0.003~ 0.016)	5273.13	0.0393114	0.0801341	0.004	0.007
		Insula R	3.18274	0.011 (0.004~ 0.017)	5244.82	0.0431288	0.0878953	0.001	0.004
Total cortical surface area			4.11894	0.01 (0.005~ 0.015)	5082.09	0.0506571	0.115557	<0.001	<0.001
Cortical mean thickness	Temporal	fusiform L	1.44642	0.002 (-0.001~ 0.004)	5275.98	0.0209105	0.0398266	0.148	0.148
	Occipital	Cuneus R	2.39639	0.005 (0.001~ 0.008)	5275.66	0.0336702	0.0659856	0.017	0.022

## Sheet: Tobacco-baseline
Region			T-Value	b (95% CI)	Degrees of freedom	β	Cohen's D	P value	FDR-adjusted P value
Cortical volume	Frontal	Precentral L	-3.00945	-0.013 (-0.021~ -0.004)	5260.62	-0.0365623	-0.0829847	0.003	0.046
		Precentral R	-2.74994	-0.012 (-0.021~ -0.003)	5264.19	-0.0344648	-0.0758031	0.006	0.046
		Superior frontal R	-2.19416	-0.009 (-0.017~ -0.001)	5261.28	-0.0251505	-0.0604997	0.028	0.08
	Parietal	Inferior parietal L	-2.44438	-0.014 (-0.026~ -0.003)	5266.93	-0.0325375	-0.0673627	0.015	0.062
		Inferior parietal R	-2.38717	-0.013 (-0.024~ -0.002)	5263.78	-0.029943	-0.0658059	0.017	0.066
		Postcentral L	-2.80094	-0.015 (-0.025~ -0.004)	5265.89	-0.0355548	-0.0771964	0.005	0.046
		Postcentral R	-1.97242	-0.011 (-0.021~ 0)	5265.04	-0.0251006	-0.0543663	0.049	0.108
		Supramarginal L	-1.16893	-0.008 (-0.021~ 0.005)	5269.77	-0.0152509	-0.0322048	0.242	0.279
		Supramarginal R	-1.35752	-0.008 (-0.021~ 0.004)	5267.63	-0.0177089	-0.0374082	0.175	0.235
	Temporal	fusiform L	-1.27232	-0.006 (-0.015~ 0.003)	5260.54	-0.0153084	-0.035084	0.203	0.258
		Inferior temporal R	-2.00048	-0.01 (-0.02~ 0)	5262.82	-0.0243509	-0.0551512	0.045	0.108
		Middle temporal R	-2.0071	-0.009 (-0.017~ 0)	5260.97	-0.0233215	-0.0553435	0.045	0.108
		Parahippocampal L	-1.35003	-0.009 (-0.022~ 0.004)	5271.16	-0.0196531	-0.0371894	0.177	0.235
		Entorhinal L	-1.64957	-0.016 (-0.035~ 0.003)	5272.36	-0.0242921	-0.0454357	0.099	0.165
		Entorhinal R	-1.46109	-0.014 (-0.033~ 0.005)	5275.7	-0.0215893	-0.0402316	0.144	0.204
		Temporal pole L	-1.61959	-0.01 (-0.023~ 0.002)	5264.43	-0.02324	-0.0446435	0.105	0.167
Total cortical volume			-2.94004	-0.006 (-0.01~ -0.002)	5259.24	-0.0214439	-0.0810815	0.003	0.046
Intracranial volume			-2.02845	-0.007 (-0.014~ 0)	5263.8	-0.0255711	-0.055917	0.043	0.108
Cortical surface area	Frontal	Caudal middle frontal L	-1.12903	-0.009 (-0.024~ 0.006)	5260.91	-0.0167711	-0.0311318	0.259	0.292
		Caudal middle frontal R	-2.59971	-0.021 (-0.037~ -0.005)	5272.24	-0.0389898	-0.0716072	0.009	0.053
		Lateral orbitofrontal L	-1.89268	-0.009 (-0.018~ 0)	5274.7	-0.0274083	-0.0521205	0.058	0.122
		Lateral orbitofrontal R	-0.917762	-0.005 (-0.015~ 0.005)	5265.44	-0.0129464	-0.0252955	0.359	0.391
		Medial orbitofrontal L	-1.2792	-0.007 (-0.018~ 0.004)	5268.71	-0.018405	-0.0352464	0.201	0.258
		Medial orbitofrontal R	-1.57885	-0.007 (-0.017~ 0.002)	5269.17	-0.0224938	-0.0435011	0.114	0.174
		Parsorbitalis L	-1.87901	-0.011 (-0.022~ 0)	5256.84	-0.0269736	-0.0518318	0.06	0.122
		Parsorbitalis R	-0.28114	-0.002 (-0.013~ 0.009)	5259.89	-0.00402082	-0.00775289	0.779	0.788
		Precentral L	-2.97664	-0.014 (-0.024~ -0.005)	5262.19	-0.0411964	-0.0820678	0.003	0.046
		Precentral R	-1.96875	-0.01 (-0.019~ 0)	5264.85	-0.0276883	-0.0542661	0.049	0.108
		Rostral middle frontal L	-2.47684	-0.013 (-0.024~ -0.003)	5268.21	-0.035163	-0.068249	0.013	0.062
		Rostral middle frontal R	-1.48387	-0.008 (-0.019~ 0.003)	5266.07	-0.021147	-0.0408963	0.138	0.199
		Superior frontal L	-1.61912	-0.009 (-0.019~ 0.002)	5270.19	-0.0229297	-0.0446062	0.105	0.167
		Superior frontal R	-2.8727	-0.016 (-0.027~ -0.005)	5269.34	-0.0410164	-0.0791485	0.004	0.046
		Frontal pole L	-1.96555	-0.011 (-0.022~ 0)	5279.45	-0.0285994	-0.0541028	0.049	0.108
		Frontal pole R	-1.70511	-0.01 (-0.021~ 0.001)	5277.1	-0.024878	-0.0469444	0.088	0.153
	Paracentral lobule	Paracentral L	-1.81642	-0.01 (-0.022~ 0.001)	5278.42	-0.0273636	-0.0500028	0.069	0.137
		Paracentral R	-2.37044	-0.014 (-0.026~ -0.003)	5279.7	-0.0358006	-0.065246	0.018	0.066
	Parietal	Inferior parietal L	-2.76788	-0.018 (-0.031~ -0.005)	5269.2	-0.0410703	-0.0762614	0.006	0.046
		Inferior parietal R	-2.38707	-0.015 (-0.027~ -0.003)	5268.79	-0.0340708	-0.0657718	0.017	0.066
		Postcentral L	-3.12851	-0.016 (-0.026~ -0.006)	5261.05	-0.0437345	-0.0862643	0.002	0.046
		Postcentral R	-1.88124	-0.01 (-0.021~ 0)	5262.05	-0.0264949	-0.0518676	0.06	0.122
		Precuneus L	-0.965621	-0.005 (-0.016~ 0.006)	5255.5	-0.0140225	-0.0266397	0.334	0.369
		Precuneus R	-0.844557	-0.005 (-0.016~ 0.006)	5243.91	-0.0121293	-0.0233255	0.398	0.429
		Pericalcarine L	-1.41823	-0.011 (-0.026~ 0.004)	5279.98	-0.0219484	-0.0390356	0.156	0.218
		Pericalcarine R	-1.34993	-0.01 (-0.024~ 0.004)	5279.73	-0.0208565	-0.0371567	0.177	0.235
		Superior parietal L	-0.493333	-0.003 (-0.015~ 0.009)	5265.27	-0.00728072	-0.0135975	0.622	0.653
		Superior parietal R	-0.664568	-0.004 (-0.015~ 0.008)	5265.53	-0.00965199	-0.0183167	0.506	0.538
		Supramarginal L	-2.21569	-0.017 (-0.032~ -0.002)	5254.42	-0.0319484	-0.0611332	0.027	0.08
		Supramarginal R	-1.61634	-0.011 (-0.025~ 0.002)	5267.01	-0.0234657	-0.0445433	0.106	0.167
	Temporal	Banks of Superior Temporal Sulcus L	-2.23732	-0.018 (-0.034~ -0.002)	5258.08	-0.033705	-0.0617086	0.025	0.08
		Banks of Superior Temporal Sulcus R	-2.19414	-0.015 (-0.029~ -0.002)	5253.75	-0.0324327	-0.0605423	0.028	0.08
		fusiform L	-2.45245	-0.012 (-0.022~ -0.002)	5279.16	-0.0346829	-0.0675068	0.014	0.062
		fusiform R	-1.19559	-0.006 (-0.016~ 0.004)	5280	-0.016678	-0.0329075	0.232	0.27
		Inferior temporal L	-1.74709	-0.01 (-0.021~ 0.001)	5265.98	-0.0248423	-0.048151	0.081	0.152
		Inferior temporal R	-2.29375	-0.012 (-0.023~ -0.002)	5268.96	-0.032133	-0.0631996	0.022	0.074
		Middle temporal L	-1.69654	-0.009 (-0.02~ 0.001)	5264.32	-0.0240496	-0.0467653	0.09	0.153
		Middle temporal R	-2.30269	-0.012 (-0.023~ -0.002)	5264.93	-0.0321029	-0.0634702	0.021	0.074
		Parahippocampal L	-1.33782	-0.008 (-0.02~ 0.004)	5272.5	-0.0203571	-0.0368486	0.181	0.237
		Superior temporal L	-2.48403	-0.013 (-0.024~ -0.003)	5267.65	-0.0348149	-0.0684508	0.013	0.062
		Superior temporal R	-2.63809	-0.013 (-0.023~ -0.003)	5265.44	-0.0377023	-0.0727114	0.008	0.051
		Entorhinal L	-2.70138	-0.027 (-0.047~ -0.008)	5268.88	-0.0414162	-0.0744314	0.007	0.049
		Entorhinal R	-2.7723	-0.027 (-0.046~ -0.008)	5279.29	-0.0418387	-0.0763101	0.006	0.046
		Temporal pole L	-2.661	-0.016 (-0.027~ -0.004)	5278.95	-0.0387855	-0.0732488	0.008	0.051
		Temporal pole R	-1.71662	-0.011 (-0.023~ 0.002)	5278.59	-0.0254727	-0.0472546	0.086	0.153
	Occipital	Cuneus L	-1.12451	-0.007 (-0.019~ 0.005)	5279.82	-0.0169682	-0.0309517	0.261	0.292
		Cuneus R	-0.317867	-0.002 (-0.014~ 0.01)	5279.89	-0.00476306	-0.0087491	0.751	0.769
		Lateral occipital L	-2.10796	-0.011 (-0.022~ -0.001)	5268.33	-0.0299015	-0.0580839	0.035	0.096
		Lateral occipital R	-1.5003	-0.008 (-0.019~ 0.003)	5276.89	-0.0213056	-0.0413067	0.134	0.198
		Lingual L	-1.21266	-0.007 (-0.018~ 0.004)	5277.21	-0.018345	-0.0333863	0.225	0.266
		Lingual R	-2.03169	-0.012 (-0.024~ 0)	5277.1	-0.0310181	-0.0559357	0.042	0.108
	Cingulate	Caudal anterior R	-1.2195	-0.012 (-0.03~ 0.007)	4516.63	-0.0187722	-0.0362915	0.223	0.266
		Isthmus L	-0.232826	-0.002 (-0.015~ 0.012)	5259.37	-0.00343696	-0.00642089	0.816	0.816
		IsthmusR	-1.60514	-0.011 (-0.024~ 0.002)	5268.03	-0.0240789	-0.0442301	0.109	0.168
		Posterior L	-0.430727	-0.003 (-0.016~ 0.01)	5274.91	-0.00645524	-0.0118611	0.667	0.691
		Posterior R	-2.91893	-0.02 (-0.033~ -0.007)	5276.2	-0.0438725	-0.0803697	0.004	0.046
		Rostral anterior L	-1.72931	-0.014 (-0.03~ 0.002)	5258.61	-0.0259275	-0.0476945	0.084	0.153
		Rostral anterior R	-1.71025	-0.015 (-0.031~ 0.002)	5269.93	-0.0258064	-0.0471181	0.087	0.153
Total cortical surface area			-2.79283	-0.01 (-0.017~ -0.003)	5264.69	-0.0367017	-0.0769817	0.005	0.046
Cortical mean thickness	Frontal	Parstriangularis R	1.23124	0.003 (-0.002~ 0.007)	5275.09	0.0191227	0.0339047	0.218	0.265
		Precentral L	-1.4951	-0.003 (-0.007~ 0.001)	5267.42	-0.022551	-0.0412004	0.135	0.198
		Precentral R	-1.97556	-0.004 (-0.009~ 0)	5275.21	-0.0306725	-0.0544002	0.048	0.108
	Paracentral lobule	Paracentral L	-2.57776	-0.006 (-0.01~ -0.001)	5269.96	-0.039061	-0.0710181	0.01	0.053
		Paracentral R	-1.24156	-0.003 (-0.007~ 0.002)	5278.74	-0.0192876	-0.034177	0.214	0.265
	Temporal	Parahippocampal L	-1.23035	-0.005 (-0.012~ 0.003)	5278.34	-0.0189626	-0.0338695	0.219	0.265
		Parahippocampal R	-2.21735	-0.007 (-0.014~ -0.001)	5274.24	-0.0338169	-0.0610639	0.027	0.08
		Transverse temporal R	1.75818	0.005 (-0.001~ 0.011)	5269.9	0.0267637	0.0484387	0.079	0.152

## Sheet: Caffeine-2year
Region			T-Value	b (95% CI)	Degrees of freedom	β	Cohen's D	P value	FDR-adjusted P value
Cortical volume	Parietal	Postcentral R	2.69808	0.011 (0.003~ 0.018)	3706.94	0.0364881	0.0886291	0.007	0.033
		Precuneus L	1.90928	0.006 (0~ 0.013)	3707.9	0.0243409	0.0627099	0.056	0.066
		Precuneus R	2.76701	0.009 (0.003~ 0.016)	3450.25	0.0342686	0.0942138	0.006	0.033
		Superior parietal R	2.4991	0.01 (0.002~ 0.017)	3703.8	0.0342782	0.0821279	0.012	0.035
		Supramarginal R	2.12856	0.01 (0.001~ 0.019)	3523.34	0.0296125	0.0717197	0.033	0.042
	Occipital	Lateral occipital L	2.52287	0.01 (0.002~ 0.017)	3710.69	0.0343419	0.0828317	0.012	0.035
Cortical surface area	Parietal	Precuneus R	1.56937	0.006 (-0.001~ 0.013)	1196.85	0.0222184	0.0907267	0.117	0.117
		Pericalcarine L	-1.62544	-0.009 (-0.02~ 0.002)	3717.15	-0.0268779	-0.0533209	0.104	0.112
		Pericalcarine R	-2.19904	-0.012 (-0.022~ -0.001)	3713.53	-0.0362397	-0.0721723	0.028	0.042
		Superior parietal R	2.21041	0.009 (0.001~ 0.018)	3578.35	0.034489	0.0739028	0.027	0.042
		Supramarginal R	2.16258	0.011 (0.001~ 0.021)	3553.26	0.0337753	0.0725585	0.031	0.042
Cortical mean thickness	Parietal	Postcentral L	2.19814	0.004 (0~ 0.008)	3705.87	0.034984	0.0722172	0.028	0.042
	Occipital	Lateral occipital L	2.42805	0.004 (0.001~ 0.007)	3700.68	0.0349641	0.0798263	0.015	0.036
	Cingulate	Isthmus L	2.84662	0.006 (0.002~ 0.009)	3659.07	0.0470114	0.0941183	0.004	0.033

## Sheet: Dosage-caffeine-2year
Region			T-Value	b (95% CI)	P value
Cortical volume	Parietal	Postcentral R	1.7877	0.000015 (-0.000001~0.000031)	0.0739836
		Precuneus R	1.28216	0.00001 (-0.000005~0.000024)	0.199944
		Superior parietal R	1.59437	0.000013 (-0.000003~0.000029)	0.11102
		Supramarginal R	0.838177	0.000008 (-0.000011~0.000026)	0.402037
	Occipital	Lateral occipital L	1.05653	0.000008 (-0.000007~0.000024)	0.290858
Cortical surface area	Parietal	Pericalcarine R	-1.94453	-0.000019 (-0.000039~0)	0.0519784
		Superior parietal R	1.58985	0.000012 (-0.000003~0.000028)	0.112034
		Supramarginal R	1.09919	0.00001 (-0.000008~0.000029)	0.271823
Cortical mean thickness	Parietal	Postcentral L	2.1483	0.000007 (0.000001~0.000014)	0.0318154
	Occipital	Lateral occipital L	0.747194	0.000002 (-0.000003~0.000008)	0.455039
	Cingulate	Isthmus L	1.22691	0.000004 (-0.000003~0.000011)	0.220008

## Sheet: Pattern-caffeine-2year
Region			Daily vs nonexposed					Weekly vs nonexposed					Monthly vs nonexposed
			b (95% CI)	β	Cohen's D	P value		b (95% CI)	β	Cohen's D	P value		b (95% CI)	β	Cohen's D	P value
Cortical volume	Parietal	Postcentral R	0.014 (0.004~0.024)	0.0434337	0.0932723	0.00551041		0.01 (-0.001~0.02)	0.0280789	0.0622122	0.0642007		0.008 (-0.003~0.019)	0.0205302	0.0465077	0.166509
		Precuneus R	0.012 (0.004~0.02)	0.0405584	0.101576	0.00459061		0.008 (0~0.017)	0.0268432	0.0650037	0.0534331		0.006 (-0.003~0.015)	0.0180873	0.0448007	0.183293
		Superior parietal R	0.011 (0.001~0.021)	0.0355816	0.0753689	0.0249443		0.008 (-0.002~0.018)	0.0248997	0.0544141	0.105562		0.007 (-0.004~0.018)	0.0189249	0.0422829	0.208524
		Supramarginal R	0.014 (0.002~0.025)	0.0375419	0.081958	0.0200574		0.003 (-0.009~0.015)	0.00836548	0.0179384	0.593641		0.009 (-0.004~0.021)	0.0201245	0.0441374	0.189502
	Occipital	Lateral occipital L	0.015 (0.005~0.024)	0.0476618	0.10213	0.00236071		0.007 (-0.003~0.017)	0.0212344	0.0469451	0.16233		0.004 (-0.007~0.015)	0.0107277	0.0242511	0.470504
Cortical surface area	Parietal	Pericalcarine R	-0.016 (-0.029~-0.003)	-0.0455687	-0.0805014	0.0166624		-0.013 (-0.027~0.001)	-0.0341497	-0.0619966	0.0645832		0 (-0.015~0.015)	-9.2021e-05	-0.000170714	0.995941
		Superior parietal R	0.009 (-0.001~0.02)	0.0308024	0.0593578	0.0882484		0.01 (-0.001~0.021)	0.0324837	0.0622324	0.064072		0.01 (-0.002~0.021)	0.0273225	0.053513	0.111461
		Supramarginal R	0.012 (-0.001~0.025)	0.0333715	0.0648327	0.0653178		0.008 (-0.005~0.021)	0.0209951	0.0401332	0.232409		0.013 (-0.002~0.027)	0.0298243	0.0582884	0.0830462
Cortical mean thickness	Parietal	Postcentral L	0.006 (0.001~0.011)	0.0468894	0.0855317	0.0109169		0.006 (0.001~0.011)	0.0438299	0.0825205	0.0141028		-0.001 (-0.006~0.004)	-0.0045605	-0.00877556	0.794005
	Occipital	Lateral occipital L	0.005 (0.001~0.009)	0.040421	0.081594	0.0152738		0.005 (0.001~0.009)	0.0426786	0.0888926	0.00822696		-0.001 (-0.005~0.003)	-0.00823819	-0.0175358	0.601986
	Cingulate	Isthmus L	0.006 (0.001~0.011)	0.0476162	0.0853127	0.0128153		0.005 (0~0.01)	0.0361586	0.065349	0.0514909		0.004 (-0.001~0.01)	0.0288646	0.0533227	0.112249

## Sheet: Alcohol-2year
Region			T-Value	b (95% CI)	Degrees of freedom	β	Cohen's D	P value	FDR-adjusted P value
Cortical volume	Temporal	Inferior temporal L	2.46576	0.011 (0.002~ 0.019)	3618.22	0.0339391	0.0819848	0.014	0.017
		Middle temporal L	2.94724	0.011 (0.004~ 0.019)	3101.53	0.0398544	0.105842	0.003	0.006
		Middle temporal R	3.23577	0.011 (0.004~ 0.018)	3526.24	0.0419669	0.108981	0.001	0.003
	Occipital	Lateral occipital L	1.63994	0.007 (-0.001~ 0.015)	3717.88	0.0233753	0.053791	0.101	0.101
Intracranial volume			2.9944	0.009 (0.003~ 0.014)	3178.05	0.0429779	0.106233	0.003	0.005
Cortical surface area	Frontal	Lateral orbitofrontal L	2.80951	0.01 (0.003~ 0.018)	2368.88	0.0452321	0.115449	0.005	0.008
		Rostral middle frontal L	2.37969	0.01 (0.002~ 0.018)	3717.94	0.0378715	0.0780547	0.017	0.021
		Rostral middle frontal R	1.85227	0.008 (0~ 0.017)	3387.66	0.0296609	0.0636479	0.064	0.067
		Frontal pole R	3.43682	0.016 (0.007~ 0.025)	2403.73	0.0553316	0.140198	<0.001	0.002
	Parietal	Inferior parietal L	3.08413	0.016 (0.006~ 0.027)	3719	0.0513273	0.101146	0.002	0.004
		Inferior parietal R	3.98592	0.02 (0.01~ 0.03)	3718.69	0.064241	0.130727	<0.001	<0.001
		Postcentral L	2.52912	0.01 (0.002~ 0.019)	3014.51	0.0399536	0.0921277	0.011	0.016
		Precuneus R	3.46437	0.014 (0.006~ 0.021)	503.338	0.0486268	0.308834	<0.001	0.002
	Temporal	Banks of Superior Temporal Sulcus R	3.0502	0.015 (0.005~ 0.024)	3529.69	0.0447976	0.102681	0.002	0.005
		fusiform L	3.39403	0.014 (0.006~ 0.022)	3553.43	0.0535096	0.113873	<0.001	0.002
		fusiform R	2.69744	0.011 (0.003~ 0.019)	3355.92	0.0421568	0.0931269	0.007	0.01
		Inferior temporal L	3.71811	0.017 (0.008~ 0.026)	3412.71	0.0593181	0.127292	<0.001	<0.001
		Middle temporal L	3.73417	0.016 (0.008~ 0.025)	3151.96	0.0593449	0.133025	<0.001	<0.001
		Middle temporal R	3.84774	0.016 (0.008~ 0.024)	3594.5	0.0603599	0.128356	<0.001	<0.001
		Superior temporal R	4.03382	0.016 (0.008~ 0.024)	310.192	0.063505	0.45807	<0.001	<0.001
		Transverse temporal R	2.48084	0.012 (0.003~ 0.022)	3567.57	0.0415263	0.0830697	0.013	0.017
	Occipital	Lateral occipital L	3.57751	0.015 (0.007~ 0.023)	584.683	0.056392	0.295904	<0.001	0.001
		Lateral occipital R	2.76624	0.011 (0.003~ 0.018)	1357.73	0.0390564	0.150146	0.006	0.009
Total cortical surface area			3.73027	0.011 (0.005~ 0.017)	2083.57	0.0549587	0.163443	<0.001	<0.001
Cortical mean thickness	Temporal	fusiform L	2.08723	0.003 (0~ 0.006)	3405.65	0.0360469	0.0715318	0.037	0.04
	Insula	Insula L	2.28375	0.004 (0.001~ 0.007)	3465.98	0.0384974	0.0775828	0.022	0.025

## Sheet: Dosage-alcohol-2year
Region			T-Value	b (95% CI)	P value
Cortical volume	Temporal	Inferior temporal L	1.1421	0.00009 (-0.00006~0.00024)	0.253556
		Middle temporal L	-0.67626	-0.00005 (-0.00018~0.00009)	0.498957
		Middle temporal R	-0.34928	-0.00002 (-0.00015~0.00011)	0.726918
Intracranial volume			-0.635284	-0.00003 (-0.00012~0.00006)	0.52532
Cortical surface area	Frontal	Lateral orbitofrontal L	-1.22521	-0.00007 (-0.00019~0.00004)	0.220647
		Rostral middle frontal L	-1.14483	-0.00007 (-0.0002~0.00005)	0.252423
		Frontal pole R	-1.02711	-0.00007 (-0.00021~0.00007)	0.304501
	Parietal	Inferior parietal L	-0.119831	-0.00001 (-0.00017~0.00015)	0.90463
		Inferior parietal R	-0.437325	-0.00003 (-0.00019~0.00012)	0.661925
		Postcentral L	-0.983836	-0.00006 (-0.00019~0.00006)	0.325321
		Precuneus R	-2.04493	-0.00014 (-0.00028~-0.00001)	0.0409989
	Temporal	Banks of Superior Temporal Sulcus R	-0.103779	-0.00001 (-0.00018~0.00016)	0.917356
		fusiform L	-1.01587	-0.00006 (-0.00019~0.00006)	0.309821
		fusiform R	-2.07491	-0.00013 (-0.00025~-0.00001)	0.0381293
		Inferior temporal L	0.107246	0.00001 (-0.00013~0.00015)	0.914605
		Middle temporal L	-0.976555	-0.00007 (-0.0002~0.00007)	0.328914
		Middle temporal R	-0.593785	-0.00004 (-0.00016~0.00009)	0.552726
		Superior temporal R	-1.02913	-0.00007 (-0.00019~0.00006)	0.303551
		Transverse temporal R	-1.40141	-0.00011 (-0.00026~0.00004)	0.161255
	Occipital	Lateral occipital L	-0.723315	-0.00005 (-0.00018~0.00008)	0.469575
		Lateral occipital R	-1.02621	-0.00007 (-0.0002~0.00006)	0.304922
Total cortical surface area			-1.44075	-0.00007 (-0.00015~0.00002)	0.149819
Cortical mean thickness	Temporal	fusiform L	2.23202	0.00005 (0.00001~0.00009)	0.0257294
	Insula	Insula L	0.0543987	0 (-0.00005~0.00005)	0.956623

## Sheet: Pattern-alcohol-2year
Region			Light reducers vs nonexposed					Stable, Light vs nonexposed					Heavier reducers vs nonexposed
			b (95% CI)	β	Cohen's D	P value		b (95% CI)	β	Cohen's D	P value		b (95% CI)	β	Cohen's D	P value
Cortical volume	Temporal	Inferior temporal L	0.01 (0~0.021)	0.0264879	0.0664853	0.0527459		-0.006 (-0.043~0.031)	-0.00407564	-0.0103667	0.757365		0.007 (-0.006~0.021)	0.0157708	0.0374554	0.265361
		Middle temporal L	0.015 (0.006~0.024)	0.0424846	0.128964	0.00150715		-0.029 (-0.061~0.004)	-0.0223784	-0.0580607	0.0836284		0.009 (-0.003~0.021)	0.0211108	0.0510522	0.12885
		Middle temporal R	0.015 (0.007~0.024)	0.0446145	0.121225	<0.001		-0.003 (-0.033~0.027)	-0.00233003	-0.00630413	0.850975		0.01 (-0.001~0.021)	0.0247055	0.0623641	0.0636579
Intracranial volume			0.007 (0~0.014)	0.0262372	0.0721677	0.0648291		0.021 (-0.004~0.046)	0.0227862	0.055636	0.0973083		0.012 (0.003~0.021)	0.0399586	0.0911323	0.00674878
Cortical surface area	Frontal	Lateral orbitofrontal L	0.009 (0~0.018)	0.0297387	0.0849709	0.0624369		0.015 (-0.016~0.047)	0.014636	0.0317695	0.343801		0.016 (0.005~0.027)	0.0456774	0.092302	0.00600005
		Rostral middle frontal L	0.008 (-0.002~0.018)	0.0241388	0.0512349	0.126851		-0.007 (-0.043~0.029)	-0.0059429	-0.0131077	0.696053		0.021 (0.008~0.034)	0.051037	0.104769	0.00181669
		Frontal pole R	0.01 (-0.001~0.021)	0.027849	0.0751071	0.0812643		0.033 (-0.006~0.073)	0.0254431	0.0550569	0.100836		0.022 (0.008~0.037)	0.0517542	0.105046	0.00187521
	Parietal	Inferior parietal L	0.016 (0.003~0.028)	0.0393377	0.0799083	0.0172683		0.036 (-0.008~0.081)	0.0253929	0.0536124	0.11015		0.013 (-0.002~0.029)	0.0282954	0.0555774	0.0977789
		Inferior parietal R	0.022 (0.01~0.034)	0.0561904	0.118204	<0.001		0.018 (-0.025~0.061)	0.0123425	0.0269818	0.421326		0.016 (0~0.031)	0.0333178	0.0677832	0.0435216
		Postcentral L	0.008 (-0.002~0.018)	0.0241849	0.0602803	0.122285		0.028 (-0.007~0.063)	0.023749	0.0527014	0.116295		0.012 (-0.001~0.025)	0.0303623	0.06277	0.0617144
		Precuneus R	0.012 (0.002~0.021)	0.0334065	0.261338	0.0138267		0.029 (-0.009~0.066)	0.0226415	0.0497289	0.138667		0.013 (-0.001~0.026)	0.0299475	0.0632032	0.0661705
	Temporal	Banks of Superior Temporal Sulcus R	0.01 (-0.002~0.021)	0.0235714	0.0599121	0.0938927		0.045 (-0.001~0.092)	0.0300864	0.0639708	0.0569582		0.021 (0.005~0.038)	0.0424579	0.0846258	0.011916
		fusiform L	0.01 (0~0.02)	0.0304431	0.067525	0.0518199		0.006 (-0.029~0.04)	0.00475726	0.0105646	0.752861		0.023 (0.011~0.036)	0.0599221	0.124182	<0.001
		fusiform R	0.009 (-0.001~0.019)	0.0272983	0.0619218	0.0794176		0.01 (-0.025~0.044)	0.0083652	0.0186719	0.577877		0.014 (0.002~0.026)	0.0354648	0.0740783	0.0279819
		Inferior temporal L	0.015 (0.004~0.026)	0.0425017	0.0996282	0.00726437		0.003 (-0.036~0.042)	0.00231455	0.00508566	0.879523		0.017 (0.003~0.031)	0.0388743	0.0795355	0.0178992
		Middle temporal L	0.016 (0.005~0.027)	0.0456779	0.110271	0.00374339		0.002 (-0.035~0.039)	0.00162851	0.00359407	0.914693		0.019 (0.006~0.032)	0.0453329	0.0932031	0.00554684
		Middle temporal R	0.016 (0.005~0.026)	0.0466443	0.103566	0.00279268		0.026 (-0.01~0.062)	0.0215644	0.0481791	0.151082		0.02 (0.007~0.033)	0.0494062	0.102842	0.00221563
		Superior temporal R	0.014 (0.004~0.023)	0.0436844	0.358851	0.0054112		0.031 (-0.003~0.065)	0.0273203	0.0595725	0.0763234		0.021 (0.009~0.034)	0.0561908	0.11619	<0.001
		Transverse temporal R	0.012 (0~0.024)	0.0333389	0.0679626	0.0449067		0.025 (-0.017~0.067)	0.0188105	0.0393559	0.240823		0.018 (0.003~0.033)	0.039789	0.077766	0.0208781
	Occipital	Lateral occipital L	0.012 (0.002~0.023)	0.0366879	0.197315	0.0193698		0.022 (-0.014~0.059)	0.0184344	0.0403826	0.22901		0.018 (0.005~0.031)	0.044979	0.0923988	0.00631245
		Lateral occipital R	0.009 (-0.001~0.018)	0.0248904	0.105416	0.0659463		0.028 (-0.009~0.065)	0.0229007	0.0504794	0.132591		0.015 (0.002~0.028)	0.0367473	0.0759447	0.0239499
Total cortical surface area			0.008 (0.001~0.015)	0.0329754	0.105466	0.0241387		0.018 (-0.007~0.043)	0.0196304	0.0465173	0.165678		0.015 (0.006~0.024)	0.0504335	0.111373	<0.001
Cortical mean thickness	Temporal	fusiform L	0.002 (-0.001~0.005)	0.0199708	0.0416445	0.243558		0 (-0.012~0.012)	0.000966657	0.00196267	0.953359		0.004 (0~0.009)	0.0341843	0.0645535	0.0543937
	Insula	Insula L	0.004 (0~0.008)	0.0352263	0.0746042	0.0350429		0.002 (-0.011~0.016)	0.00495248	0.0103123	0.758566		0.003 (-0.002~0.007)	0.0176819	0.0343169	0.307051

## Sheet: Tobacco-2year
Region			T-Value	b (95% CI)	Degrees of freedom	β	Cohen's D	P value	FDR-adjusted P value
Cortical volume	Frontal	Caudal middle frontal L	-1.0823	-0.009 (-0.026~ 0.008)	3705.59	-0.0177564	-0.0355588	0.279	0.333
		Caudal middle frontal R	-2.38638	-0.021 (-0.039~ -0.004)	3701.92	-0.0390761	-0.0784433	0.017	0.059
		Lateral orbitofrontal L	-1.86657	-0.008 (-0.017~ 0)	3705.82	-0.0256144	-0.0613241	0.062	0.113
		Lateral orbitofrontal R	-1.37241	-0.007 (-0.016~ 0.003)	3700.19	-0.0182012	-0.0451232	0.17	0.226
		Parsorbitalis L	-1.60936	-0.01 (-0.022~ 0.002)	3709.65	-0.0257859	-0.0528466	0.108	0.161
		Precentral L	-3.82907	-0.019 (-0.029~ -0.009)	3706.98	-0.0558642	-0.12578	<0.001	0.006
		Precentral R	-4.36326	-0.023 (-0.034~ -0.013)	3705.07	-0.0655	-0.143365	<0.001	0.001
		Rostral middle frontal L	-2.501	-0.014 (-0.025~ -0.003)	3705.36	-0.0362034	-0.082173	0.012	0.048
		Superior frontal R	-2.92543	-0.015 (-0.025~ -0.005)	3677.62	-0.0405598	-0.0964797	0.003	0.048
		Frontal pole L	-1.24878	-0.009 (-0.024~ 0.005)	3713.59	-0.0211933	-0.0409845	0.212	0.263
	Paracentral lobule	Paracentral L	-2.50348	-0.017 (-0.03~ -0.004)	3712.62	-0.0414189	-0.0821739	0.012	0.048
		Paracentral R	-2.88848	-0.02 (-0.034~ -0.006)	3709.31	-0.0476531	-0.0948534	0.004	0.048
	Parietal	Inferior parietal L	-2.34164	-0.017 (-0.031~ -0.003)	3708.76	-0.0373475	-0.0769015	0.019	0.062
		Inferior parietal R	-2.51674	-0.017 (-0.03~ -0.004)	3705.51	-0.0378111	-0.0826883	0.012	0.048
		Postcentral L	-3.36867	-0.021 (-0.034~ -0.009)	3710.1	-0.051411	-0.11061	<0.001	0.018
		Postcentral R	-2.60514	-0.017 (-0.029~ -0.004)	3709	-0.0396903	-0.0855524	0.009	0.048
		Pericalcarine L	-0.458162	-0.005 (-0.025~ 0.015)	3716.18	-0.00810015	-0.0150315	0.647	0.661
		Pericalcarine R	-0.474699	-0.005 (-0.023~ 0.014)	3717.33	-0.00829093	-0.0155716	0.635	0.656
		Supramarginal R	-1.84391	-0.014 (-0.028~ 0.001)	3710.2	-0.0289397	-0.0605441	0.065	0.117
	Temporal	fusiform L	-2.188	-0.012 (-0.024~ -0.001)	3703.63	-0.031645	-0.0719055	0.029	0.069
		Inferior temporal R	-2.16778	-0.014 (-0.026~ -0.001)	3705.43	-0.0319388	-0.0712238	0.03	0.07
		Middle temporal L	-1.34801	-0.008 (-0.019~ 0.004)	3707.21	-0.019657	-0.0442791	0.178	0.233
		Middle temporal R	-1.99948	-0.011 (-0.021~ 0)	3703.48	-0.0279078	-0.0657117	0.046	0.096
		Parahippocampal L	-2.57396	-0.021 (-0.036~ -0.005)	3712.99	-0.0448114	-0.0844832	0.01	0.048
		Parahippocampal R	-2.61225	-0.019 (-0.034~ -0.005)	3687.56	-0.0447377	-0.0860351	0.009	0.048
		Superior temporal L	-2.03337	-0.011 (-0.022~ 0)	3636.96	-0.0292871	-0.0674339	0.042	0.091
		Entorhinal L	-1.72364	-0.02 (-0.042~ 0.003)	3712.58	-0.0305908	-0.0565769	0.085	0.138
		Entorhinal R	-2.29807	-0.026 (-0.048~ -0.004)	3715.29	-0.0404752	-0.0754044	0.022	0.062
		Temporal pole L	-1.50528	-0.012 (-0.027~ 0.003)	3705.69	-0.0261762	-0.0494552	0.132	0.186
	Cingulate	Posterior R	-2.61891	-0.02 (-0.035~ -0.005)	3705.62	-0.0413546	-0.086044	0.009	0.048
Total cortical volume			-3.50056	-0.009 (-0.014~ -0.004)	3699.94	-0.031786	-0.115099	<0.001	0.015
Intracranial volume			-1.03495	-0.005 (-0.013~ 0.004)	3704.84	-0.0160277	-0.0340066	0.301	0.354
Cortical surface area	Frontal	Caudal middle frontal L	-0.959361	-0.009 (-0.027~ 0.009)	3714.87	-0.017369	-0.0314804	0.337	0.383
		Caudal middle frontal R	-2.37471	-0.023 (-0.041~ -0.004)	3717.53	-0.0430807	-0.0778957	0.018	0.059
		Lateral orbitofrontal L	-1.53009	-0.009 (-0.02~ 0.002)	3717.88	-0.0266968	-0.0501878	0.126	0.18
		Lateral orbitofrontal R	-1.26301	-0.008 (-0.02~ 0.004)	3706.11	-0.021401	-0.0414932	0.207	0.26
		Medial orbitofrontal L	-0.728334	-0.005 (-0.018~ 0.008)	3710.92	-0.0126284	-0.0239122	0.466	0.499
		Medial orbitofrontal R	-1.82323	-0.01 (-0.022~ 0.001)	3711.34	-0.0313862	-0.0598557	0.068	0.12
		Parsopercularis L	-0.962945	-0.009 (-0.027~ 0.009)	3718.74	-0.0175767	-0.0315816	0.336	0.383
		Parsorbitalis L	-1.64397	-0.011 (-0.024~ 0.002)	3697.36	-0.0283789	-0.0540727	0.1	0.155
		Parsorbitalis R	-0.0141043	0 (-0.013~ 0.013)	3702.77	-0.000244131	-0.000463571	0.989	0.989
		Precentral L	-2.52665	-0.015 (-0.026~ -0.003)	3700.06	-0.042351	-0.0830749	0.012	0.048
		Precentral R	-2.70481	-0.016 (-0.027~ -0.004)	3708.19	-0.0455937	-0.0888352	0.007	0.048
		Rostral middle frontal L	-2.05681	-0.013 (-0.026~ -0.001)	3712.55	-0.0352446	-0.0675131	0.04	0.088
		Rostral middle frontal R	-0.704809	-0.005 (-0.018~ 0.009)	3711.75	-0.0121762	-0.0231372	0.481	0.508
		Superior frontal L	-1.48174	-0.01 (-0.022~ 0.003)	3712.49	-0.0254319	-0.0486374	0.138	0.189
		Superior frontal R	-2.56097	-0.017 (-0.03~ -0.004)	3716.78	-0.0440466	-0.084014	0.01	0.048
		Frontal pole L	-2.74233	-0.019 (-0.032~ -0.005)	3717.86	-0.0481306	-0.0899503	0.006	0.048
		Frontal pole R	-2.31583	-0.016 (-0.03~ -0.003)	3718.52	-0.040474	-0.0759542	0.021	0.062
	Paracentral lobule	Paracentral L	-2.48598	-0.018 (-0.031~ -0.004)	3718.38	-0.0452213	-0.0815362	0.013	0.048
		Paracentral R	-2.54015	-0.019 (-0.033~ -0.004)	3718.28	-0.046166	-0.083314	0.011	0.048
	Parietal	Inferior parietal L	-2.21423	-0.018 (-0.033~ -0.002)	3714.79	-0.0396873	-0.0726584	0.027	0.066
		Inferior parietal R	-2.06179	-0.016 (-0.031~ -0.001)	3713.79	-0.0357835	-0.0676654	0.039	0.088
		Postcentral L	-2.73611	-0.017 (-0.029~ -0.005)	3710.84	-0.0466888	-0.0898311	0.006	0.048
		Postcentral R	-1.91918	-0.013 (-0.025~ 0)	3709.86	-0.0329319	-0.0630182	0.055	0.105
		Pericalcarine L	-1.10043	-0.01 (-0.028~ 0.008)	3718.97	-0.0204988	-0.0360894	0.271	0.328
		Pericalcarine R	-0.844339	-0.007 (-0.024~ 0.01)	3718.88	-0.0156778	-0.0276911	0.399	0.436
		Supramarginal L	-1.14965	-0.011 (-0.028~ 0.007)	3717.08	-0.0200729	-0.0377135	0.25	0.306
		Supramarginal R	-1.58148	-0.013 (-0.03~ 0.003)	3712.8	-0.0278593	-0.0519091	0.114	0.165
	Temporal	fusiform L	-2.2178	-0.014 (-0.025~ -0.002)	3718.08	-0.0377758	-0.0727435	0.027	0.066
		fusiform R	-0.748547	-0.005 (-0.017~ 0.007)	3715.24	-0.012661	-0.0245616	0.454	0.491
		Inferior temporal L	-1.32615	-0.009 (-0.023~ 0.004)	3711.19	-0.0228187	-0.0435378	0.185	0.239
		Inferior temporal R	-1.94221	-0.013 (-0.025~ 0)	3704.64	-0.0329452	-0.0638193	0.052	0.105
		Middle temporal L	-0.639884	-0.004 (-0.017~ 0.009)	3710.55	-0.0109777	-0.0210093	0.522	0.546
		Middle temporal R	-1.9093	-0.012 (-0.024~ 0)	3708.57	-0.032258	-0.0627047	0.056	0.105
		Parahippocampal L	-2.56792	-0.019 (-0.033~ -0.004)	3705.1	-0.0472518	-0.0843744	0.01	0.048
		Parahippocampal R	-1.77092	-0.013 (-0.027~ 0.001)	3706.94	-0.0322205	-0.0581731	0.077	0.13
		Superior temporal L	-1.79971	-0.012 (-0.025~ 0.001)	3712.76	-0.0307312	-0.0590723	0.072	0.124
		Superior temporal R	-2.32205	-0.014 (-0.026~ -0.002)	3705.71	-0.040371	-0.0762897	0.02	0.062
		Entorhinal L	-2.27987	-0.028 (-0.052~ -0.004)	3719	-0.0420384	-0.0747699	0.023	0.062
		Entorhinal R	-2.77545	-0.032 (-0.054~ -0.009)	3713.29	-0.0502398	-0.0910929	0.006	0.048
		Temporal pole L	-1.92142	-0.013 (-0.027~ 0)	3718.95	-0.03399	-0.0630148	0.055	0.105
	Occipital	Cuneus L	-0.995819	-0.007 (-0.022~ 0.007)	3718.97	-0.0181439	-0.0326587	0.319	0.371
		Lingual L	-0.375183	-0.003 (-0.016~ 0.011)	3718.1	-0.006843	-0.0123059	0.708	0.715
		Lingual R	-1.62978	-0.012 (-0.025~ 0.002)	3712.95	-0.029939	-0.0534934	0.103	0.157
	Cingulate	Caudal anterior L	-1.44913	-0.018 (-0.042~ 0.006)	3705.79	-0.0271223	-0.0476097	0.147	0.199
		Caudal anterior R	-1.90999	-0.022 (-0.044~ 0.001)	3676.74	-0.0353431	-0.0629983	0.056	0.105
		IsthmusR	-1.31356	-0.011 (-0.026~ 0.005)	3698.27	-0.0237653	-0.0431996	0.189	0.241
		Posterior L	-0.881727	-0.007 (-0.023~ 0.009)	3716.17	-0.0158844	-0.0289278	0.378	0.424
		Posterior R	-3.2729	-0.027 (-0.043~ -0.011)	3711.05	-0.05927	-0.107452	0.001	0.02
		Rostral anterior L	-2.65076	-0.026 (-0.045~ -0.007)	3708.22	-0.0481051	-0.0870597	0.008	0.048
		Rostral anterior R	-1.67176	-0.017 (-0.037~ 0.003)	3706.06	-0.0305406	-0.054922	0.095	0.152
	Insula	Insula L	-1.58757	-0.009 (-0.021~ 0.002)	3687.69	-0.0277744	-0.0522861	0.112	0.165
Total cortical surface area			-2.21426	-0.01 (-0.019~ -0.001)	3712.58	-0.0353526	-0.072681	0.027	0.066
Cortical mean thickness	Frontal	Lateral orbitofrontal L	-1.74476	-0.004 (-0.008~ 0)	3712.71	-0.0324079	-0.0572692	0.081	0.135
		Precentral L	-2.46035	-0.006 (-0.011~ -0.001)	3708.37	-0.044404	-0.0808046	0.014	0.05
		Precentral R	-2.6964	-0.007 (-0.013~ -0.002)	3715.07	-0.0501937	-0.088477	0.007	0.048
	Paracentral lobule	Paracentral L	-1.48965	-0.004 (-0.009~ 0.001)	3712.81	-0.0271312	-0.0488949	0.136	0.189
		Paracentral R	-1.65144	-0.004 (-0.009~ 0.001)	3716.56	-0.0307046	-0.0541781	0.099	0.155
	Parietal	Postcentral L	-2.28518	-0.007 (-0.013~ -0.001)	3707.89	-0.0409749	-0.0750564	0.022	0.062
		Postcentral R	-1.94071	-0.006 (-0.012~ 0)	3707.93	-0.0350795	-0.0637419	0.052	0.105
	Temporal	Parahippocampal L	-0.86885	-0.004 (-0.013~ 0.005)	3718.46	-0.0161393	-0.0284966	0.385	0.426
		Parahippocampal R	-2.2116	-0.009 (-0.017~ -0.001)	3716.77	-0.0408245	-0.0725527	0.027	0.066

[truncated: 3 more sheets: Dosage-tobacco-2year, Pattern-tobacco-2year, Polysubstance-2year]
