# Supplementary material for: Prenatal substance exposure and child health: Understanding the role of environmental factors, genetics, and brain development
Source: PNAS Nexus. 2024 Jan 30;3(1):pgae003. doi: 10.1093/pnasnexus/pgae003 (PMC10826906; doi:10.1093/pnasnexus/pgae003)
Supplement: pgae003_Supplementary_Data [file pgae003_supplementary_data.zip › PNASNEXUS-PNASNEXUS-2023-00807R-s10.xlsx]

## Sheet: Caffeine-baseline
Measure		T-Value	b (95% CI)	Degrees of freedom	β	Cohen's D	P value	FDR-adjusted P value
Average correlation within networks	auditory network -- auditory network	-1.04014	-0.002 (-0.005~ 0.002)	7183.68	-0.0116476	-0.0245441	0.298	0.686
	cingulo-opercular network -- cingulo-opercular network	-3.02868	-0.005 (-0.008~ -0.002)	7289.97	-0.0321924	-0.0709447	0.002	0.163
	cingulo-parietal network -- cingulo-parietal network	1.59413	0.007 (-0.002~ 0.016)	7185.36	0.0181621	0.0376122	0.111	0.417
	default network -- default network	-0.673296	-0.001 (-0.003~ 0.002)	7120.7	-0.00718467	-0.0159579	0.501	0.801
	dorsal attention network -- dorsal attention network	-1.88001	-0.003 (-0.006~ 0)	7130.47	-0.0212264	-0.0445278	0.06	0.335
	fronto-parietal network -- fronto-parietal network	1.39567	0.002 (-0.001~ 0.004)	7060.69	0.0156194	0.0332193	0.163	0.509
	retrosplenial temporal network -- retrosplenial temporal network	-0.213463	-0.001 (-0.006~ 0.005)	7069.03	-0.0023159	-0.00507776	0.831	0.937
	sensorimotor hand network -- sensorimotor hand network	-0.766787	-0.001 (-0.005~ 0.002)	7144.9	-0.00848204	-0.0181429	0.443	0.756
	sensorimotor mouth network -- sensorimotor mouth network	0.783477	0.003 (-0.004~ 0.009)	7119.32	0.00872904	0.0185711	0.433	0.753
	salience network -- salience network	-0.00802873	0 (-0.005~ 0.005)	6864.76	-9.008e-05	-0.000193805	0.994	0.994
	ventral attention network -- ventral attention network	-1.20456	-0.002 (-0.004~ 0.001)	7080.49	-0.0135471	-0.0286303	0.228	0.605
	visual network -- visual network	-0.241898	-0.001 (-0.005~ 0.004)	6980.24	-0.00249048	-0.00579066	0.809	0.935
Average correlation between networks	auditory network -- cingulo-opercular network	-1.27401	-0.002 (-0.004~ 0.001)	7133.22	-0.0141182	-0.0301691	0.203	0.574
	auditory network -- cingulo-parietal network	1.48341	0.002 (-0.001~ 0.005)	7034.17	0.0165788	0.0353741	0.138	0.464
	auditory network -- default network	1.30819	0.001 (-0.001~ 0.003)	7102.76	0.0143515	0.0310447	0.191	0.562
	auditory network -- dorsal attention network	-0.937096	-0.001 (-0.003~ 0.001)	6984.74	-0.0105122	-0.0224253	0.349	0.72
	auditory network -- fronto-parietal network	-0.360445	0 (-0.002~ 0.002)	7175.55	-0.00402908	-0.00851022	0.719	0.897
	auditory network -- retrosplenial temporal network	1.59127	0.002 (-0.001~ 0.005)	7171.07	0.0175849	0.0375822	0.112	0.417
	auditory network -- sensorimotor hand network	-1.09094	-0.002 (-0.005~ 0.001)	7151.95	-0.0121921	-0.0258	0.275	0.653
	auditory network -- sensorimotor mouth network	0.0638139	0 (-0.003~ 0.004)	7123.8	0.000709073	0.00151213	0.949	0.97
	auditory network -- salience network	0.537028	0.001 (-0.002~ 0.004)	7123.1	0.00598237	0.012726	0.591	0.838
	auditory network -- ventral attention network	0.998125	0.001 (-0.001~ 0.004)	6999.72	0.0111216	0.0238602	0.318	0.706
	auditory network -- visual network	0.7872	0.001 (-0.002~ 0.004)	7119.6	0.00862415	0.018659	0.431	0.753
	cingulo-opercular network -- cingulo-parietal network	0.953426	0.002 (-0.002~ 0.005)	7157.73	0.0107208	0.0225387	0.34	0.713
	cingulo-opercular network -- default network	2.89113	0.003 (0.001~ 0.006)	7191.7	0.0312978	0.0681839	0.004	0.164
	cingulo-opercular network -- dorsal attention network	-2.25286	-0.002 (-0.004~ 0)	7174.78	-0.0257334	-0.0531937	0.024	0.273
	cingulo-opercular network -- fronto-parietal network	0.260262	0 (-0.002~ 0.002)	7111.32	0.00292218	0.00617257	0.795	0.928
	cingulo-opercular network -- retrosplenial temporal network	2.09997	0.003 (0~ 0.006)	7156.08	0.0230741	0.0496485	0.036	0.282
	cingulo-opercular network -- sensorimotor hand network	-2.94841	-0.003 (-0.006~ -0.001)	7182.99	-0.0332231	-0.0695769	0.003	0.163
	cingulo-opercular network -- sensorimotor mouth network	-0.774862	-0.001 (-0.004~ 0.002)	7086.96	-0.00874641	-0.0184087	0.438	0.756
	cingulo-opercular network -- salience network	-0.80619	-0.001 (-0.004~ 0.002)	7078.72	-0.00918531	-0.0191642	0.42	0.749
	cingulo-opercular network -- ventral attention network	1.87162	0.002 (0~ 0.005)	7134.59	0.0205547	0.0443162	0.061	0.335
	cingulo-opercular network -- visual network	0.356142	0 (-0.002~ 0.003)	7081.33	0.00401531	0.00846439	0.722	0.898
	cingulo-parietal network -- default network	0.84697	0.001 (-0.002~ 0.005)	7211.76	0.00963793	0.019947	0.397	0.738
	cingulo-parietal network -- dorsal attention network	-0.698063	-0.001 (-0.005~ 0.002)	7008.02	-0.00793035	-0.0166774	0.485	0.791
	cingulo-parietal network -- fronto-parietal network	0.166827	0 (-0.003~ 0.003)	7023.44	0.0019014	0.00398128	0.868	0.947
	cingulo-parietal network -- retrosplenial temporal network	-0.971321	-0.002 (-0.007~ 0.003)	7199.65	-0.0111252	-0.0228948	0.331	0.71
	cingulo-parietal network -- sensorimotor hand network	-0.144037	0 (-0.003~ 0.003)	7045.78	-0.00162795	-0.00343194	0.885	0.947
	cingulo-parietal network -- sensorimotor mouth network	0.396841	0.001 (-0.003~ 0.005)	6887.48	0.00443674	0.0095635	0.691	0.89
	cingulo-parietal network -- salience network	1.90461	0.004 (0~ 0.009)	7093.9	0.0215856	0.0452266	0.057	0.335
	cingulo-parietal network -- ventral attention network	0.841372	0.001 (-0.002~ 0.004)	7005.08	0.00955432	0.0201053	0.4	0.738
	cingulo-parietal network -- visual network	-0.827405	-0.002 (-0.006~ 0.002)	7165.09	-0.00943434	-0.0195496	0.408	0.74
	default network -- dorsal attention network	2.56058	0.003 (0.001~ 0.005)	7161.72	0.0272985	0.0605146	0.01	0.178
	default network -- fronto-parietal network	2.62681	0.003 (0.001~ 0.005)	7064.91	0.0296685	0.0625037	0.009	0.178
	default network -- retrosplenial temporal network	-0.504461	-0.001 (-0.004~ 0.002)	7228.61	-0.0057383	-0.0118667	0.614	0.846
	default network -- sensorimotor hand network	2.05176	0.002 (0~ 0.004)	7045.91	0.0228875	0.0488864	0.04	0.282
	default network -- sensorimotor mouth network	0.306803	0 (-0.002~ 0.003)	7070.3	0.00343345	0.00729743	0.759	0.911
	default network -- salience network	1.89657	0.003 (0~ 0.005)	7157.3	0.0214562	0.0448357	0.058	0.335
	default network -- ventral attention network	-1.461	-0.002 (-0.004~ 0.001)	7077.66	-0.0162173	-0.0347324	0.144	0.467
	default network -- visual network	-0.431316	0 (-0.003~ 0.002)	7019.45	-0.00465269	-0.0102961	0.666	0.883
	dorsal attention network -- fronto-parietal network	0.666517	0.001 (-0.001~ 0.003)	6968.27	0.00738387	0.015969	0.505	0.801
	dorsal attention network -- retrosplenial temporal network	0.24119	0 (-0.003~ 0.003)	7113.6	0.00270555	0.00571932	0.809	0.935
	dorsal attention network -- sensorimotor hand network	-2.75105	-0.003 (-0.005~ -0.001)	6971.47	-0.0311827	-0.065897	0.006	0.171
	dorsal attention network -- sensorimotor mouth network	-1.57271	-0.002 (-0.004~ 0)	6860.32	-0.0174334	-0.0379758	0.116	0.422
	dorsal attention network -- salience network	0.387263	0.001 (-0.002~ 0.003)	7114.22	0.00436751	0.00918276	0.699	0.891
	dorsal attention network -- ventral attention network	1.68978	0.002 (0~ 0.004)	7120.09	0.0186515	0.0400513	0.091	0.41
	dorsal attention network -- visual network	-0.392741	0 (-0.003~ 0.002)	6971.93	-0.00431466	-0.00940719	0.695	0.89
	fronto-parietal network -- retrosplenial temporal network	0.55508	0.001 (-0.002~ 0.003)	7078.09	0.00631495	0.0131955	0.579	0.838
	fronto-parietal network -- sensorimotor hand network	0.832814	0.001 (-0.001~ 0.003)	7105.86	0.00932099	0.0197592	0.405	0.74
	fronto-parietal network -- sensorimotor mouth network	-0.701155	-0.001 (-0.003~ 0.001)	6911.61	-0.00785567	-0.0168677	0.483	0.791
	fronto-parietal network -- salience network	0.540907	0.001 (-0.002~ 0.004)	7062.6	0.00605118	0.0128727	0.589	0.838
	fronto-parietal network -- ventral attention network	-1.47634	-0.001 (-0.003~ 0)	7113.2	-0.0166151	-0.0350094	0.14	0.465
	fronto-parietal network -- visual network	-2.05919	-0.002 (-0.004~ 0)	6969.77	-0.022548	-0.0493306	0.04	0.282
	retrosplenial temporal network -- sensorimotor hand network	0.968101	0.001 (-0.001~ 0.004)	7086.63	0.0108891	0.0230002	0.333	0.71
	retrosplenial temporal network -- sensorimotor mouth network	1.27899	0.002 (-0.001~ 0.005)	6903.18	0.0144662	0.0307874	0.201	0.574
	retrosplenial temporal network -- salience network	1.47107	0.003 (-0.001~ 0.007)	7105.07	0.0164114	0.0349042	0.141	0.465
	retrosplenial temporal network -- ventral attention network	2.56401	0.004 (0.001~ 0.006)	7091.22	0.0286936	0.0608961	0.01	0.178
	retrosplenial temporal network -- visual network	-1.16661	-0.002 (-0.006~ 0.002)	7082.42	-0.012872	-0.0277246	0.243	0.618
	sensorimotor hand network -- sensorimotor mouth network	0.48736	0.001 (-0.003~ 0.005)	7097.13	0.00532783	0.0115701	0.626	0.851
	sensorimotor hand network -- salience network	-0.80026	-0.001 (-0.004~ 0.002)	7099.98	-0.00894385	-0.0189947	0.424	0.749
	sensorimotor hand network -- ventral attention network	1.90453	0.002 (0~ 0.004)	6916.72	0.0215152	0.0458002	0.057	0.335
	sensorimotor hand network -- visual network	0.311551	0 (-0.002~ 0.003)	7083.2	0.00343301	0.00740362	0.755	0.911
	sensorimotor mouth network -- salience network	-0.0609091	0 (-0.003~ 0.003)	6964.55	-0.00068494	-0.00145971	0.951	0.97
	sensorimotor mouth network -- ventral attention network	0.365062	0 (-0.002~ 0.003)	6997.91	0.00411371	0.00872794	0.715	0.897
	sensorimotor mouth network -- visual network	-0.210017	0 (-0.003~ 0.003)	7008.49	-0.00237258	-0.00501733	0.834	0.937
	salience network -- ventral attention network	-0.772958	-0.001 (-0.004~ 0.002)	7095.23	-0.00845696	-0.0183528	0.44	0.756
	salience network -- visual network	-0.401193	-0.001 (-0.003~ 0.002)	6999.79	-0.00448453	-0.00959048	0.688	0.89
	ventral attention network -- visual network	1.64571	0.002 (0~ 0.004)	6982.19	0.0177574	0.0393902	0.1	0.41
Average correlation between networks -- subcortical regions	auditory network -- left-cerebellum-cortex	-2.44561	-0.005 (-0.01~ -0.001)	7097.35	-0.0269626	-0.058059	0.014	0.233
	auditory network -- left-thalamus-proper	-2.33423	-0.004 (-0.008~ -0.001)	6960.31	-0.0254919	-0.0559576	0.02	0.256
	auditory network -- left-caudate	0.456836	0.001 (-0.004~ 0.006)	6857.02	0.00515092	0.0110337	0.648	0.869
	auditory network -- left-putamen	-0.12018	0 (-0.004~ 0.003)	6969.51	-0.00133365	-0.00287913	0.904	0.948
	auditory network -- left-pallidum	0.975322	0.002 (-0.002~ 0.005)	6819.26	0.0110211	0.0236216	0.329	0.71
	auditory network -- brain-stem	0.963574	0.002 (-0.002~ 0.005)	6878.53	0.0107402	0.0232363	0.335	0.71
	auditory network -- left-hippocampus	-1.07823	-0.001 (-0.003~ 0.001)	6920.66	-0.0119067	-0.0259219	0.281	0.656
	auditory network -- left-amygdala	-1.33998	-0.003 (-0.008~ 0.001)	6924.73	-0.0151899	-0.0322052	0.18	0.541
	auditory network -- left-accumbens-area	-1.36482	-0.003 (-0.007~ 0.001)	7035.16	-0.0153654	-0.0325439	0.172	0.522
	auditory network -- left-ventraldc	-1.01367	-0.003 (-0.008~ 0.003)	6998.12	-0.0111269	-0.0242345	0.311	0.699
	auditory network -- right-cerebellum-cortex	-2.14012	-0.006 (-0.011~ 0)	7060.51	-0.0235295	-0.0509391	0.032	0.282
	auditory network -- right-thalamus-proper	-3.45328	-0.006 (-0.009~ -0.002)	6947.14	-0.0385568	-0.0828626	<0.001	0.104
	auditory network -- right-caudate	-0.297376	-0.001 (-0.005~ 0.003)	6883.28	-0.00334787	-0.00716866	0.766	0.914
	auditory network -- right-putamen	-1.8404	-0.005 (-0.01~ 0)	7085.61	-0.0202401	-0.0437275	0.066	0.347
	auditory network -- right-pallidum	-1.93247	-0.004 (-0.007~ 0)	7013.33	-0.0212446	-0.0461508	0.053	0.335
	auditory network -- right-hippocampus	2.59509	0.007 (0.002~ 0.012)	6885.66	0.0289796	0.0625474	0.009	0.178
	auditory network -- right-amygdala	1.173	0.002 (-0.001~ 0.005)	6947.39	0.0131298	0.0281461	0.241	0.618
	auditory network -- right-accumbens-area	-1.63875	-0.003 (-0.006~ 0.001)	6749.39	-0.0184964	-0.0398942	0.101	0.41
	auditory network -- right-ventraldc	1.21637	0.002 (-0.001~ 0.005)	6886.93	0.0134851	0.0293144	0.224	0.601
	cingulo-opercular network -- left-cerebellum-cortex	-0.328691	0 (-0.002~ 0.001)	6979.82	-0.0036563	-0.00786856	0.742	0.911
	cingulo-opercular network -- left-thalamus-proper	-0.511537	-0.001 (-0.006~ 0.003)	7055.68	-0.00571085	-0.0121797	0.609	0.843
	cingulo-opercular network -- left-caudate	-3.39975	-0.008 (-0.013~ -0.003)	7073.62	-0.0379529	-0.0808456	<0.001	0.104
	cingulo-opercular network -- left-putamen	-1.51545	-0.004 (-0.01~ 0.001)	7058.39	-0.0168434	-0.0360759	0.13	0.456
	cingulo-opercular network -- left-pallidum	2.398	0.006 (0.001~ 0.01)	6897.87	0.0270026	0.057746	0.017	0.253
	cingulo-opercular network -- brain-stem	-0.522753	-0.001 (-0.004~ 0.003)	6970.03	-0.0057174	-0.012523	0.601	0.842
	cingulo-opercular network -- left-hippocampus	0.81906	0.002 (-0.002~ 0.006)	6948.34	0.00898516	0.0196519	0.413	0.743
	cingulo-opercular network -- left-amygdala	-0.437288	-0.001 (-0.005~ 0.003)	7083.79	-0.00476729	-0.0103912	0.662	0.881
	cingulo-opercular network -- left-accumbens-area	-0.758629	-0.001 (-0.005~ 0.002)	7050.51	-0.00846582	-0.0180696	0.448	0.756
	cingulo-opercular network -- left-ventraldc	0.516563	0.001 (-0.004~ 0.007)	7083.41	0.00581403	0.0122753	0.605	0.842
	cingulo-opercular network -- right-cerebellum-cortex	0.0533727	0 (-0.003~ 0.003)	6953.78	0.000602426	0.00128009	0.957	0.973
	cingulo-opercular network -- right-thalamus-proper	0.48966	0.001 (-0.002~ 0.004)	6914.79	0.00555784	0.011777	0.624	0.851
	cingulo-opercular network -- right-caudate	0.844986	0.001 (-0.002~ 0.004)	6964.5	0.00955085	0.0202504	0.398	0.738
	cingulo-opercular network -- right-putamen	-0.606412	-0.001 (-0.002~ 0.001)	7013.94	-0.00657548	-0.0144816	0.544	0.82
	cingulo-opercular network -- right-pallidum	1.67395	0.004 (-0.001~ 0.008)	6874.96	0.0186563	0.0403773	0.094	0.41
	cingulo-opercular network -- right-hippocampus	-1.8244	-0.004 (-0.008~ 0)	7058.27	-0.0197209	-0.043431	0.068	0.349
	cingulo-opercular network -- right-amygdala	-0.532693	-0.001 (-0.006~ 0.004)	6922.15	-0.00590909	-0.0128052	0.594	0.838
	cingulo-opercular network -- right-accumbens-area	0.650413	0.001 (-0.003~ 0.006)	6927.27	0.00734046	0.0156293	0.515	0.802
	cingulo-opercular network -- right-ventraldc	-1.16493	-0.002 (-0.005~ 0.001)	7003.85	-0.0126265	-0.0278395	0.244	0.618
	cingulo-parietal network -- left-cerebellum-cortex	1.23402	0.003 (-0.001~ 0.007)	6868.44	0.0136927	0.0297799	0.217	0.592
	cingulo-parietal network -- left-thalamus-proper	-1.48339	-0.003 (-0.008~ 0.001)	7184.07	-0.0161271	-0.0350026	0.138	0.464
	cingulo-parietal network -- left-caudate	-0.519055	-0.001 (-0.005~ 0.003)	7180.32	-0.00572025	-0.012251	0.604	0.842
	cingulo-parietal network -- left-putamen	1.06142	0.003 (-0.002~ 0.008)	6981.26	0.0119611	0.0254069	0.289	0.669
	cingulo-parietal network -- left-pallidum	1.50895	0.002 (-0.001~ 0.006)	7113.35	0.0168985	0.0357822	0.131	0.457
	cingulo-parietal network -- brain-stem	-0.890022	-0.001 (-0.004~ 0.002)	6900.06	-0.0100251	-0.0214291	0.373	0.733
	cingulo-parietal network -- left-hippocampus	-0.0364674	0 (-0.003~ 0.003)	7011.46	-0.000410688	-0.000871026	0.971	0.984
	cingulo-parietal network -- left-amygdala	0.862465	0.001 (-0.001~ 0.003)	7057.55	0.00955124	0.0205326	0.388	0.738
	cingulo-parietal network -- left-accumbens-area	1.76213	0.004 (0~ 0.009)	6955	0.0196297	0.0422591	0.078	0.379
	cingulo-parietal network -- left-ventraldc	-2.9728	-0.006 (-0.01~ -0.002)	7087.12	-0.0329635	-0.0706255	0.003	0.163
	cingulo-parietal network -- right-cerebellum-cortex	-1.60504	-0.004 (-0.009~ 0.001)	6991.22	-0.0180269	-0.0383919	0.109	0.417
	cingulo-parietal network -- right-thalamus-proper	1.66305	0.004 (-0.001~ 0.009)	6988.24	0.0187013	0.0397878	0.096	0.41
	cingulo-parietal network -- right-caudate	-0.176053	0 (-0.004~ 0.003)	7135.39	-0.0019174	-0.00416836	0.86	0.947
	cingulo-parietal network -- right-putamen	1.38407	0.003 (-0.001~ 0.007)	7033.97	0.0156803	0.0330056	0.166	0.509
	cingulo-parietal network -- right-pallidum	-0.912545	-0.002 (-0.006~ 0.002)	7065.62	-0.0100164	-0.0217125	0.362	0.724
	cingulo-parietal network -- right-hippocampus	-0.134392	0 (-0.004~ 0.003)	7059.31	-0.00146132	-0.00319907	0.893	0.947
	cingulo-parietal network -- right-amygdala	0.910691	0.002 (-0.002~ 0.007)	6776.05	0.010186	0.0221265	0.362	0.724
	cingulo-parietal network -- right-accumbens-area	-0.159601	0 (-0.003~ 0.003)	6993.07	-0.00180134	-0.00381707	0.873	0.947
	cingulo-parietal network -- right-ventraldc	-0.961349	-0.001 (-0.004~ 0.001)	6838.94	-0.0108368	-0.0232497	0.336	0.71
	default network -- left-cerebellum-cortex	-0.597067	-0.001 (-0.003~ 0.002)	6840.98	-0.00669036	-0.0144375	0.55	0.826
	default network -- left-thalamus-proper	1.73631	0.002 (0~ 0.003)	6839.99	0.0193201	0.0419885	0.083	0.395
	default network -- left-caudate	2.08255	0.004 (0~ 0.009)	6902.27	0.0231236	0.0501335	0.037	0.282
	default network -- left-putamen	-2.59838	-0.005 (-0.008~ -0.001)	6963.87	-0.029078	-0.0622741	0.009	0.178
	default network -- left-pallidum	-0.153658	0 (-0.005~ 0.005)	6956.24	-0.00168335	-0.00368467	0.878	0.947
	default network -- brain-stem	2.3555	0.005 (0.001~ 0.01)	6936.27	0.0266461	0.0565654	0.019	0.256
	default network -- left-hippocampus	-0.908633	-0.001 (-0.004~ 0.002)	6834.06	-0.00995052	-0.0219826	0.364	0.724
	default network -- left-amygdala	1.76406	0.003 (0~ 0.007)	6956.49	0.0198611	0.0423009	0.078	0.379
	default network -- left-accumbens-area	-0.906835	-0.002 (-0.006~ 0.002)	7011.18	-0.00967181	-0.0216602	0.365	0.724
	default network -- left-ventraldc	-1.12047	-0.002 (-0.005~ 0.001)	6986.2	-0.011705	-0.0268108	0.263	0.64
	default network -- right-cerebellum-cortex	1.80192	0.004 (0~ 0.009)	6749.73	0.0201189	0.0438654	0.072	0.359
	default network -- right-thalamus-proper	0.496484	0.001 (-0.002~ 0.004)	6895.67	0.00545705	0.0119577	0.62	0.85
	default network -- right-caudate	-1.45726	-0.002 (-0.005~ 0.001)	6850.15	-0.016419	-0.0352141	0.145	0.467
	default network -- right-putamen	0.0215744	0 (-0.003~ 0.003)	6894.98	0.000240348	0.000519639	0.983	0.993
	default network -- right-pallidum	0.202707	0 (-0.002~ 0.002)	7048.47	0.00224681	0.00482893	0.839	0.937
	default network -- right-hippocampus	-1.60358	-0.004 (-0.008~ 0.001)	6864.98	-0.0180318	-0.0387079	0.109	0.417
	default network -- right-amygdala	-2.11732	-0.004 (-0.007~ 0)	6886	-0.0240599	-0.0510309	0.034	0.282
	default network -- right-accumbens-area	-0.637559	-0.002 (-0.007~ 0.003)	6984.1	-0.00696689	-0.0152579	0.524	0.803
	default network -- right-ventraldc	0.471228	0.001 (-0.003~ 0.006)	6849.15	0.00508692	0.0113879	0.637	0.859
	dorsal attention network -- left-cerebellum-cortex	-1.17382	-0.002 (-0.005~ 0.001)	6978.9	-0.0127204	-0.0281022	0.241	0.618
	dorsal attention network -- left-thalamus-proper	0.419912	0.001 (-0.003~ 0.004)	6877.89	0.00471502	0.0101265	0.675	0.89
	dorsal attention network -- left-caudate	0.00762266	0 (-0.004~ 0.004)	7167.8	8.50678e-05	0.000180071	0.994	0.994
	dorsal attention network -- left-putamen	2.32509	0.004 (0.001~ 0.008)	7053.06	0.025395	0.0553708	0.02	0.256
	dorsal attention network -- left-pallidum	-0.0985177	0 (-0.006~ 0.005)	6998.73	-0.00111725	-0.00235524	0.922	0.962
	dorsal attention network -- brain-stem	-1.3097	-0.002 (-0.006~ 0.001)	7024.45	-0.0139117	-0.0312532	0.19	0.562
	dorsal attention network -- left-hippocampus	0.857588	0.001 (-0.002~ 0.005)	6808.64	0.00953707	0.0207864	0.391	0.738
	dorsal attention network -- left-amygdala	1.23015	0.002 (-0.001~ 0.005)	6985.65	0.0138594	0.0294365	0.219	0.592
	dorsal attention network -- left-accumbens-area	-0.162632	0 (-0.002~ 0.002)	6986.65	-0.00177199	-0.00389137	0.871	0.947
	dorsal attention network -- left-ventraldc	-0.616777	-0.002 (-0.007~ 0.004)	6979.18	-0.00698143	-0.0147658	0.537	0.814
	dorsal attention network -- right-cerebellum-cortex	-0.406218	-0.001 (-0.004~ 0.003)	6935.39	-0.00457752	-0.0097556	0.685	0.89
	dorsal attention network -- right-thalamus-proper	-0.0956193	0 (-0.005~ 0.004)	6880.05	-0.00107177	-0.00230558	0.924	0.962
	dorsal attention network -- right-caudate	2.24218	0.006 (0.001~ 0.01)	6997.11	0.0253426	0.0536094	0.025	0.273
	dorsal attention network -- right-putamen	1.02671	0.002 (-0.002~ 0.005)	6847.87	0.0113632	0.0248142	0.305	0.696
	dorsal attention network -- right-pallidum	0.844334	0.002 (-0.002~ 0.005)	6903.64	0.00949486	0.0203238	0.399	0.738
	dorsal attention network -- right-hippocampus	1.0819	0.002 (-0.002~ 0.005)	7078.4	0.0121568	0.0257187	0.279	0.656
	dorsal attention network -- right-amygdala	1.65464	0.003 (-0.001~ 0.006)	6855.82	0.0181565	0.0399672	0.098	0.41
	dorsal attention network -- right-accumbens-area	-1.2445	-0.003 (-0.008~ 0.002)	6933.1	-0.0140345	-0.0298924	0.213	0.592
	dorsal attention network -- right-ventraldc	-1.20221	-0.002 (-0.005~ 0.001)	6894.56	-0.0132185	-0.0289571	0.229	0.605
	fronto-parietal network -- left-cerebellum-cortex	0.126473	0 (-0.003~ 0.003)	6788.05	0.00141265	0.00307013	0.899	0.947
	fronto-parietal network -- left-thalamus-proper	-0.482113	-0.001 (-0.004~ 0.002)	7044.91	-0.00546274	-0.0114879	0.63	0.853
	fronto-parietal network -- left-caudate	-2.12909	-0.002 (-0.004~ 0)	6989.8	-0.0230319	-0.0509322	0.033	0.282
	fronto-parietal network -- left-putamen	-2.37252	-0.006 (-0.01~ -0.001)	7023.4	-0.0265442	-0.0566196	0.018	0.256
	fronto-parietal network -- left-pallidum	0.321449	0.001 (-0.003~ 0.004)	6921.65	0.00362195	0.00772747	0.748	0.911
	fronto-parietal network -- brain-stem	1.2759	0.003 (-0.002~ 0.007)	6962.67	0.0144703	0.0305816	0.202	0.574
	fronto-parietal network -- left-hippocampus	2.07745	0.005 (0~ 0.01)	6903.72	0.0229165	0.0500057	0.038	0.282
	fronto-parietal network -- left-amygdala	1.64465	0.003 (0~ 0.006)	6723.67	0.0181857	0.0401144	0.1	0.41
	fronto-parietal network -- left-accumbens-area	2.04662	0.004 (0~ 0.007)	6920.07	0.0228821	0.0492054	0.041	0.282
	fronto-parietal network -- left-ventraldc	-0.535587	-0.001 (-0.004~ 0.002)	6927.27	-0.00598697	-0.01287	0.592	0.838
	fronto-parietal network -- right-cerebellum-cortex	-0.545132	-0.001 (-0.004~ 0.002)	6792.68	-0.00608502	-0.0132285	0.586	0.838
	fronto-parietal network -- right-thalamus-proper	1.59012	0.004 (-0.001~ 0.008)	6815.46	0.0177731	0.0385224	0.112	0.417
	fronto-parietal network -- right-caudate	0.574577	0.001 (-0.002~ 0.004)	6749.49	0.00626214	0.0139876	0.566	0.838
	fronto-parietal network -- right-putamen	-0.196017	0 (-0.003~ 0.003)	6870.26	-0.00216523	-0.00472974	0.845	0.94
	fronto-parietal network -- right-pallidum	-0.0705045	0 (-0.003~ 0.003)	6857.45	-0.000790617	-0.00170281	0.944	0.97
	fronto-parietal network -- right-hippocampus	-0.992874	-0.001 (-0.003~ 0.001)	6932.6	-0.0104762	-0.0238493	0.321	0.706
	fronto-parietal network -- right-amygdala	-0.124597	0 (-0.004~ 0.004)	6812.94	-0.00139331	-0.00301906	0.901	0.947
	fronto-parietal network -- right-accumbens-area	-0.985576	-0.001 (-0.004~ 0.001)	6656.25	-0.0109357	-0.0241605	0.324	0.709
	fronto-parietal network -- right-ventraldc	-0.59237	-0.001 (-0.005~ 0.003)	6794.58	-0.00669281	-0.0143728	0.554	0.826
	retrosplenial temporal network -- left-cerebellum-cortex	-0.306296	-0.001 (-0.004~ 0.003)	6986.78	-0.00340757	-0.0073288	0.759	0.911
	retrosplenial temporal network -- left-thalamus-proper	-0.282135	0 (-0.004~ 0.003)	6757.61	-0.00319391	-0.00686422	0.778	0.919
	retrosplenial temporal network -- left-caudate	0.215249	0 (-0.003~ 0.004)	6955.09	0.00241577	0.00516202	0.83	0.937
	retrosplenial temporal network -- left-putamen	-0.568356	-0.001 (-0.002~ 0.001)	6950.81	-0.00630252	-0.0136343	0.57	0.838
	retrosplenial temporal network -- left-pallidum	-1.88313	-0.004 (-0.009~ 0)	6851.99	-0.0213425	-0.0454989	0.06	0.335
	retrosplenial temporal network -- brain-stem	-0.295712	-0.001 (-0.005~ 0.003)	7085.22	-0.00333895	-0.00702622	0.767	0.914
	retrosplenial temporal network -- left-hippocampus	-0.222914	-0.001 (-0.006~ 0.004)	6945.78	-0.00246618	-0.00534942	0.824	0.937
	retrosplenial temporal network -- left-amygdala	-1.11279	-0.003 (-0.008~ 0.002)	7043.87	-0.0121751	-0.0265178	0.266	0.641
	retrosplenial temporal network -- left-accumbens-area	-0.998369	-0.002 (-0.005~ 0.002)	7010.48	-0.0109919	-0.0238477	0.318	0.706
	retrosplenial temporal network -- left-ventraldc	-0.0652979	0 (-0.004~ 0.004)	6970.7	-0.000735885	-0.0015642	0.948	0.97
	retrosplenial temporal network -- right-cerebellum-cortex	-2.0436	-0.005 (-0.01~ 0)	7088.36	-0.0225328	-0.048546	0.041	0.282
	retrosplenial temporal network -- right-thalamus-proper	-1.68673	-0.003 (-0.007~ 0.001)	7072.89	-0.0184671	-0.0401123	0.092	0.41
	retrosplenial temporal network -- right-caudate	2.27805	0.006 (0.001~ 0.011)	6929.31	0.0254817	0.054733	0.023	0.268
	retrosplenial temporal network -- right-putamen	0.208602	0 (-0.003~ 0.004)	7033.03	0.00234675	0.00497482	0.835	0.937
	retrosplenial temporal network -- right-pallidum	-0.54137	-0.001 (-0.004~ 0.002)	6879.71	-0.00613251	-0.0130539	0.588	0.838
	retrosplenial temporal network -- right-hippocampus	1.14855	0.002 (-0.001~ 0.005)	6925.6	0.012838	0.0276026	0.251	0.629
	retrosplenial temporal network -- right-amygdala	-1.01655	-0.001 (-0.003~ 0.001)	7017.81	-0.0113616	-0.0242693	0.309	0.699
	retrosplenial temporal network -- right-accumbens-area	-0.183169	0 (-0.005~ 0.004)	6989.51	-0.00205565	-0.00438187	0.855	0.947
	retrosplenial temporal network -- right-ventraldc	-2.81893	-0.007 (-0.011~ -0.002)	7081.18	-0.0314552	-0.066998	0.005	0.164
	sensorimotor hand network -- left-cerebellum-cortex	-1.95036	-0.006 (-0.011~ 0)	7009.5	-0.0214686	-0.046591	0.051	0.333
	sensorimotor hand network -- left-thalamus-proper	-0.130114	0 (-0.005~ 0.004)	6823.81	-0.00146861	-0.00315023	0.896	0.947
	sensorimotor hand network -- left-caudate	-1.6902	-0.003 (-0.007~ 0)	7013.19	-0.0186454	-0.0403654	0.091	0.41
	sensorimotor hand network -- left-putamen	0.65439	0.001 (-0.003~ 0.005)	7000.94	0.00712614	0.0156419	0.513	0.802
	sensorimotor hand network -- left-pallidum	-1.12504	-0.003 (-0.007~ 0.002)	7112.13	-0.0122413	-0.0266808	0.261	0.64
	sensorimotor hand network -- brain-stem	-0.80008	-0.001 (-0.005~ 0.002)	6958.71	-0.00875373	-0.0191822	0.424	0.749
	sensorimotor hand network -- left-hippocampus	1.23316	0.003 (-0.002~ 0.009)	7072.05	0.0139602	0.0293276	0.218	0.592
	sensorimotor hand network -- left-amygdala	0.846502	0.001 (-0.002~ 0.005)	7000.48	0.00958254	0.0202346	0.397	0.738
	sensorimotor hand network -- left-accumbens-area	0.852247	0.001 (-0.002~ 0.004)	6881.98	0.00969068	0.0205466	0.394	0.738
	sensorimotor hand network -- left-ventraldc	0.669781	0.001 (-0.002~ 0.004)	6954.76	0.0075153	0.0160628	0.503	0.801
	sensorimotor hand network -- right-cerebellum-cortex	0.381945	0 (-0.001~ 0.002)	6909.95	0.00415202	0.00918954	0.703	0.892
	sensorimotor hand network -- right-thalamus-proper	1.71245	0.004 (-0.001~ 0.008)	7010.17	0.0191504	0.0409056	0.087	0.409
	sensorimotor hand network -- right-caudate	-2.29063	-0.005 (-0.009~ -0.001)	7085.57	-0.0247703	-0.054425	0.022	0.268
	sensorimotor hand network -- right-putamen	-1.44313	-0.004 (-0.008~ 0.001)	7018.3	-0.0159348	-0.0344523	0.149	0.472
	sensorimotor hand network -- right-pallidum	1.44147	0.003 (-0.001~ 0.008)	6922.32	0.0162555	0.0346505	0.149	0.472
	sensorimotor hand network -- right-hippocampus	-2.04213	-0.003 (-0.007~ 0)	7016.42	-0.0223875	-0.0487591	0.041	0.282
	sensorimotor hand network -- right-amygdala	0.322851	0.001 (-0.003~ 0.005)	7027.77	0.00360953	0.00770234	0.747	0.911
	sensorimotor hand network -- right-accumbens-area	-1.63352	-0.004 (-0.008~ 0.001)	7158.94	-0.0177756	-0.0386128	0.102	0.41
	sensorimotor hand network -- right-ventraldc	0.0133921	0 (-0.004~ 0.004)	7155.19	0.000147855	0.000316641	0.989	0.994
	sensorimotor mouth network -- left-cerebellum-cortex	1.82305	0.005 (0~ 0.01)	7023.12	0.0206587	0.0435074	0.068	0.349
	sensorimotor mouth network -- left-thalamus-proper	0.938382	0.002 (-0.002~ 0.005)	7064.21	0.0105053	0.0223294	0.348	0.72
	sensorimotor mouth network -- left-caudate	-0.758988	-0.001 (-0.004~ 0.002)	6852.16	-0.00857073	-0.018338	0.448	0.756
	sensorimotor mouth network -- left-putamen	-0.338256	-0.001 (-0.004~ 0.002)	6992.3	-0.00380509	-0.00809031	0.735	0.911
	sensorimotor mouth network -- left-pallidum	0.255976	0 (-0.002~ 0.002)	7068.16	0.00280933	0.00608943	0.798	0.928
	sensorimotor mouth network -- brain-stem	2.03915	0.005 (0~ 0.01)	6980.32	0.0227468	0.0488137	0.041	0.282
	sensorimotor mouth network -- left-hippocampus	-2.849	-0.006 (-0.01~ -0.002)	7074.3	-0.0316452	-0.0677455	0.004	0.164
	sensorimotor mouth network -- left-amygdala	-0.889492	-0.002 (-0.007~ 0.003)	6986.39	-0.00992233	-0.0212836	0.374	0.733
	sensorimotor mouth network -- left-accumbens-area	1.57529	0.004 (-0.001~ 0.009)	7006.87	0.017687	0.0376383	0.115	0.422
	sensorimotor mouth network -- left-ventraldc	-1.1182	-0.002 (-0.006~ 0.002)	7082.6	-0.0121397	-0.0265738	0.264	0.64
	sensorimotor mouth network -- right-cerebellum-cortex	2.15972	0.004 (0~ 0.008)	6930.03	0.0244533	0.0518871	0.031	0.282
	sensorimotor mouth network -- right-thalamus-proper	0.392565	0.001 (-0.003~ 0.005)	7040.76	0.0043034	0.0093569	0.695	0.89
	sensorimotor mouth network -- right-caudate	-0.0626249	0 (-0.004~ 0.003)	6998.82	-0.000671246	-0.00149715	0.95	0.97
	sensorimotor mouth network -- right-putamen	-0.69643	-0.002 (-0.006~ 0.003)	8205.66	-0.00778575	-0.0153763	0.486	0.791
	sensorimotor mouth network -- right-pallidum	0.933332	0.001 (-0.002~ 0.004)	6927.77	0.0104007	0.0224269	0.351	0.72
	sensorimotor mouth network -- right-hippocampus	-1.56599	-0.002 (-0.005~ 0.001)	6862.86	-0.0176343	-0.0378064	0.117	0.423
	sensorimotor mouth network -- right-amygdala	0.134243	0 (-0.003~ 0.003)	6854.58	0.00150262	0.00324288	0.893	0.947
	sensorimotor mouth network -- right-accumbens-area	0.675424	0.001 (-0.001~ 0.002)	6942.46	0.00749	0.0162125	0.499	0.801
	sensorimotor mouth network -- right-ventraldc	0.921741	0.002 (-0.002~ 0.006)	6893.37	0.0102872	0.0222036	0.357	0.724
	salience network -- left-cerebellum-cortex	-1.97272	-0.003 (-0.007~ 0)	6942.62	-0.0221378	-0.0473515	0.049	0.323
	salience network -- left-thalamus-proper	0.850179	0.002 (-0.003~ 0.007)	6977.47	0.00916805	0.0203559	0.395	0.738
	salience network -- left-caudate	1.67344	0.004 (-0.001~ 0.008)	6882.79	0.0188672	0.040342	0.094	0.41
	salience network -- left-putamen	0.565912	0.001 (-0.002~ 0.004)	6803.95	0.00623552	0.0137214	0.571	0.838
	salience network -- left-pallidum	1.12312	0.002 (-0.001~ 0.005)	6960.28	0.0126998	0.0269243	0.261	0.64
	salience network -- brain-stem	0.443045	0.001 (-0.003~ 0.004)	7045.73	0.00495511	0.0105564	0.658	0.879
	salience network -- left-hippocampus	1.8406	0.004 (0~ 0.007)	7085.08	0.0202953	0.0437338	0.066	0.347
	salience network -- left-amygdala	-0.153592	0 (-0.006~ 0.005)	6995.36	-0.00174321	-0.00367277	0.878	0.947
	salience network -- left-accumbens-area	-1.87864	-0.003 (-0.007~ 0)	7070.9	-0.0202094	-0.0446825	0.06	0.335
	salience network -- left-ventraldc	0.543826	0.001 (-0.002~ 0.004)	6866.15	0.00610326	0.013126	0.587	0.838
	salience network -- right-cerebellum-cortex	0.755662	0.001 (-0.002~ 0.004)	6963.87	0.00850329	0.0181106	0.45	0.756
	salience network -- right-thalamus-proper	-0.649246	-0.001 (-0.003~ 0.001)	6921.53	-0.00704772	-0.0156077	0.516	0.802
	salience network -- right-caudate	-0.391455	-0.001 (-0.006~ 0.004)	6982.37	-0.00441693	-0.00936937	0.695	0.89
	salience network -- right-putamen	0.37753	0.001 (-0.003~ 0.004)	6927.47	0.00422905	0.00907183	0.706	0.892
	salience network -- right-pallidum	0.639366	0.001 (-0.003~ 0.006)	6835.81	0.00717844	0.0154662	0.523	0.803
	salience network -- right-hippocampus	1.1057	0.003 (-0.002~ 0.007)	6936.85	0.0124714	0.0265514	0.269	0.643
	salience network -- right-amygdala	0.06419	0 (-0.003~ 0.003)	6807.68	0.000713327	0.00155596	0.949	0.97
	salience network -- right-accumbens-area	0.557681	0.001 (-0.003~ 0.005)	6999.31	0.00631213	0.0133318	0.577	0.838
	salience network -- right-ventraldc	0.14617	0 (-0.003~ 0.004)	6997.24	0.00163848	0.00349483	0.884	0.947
	ventral attention network -- left-cerebellum-cortex	2.56028	0.005 (0.001~ 0.008)	6925.86	0.0282556	0.061529	0.01	0.178
	ventral attention network -- left-thalamus-proper	0.256935	0.001 (-0.004~ 0.006)	6937.99	0.00291037	0.00616931	0.797	0.928
	ventral attention network -- left-caudate	-2.08662	-0.003 (-0.006~ 0)	6852.59	-0.0230154	-0.0504135	0.037	0.282
	ventral attention network -- left-putamen	0.649738	0.001 (-0.002~ 0.004)	6830.54	0.00727655	0.0157232	0.516	0.802
	ventral attention network -- left-pallidum	0.208959	0 (-0.003~ 0.003)	6905.25	0.00236847	0.00502922	0.834	0.937
	ventral attention network -- brain-stem	-2.712	-0.003 (-0.005~ -0.001)	7012.96	-0.0291744	-0.0647694	0.007	0.171
	ventral attention network -- left-hippocampus	-1.26459	-0.003 (-0.008~ 0.002)	7021.6	-0.0140722	-0.030183	0.206	0.578
	ventral attention network -- left-amygdala	0.369498	0.001 (-0.003~ 0.004)	6999.94	0.00416341	0.00883274	0.712	0.896
	ventral attention network -- left-accumbens-area	0.631407	0.001 (-0.003~ 0.006)	6892.52	0.00715902	0.0152107	0.528	0.804
	ventral attention network -- left-ventraldc	2.03965	0.005 (0~ 0.01)	6897.53	0.0223911	0.0491178	0.041	0.282
	ventral attention network -- right-cerebellum-cortex	0.207299	0 (-0.003~ 0.003)	6787.78	0.00229232	0.00503226	0.836	0.937
	ventral attention network -- right-thalamus-proper	2.0779	0.004 (0~ 0.007)	6790.22	0.0231215	0.0504327	0.038	0.282
	ventral attention network -- right-caudate	-1.55146	-0.003 (-0.006~ 0.001)	6870.81	-0.0173315	-0.0374341	0.121	0.43
	ventral attention network -- right-putamen	-1.38655	-0.002 (-0.005~ 0.001)	6768.2	-0.0154648	-0.0337077	0.166	0.509
	ventral attention network -- right-pallidum	0.204937	0 (-0.004~ 0.005)	6884.65	0.00229863	0.00493981	0.838	0.937
	ventral attention network -- right-hippocampus	0.792364	0.001 (-0.002~ 0.004)	6802.96	0.00875212	0.0192135	0.428	0.753
	ventral attention network -- right-amygdala	0.257448	0 (-0.002~ 0.003)	6791.91	0.00284679	0.00624774	0.797	0.928
	ventral attention network -- right-accumbens-area	1.8937	0.003 (0~ 0.005)	6930.1	0.0214101	0.0454959	0.058	0.335
	ventral attention network -- right-ventraldc	-0.707264	-0.001 (-0.002~ 0.001)	6890.2	-0.00751394	-0.017041	0.479	0.791
	visual network -- left-cerebellum-cortex	-1.16389	-0.002 (-0.007~ 0.002)	6864.6	-0.0131276	-0.0280953	0.245	0.618
	visual network -- left-thalamus-proper	-0.750499	-0.001 (-0.004~ 0.002)	6707.9	-0.00838746	-0.0183268	0.453	0.757
	visual network -- left-caudate	-0.307696	-0.001 (-0.005~ 0.003)	6772.46	-0.00348308	-0.00747789	0.758	0.911
	visual network -- left-putamen	-0.326947	-0.001 (-0.005~ 0.004)	6759.83	-0.00363173	-0.00795316	0.744	0.911
	visual network -- left-pallidum	-0.826026	-0.001 (-0.004~ 0.002)	6877.14	-0.00921962	-0.0199214	0.409	0.74
	visual network -- brain-stem	-0.673811	-0.001 (-0.004~ 0.002)	6895.85	-0.00755307	-0.0162283	0.5	0.801
	visual network -- left-hippocampus	-1.28058	-0.003 (-0.007~ 0.001)	7033.71	-0.0141262	-0.0305382	0.2	0.574
	visual network -- left-amygdala	0.635454	0.001 (-0.002~ 0.005)	6930.69	0.00707971	0.015266	0.525	0.803
	visual network -- left-accumbens-area	1.62958	0.004 (-0.001~ 0.009)	6838.95	0.0183815	0.0394104	0.103	0.41
	visual network -- left-ventraldc	-0.291735	0 (-0.004~ 0.003)	7035.75	-0.0033104	-0.00695607	0.77	0.914
	visual network -- right-cerebellum-cortex	-0.151796	0 (-0.003~ 0.003)	7017.66	-0.00170362	-0.00362404	0.879	0.947
	visual network -- right-thalamus-proper	2.13847	0.003 (0~ 0.006)	6996.59	0.0240822	0.0511316	0.033	0.282
	visual network -- right-caudate	-3.09301	-0.003 (-0.005~ -0.001)	7020.65	-0.0343852	-0.0738282	0.002	0.163
	visual network -- right-putamen	-2.73759	-0.006 (-0.011~ -0.002)	6875.1	-0.030878	-0.0660328	0.006	0.171
	visual network -- right-pallidum	-1.49661	-0.003 (-0.007~ 0.001)	6908.05	-0.0165846	-0.0360132	0.135	0.463
	visual network -- right-hippocampus	-0.728131	-0.002 (-0.007~ 0.003)	6869.09	-0.00801848	-0.0175707	0.467	0.776
	visual network -- right-amygdala	0.397086	0.001 (-0.004~ 0.006)	6790.99	0.00445787	0.00963713	0.691	0.89
	visual network -- right-accumbens-area	-0.848894	-0.001 (-0.004~ 0.002)	6958.42	-0.00953305	-0.020353	0.396	0.738
	visual network -- right-ventraldc	-0.17472	0 (-0.004~ 0.004)	7009.45	-0.00195211	-0.0041738	0.861	0.947

## Sheet: Alcohol-baseline
Measure		T-Value	b (95% CI)	Degrees of freedom	β	Cohen's D	P value	FDR-adjusted P value
Average correlation within networks	auditory network -- auditory network	-0.150438	0 (-0.004~ 0.004)	7414.64	-0.00168059	-0.00349416	0.88	0.959
	cingulo-opercular network -- cingulo-opercular network	-1.15301	-0.002 (-0.005~ 0.001)	7487.98	-0.0122167	-0.0266489	0.249	0.635
	cingulo-parietal network -- cingulo-parietal network	0.918224	0.005 (-0.005~ 0.015)	7407.91	0.0104222	0.0213369	0.359	0.665
	default network -- default network	-0.640716	-0.001 (-0.004~ 0.002)	7360.38	-0.00681854	-0.0149364	0.522	0.743
	dorsal attention network -- dorsal attention network	-1.00583	-0.002 (-0.005~ 0.002)	7366.88	-0.0113257	-0.0234376	0.315	0.659
	fronto-parietal network -- fronto-parietal network	-1.38238	-0.002 (-0.005~ 0.001)	7322.34	-0.0154374	-0.0323096	0.167	0.574
	retrosplenial temporal network -- retrosplenial temporal network	0.138623	0 (-0.006~ 0.007)	7322.45	0.00149996	0.00323995	0.89	0.959
	sensorimotor hand network -- sensorimotor hand network	-2.99392	-0.006 (-0.01~ -0.002)	7393.94	-0.0330178	-0.0696358	0.003	0.143
	sensorimotor mouth network -- sensorimotor mouth network	0.102899	0 (-0.007~ 0.008)	7367.49	0.00114397	0.00239762	0.918	0.979
	salience network -- salience network	-0.694681	-0.002 (-0.008~ 0.004)	7173.96	-0.00778528	-0.0164035	0.487	0.731
	ventral attention network -- ventral attention network	-0.941593	-0.001 (-0.005~ 0.002)	7331.81	-0.0105648	-0.0219932	0.346	0.659
	visual network -- visual network	-0.880655	-0.002 (-0.007~ 0.003)	7255.54	-0.00905079	-0.0206776	0.379	0.675
Average correlation between networks	auditory network -- cingulo-opercular network	-0.412873	-0.001 (-0.003~ 0.002)	7379.18	-0.00456738	-0.00961262	0.68	0.845
	auditory network -- cingulo-parietal network	0.817727	0.001 (-0.002~ 0.005)	7311.22	0.00913057	0.0191269	0.414	0.679
	auditory network -- default network	0.0383405	0 (-0.002~ 0.002)	7349.8	0.000419712	0.000894437	0.969	0.991
	auditory network -- dorsal attention network	-1.09061	-0.001 (-0.003~ 0.001)	7272.16	-0.012224	-0.025578	0.275	0.635
	auditory network -- fronto-parietal network	-0.612078	-0.001 (-0.003~ 0.002)	7404.51	-0.00682016	-0.0142262	0.541	0.756
	auditory network -- retrosplenial temporal network	2.44209	0.004 (0.001~ 0.008)	7404.94	0.0269116	0.0567586	0.015	0.229
	auditory network -- sensorimotor hand network	-2.64284	-0.004 (-0.008~ -0.001)	7394.61	-0.0294425	-0.0614672	0.008	0.167
	auditory network -- sensorimotor mouth network	-1.04442	-0.002 (-0.006~ 0.002)	7372.77	-0.0115818	-0.024327	0.296	0.652
	auditory network -- salience network	1.84646	0.003 (0~ 0.007)	7372.7	0.0205206	0.0430088	0.065	0.441
	auditory network -- ventral attention network	0.820779	0.001 (-0.002~ 0.004)	7273.57	0.00912907	0.0192479	0.412	0.679
	auditory network -- visual network	2.19862	0.003 (0~ 0.007)	7370.63	0.0240356	0.0512187	0.028	0.337
	cingulo-opercular network -- cingulo-parietal network	2.03648	0.004 (0~ 0.007)	7402.98	0.022859	0.0473376	0.042	0.399
	cingulo-opercular network -- default network	0.0323052	0 (-0.003~ 0.003)	7412.66	0.000348792	0.000750438	0.974	0.991
	cingulo-opercular network -- dorsal attention network	-0.819163	-0.001 (-0.003~ 0.001)	7403.58	-0.0093357	-0.0190405	0.413	0.679
	cingulo-opercular network -- fronto-parietal network	-1.31195	-0.002 (-0.004~ 0.001)	7361.57	-0.0147008	-0.0305818	0.19	0.596
	cingulo-opercular network -- retrosplenial temporal network	1.663	0.003 (-0.001~ 0.006)	7389	0.0182241	0.0386927	0.096	0.491
	cingulo-opercular network -- sensorimotor hand network	-1.72305	-0.002 (-0.005~ 0)	7420.96	-0.0193705	-0.0400035	0.085	0.491
	cingulo-opercular network -- sensorimotor mouth network	-0.894528	-0.001 (-0.005~ 0.002)	7350.22	-0.0100852	-0.0208677	0.371	0.674
	cingulo-opercular network -- salience network	-0.996896	-0.002 (-0.005~ 0.002)	7331.9	-0.0113336	-0.0232848	0.319	0.659
	cingulo-opercular network -- ventral attention network	0.381599	0.001 (-0.002~ 0.003)	7381.91	0.00418501	0.00888286	0.703	0.849
	cingulo-opercular network -- visual network	2.79993	0.004 (0.001~ 0.007)	7338.7	0.0315015	0.0653685	0.005	0.143
	cingulo-parietal network -- default network	-1.79212	-0.003 (-0.007~ 0)	7442.23	-0.0203442	-0.0415476	0.073	0.487
	cingulo-parietal network -- dorsal attention network	1.22211	0.002 (-0.001~ 0.006)	7279.31	0.0138649	0.0286481	0.222	0.628
	cingulo-parietal network -- fronto-parietal network	-1.57183	-0.003 (-0.006~ 0.001)	7252.66	-0.0178734	-0.0369137	0.116	0.507
	cingulo-parietal network -- retrosplenial temporal network	-0.317609	-0.001 (-0.007~ 0.005)	7420.28	-0.00362644	-0.00737416	0.751	0.88
	cingulo-parietal network -- sensorimotor hand network	0.675914	0.001 (-0.002~ 0.005)	7317.27	0.00762434	0.0158033	0.499	0.731
	cingulo-parietal network -- sensorimotor mouth network	2.43442	0.005 (0.001~ 0.01)	7203.56	0.0271987	0.0573658	0.015	0.229
	cingulo-parietal network -- salience network	0.640581	0.002 (-0.003~ 0.007)	7346.79	0.00724434	0.014947	0.522	0.743
	cingulo-parietal network -- ventral attention network	-1.26942	-0.002 (-0.005~ 0.001)	7242.78	-0.0143859	-0.0298321	0.204	0.615
	cingulo-parietal network -- visual network	1.35066	0.003 (-0.001~ 0.008)	7399.82	0.0153613	0.0314027	0.177	0.575
	default network -- dorsal attention network	1.01777	0.001 (-0.001~ 0.004)	7392.39	0.0108241	0.0236749	0.309	0.659
	default network -- fronto-parietal network	-0.526103	-0.001 (-0.003~ 0.002)	7327.66	-0.00593277	-0.0122919	0.599	0.797
	default network -- retrosplenial temporal network	-0.55159	-0.001 (-0.004~ 0.002)	7455.5	-0.00626096	-0.0127764	0.581	0.79
	default network -- sensorimotor hand network	1.1255	0.001 (-0.001~ 0.003)	7318.7	0.0125369	0.0263122	0.26	0.635
	default network -- sensorimotor mouth network	0.28862	0 (-0.002~ 0.003)	7332.89	0.00322502	0.00674091	0.773	0.903
	default network -- salience network	0.110885	0 (-0.003~ 0.003)	7397.97	0.00125266	0.00257838	0.912	0.975
	default network -- ventral attention network	-1.62077	-0.002 (-0.004~ 0)	7327.81	-0.0179453	-0.0378673	0.105	0.491
	default network -- visual network	0.0560507	0 (-0.002~ 0.003)	7293.92	0.000603877	0.00131259	0.955	0.991
	dorsal attention network -- fronto-parietal network	1.00307	0.001 (-0.001~ 0.003)	7257.84	0.0111024	0.0235482	0.316	0.659
	dorsal attention network -- retrosplenial temporal network	-1.0801	-0.002 (-0.005~ 0.001)	7362.72	-0.0120903	-0.0251753	0.28	0.635
	dorsal attention network -- sensorimotor hand network	-1.32537	-0.001 (-0.004~ 0.001)	7263.84	-0.0150118	-0.0311016	0.185	0.59
	dorsal attention network -- sensorimotor mouth network	0.517753	0.001 (-0.002~ 0.003)	7172.13	0.00573598	0.0122272	0.605	0.801
	dorsal attention network -- salience network	1.10918	0.002 (-0.001~ 0.005)	7366.76	0.012485	0.0258461	0.267	0.635
	dorsal attention network -- ventral attention network	0.798093	0.001 (-0.001~ 0.003)	7364.3	0.00879051	0.0186002	0.425	0.685
	dorsal attention network -- visual network	1.1785	0.002 (-0.001~ 0.004)	7253.06	0.0129279	0.0276758	0.239	0.635
	fronto-parietal network -- retrosplenial temporal network	0.941431	0.001 (-0.001~ 0.004)	7334.65	0.0106858	0.0219851	0.347	0.659
	fronto-parietal network -- sensorimotor hand network	0.817009	0.001 (-0.001~ 0.003)	7363.95	0.00912422	0.0190415	0.414	0.679
	fronto-parietal network -- sensorimotor mouth network	1.68487	0.002 (0~ 0.005)	7215.03	0.018855	0.0396715	0.092	0.491
	fronto-parietal network -- salience network	-0.444326	-0.001 (-0.004~ 0.002)	7325.29	-0.00496213	-0.0103829	0.657	0.838
	fronto-parietal network -- ventral attention network	-1.25899	-0.001 (-0.003~ 0.001)	7362.56	-0.0141388	-0.0293453	0.208	0.618
	fronto-parietal network -- visual network	1.41654	0.002 (-0.001~ 0.004)	7260.03	0.0154996	0.0332498	0.157	0.561
	retrosplenial temporal network -- sensorimotor hand network	0.441669	0.001 (-0.002~ 0.003)	7348.63	0.00495779	0.0103044	0.659	0.838
	retrosplenial temporal network -- sensorimotor mouth network	0.94675	0.002 (-0.002~ 0.006)	7165.94	0.0106916	0.0223681	0.344	0.659
	retrosplenial temporal network -- salience network	1.71481	0.004 (-0.001~ 0.008)	7353.54	0.0190826	0.0399944	0.086	0.491
	retrosplenial temporal network -- ventral attention network	1.51218	0.002 (-0.001~ 0.006)	7338.76	0.016882	0.0353038	0.131	0.539
	retrosplenial temporal network -- visual network	0.151473	0 (-0.004~ 0.004)	7338.91	0.00166839	0.00353631	0.88	0.959
	sensorimotor hand network -- sensorimotor mouth network	-0.922557	-0.002 (-0.007~ 0.003)	7353.11	-0.010058	-0.0215173	0.356	0.665
	sensorimotor hand network -- salience network	1.67013	0.003 (0~ 0.006)	7365.93	0.0186347	0.0389195	0.095	0.491
	sensorimotor hand network -- ventral attention network	0.0450097	0 (-0.002~ 0.002)	7227.3	0.00050813	0.00105888	0.964	0.991
	sensorimotor hand network -- visual network	1.41659	0.002 (-0.001~ 0.005)	7341.54	0.0155707	0.0330658	0.157	0.561
	sensorimotor mouth network -- salience network	1.22288	0.002 (-0.001~ 0.006)	7246.7	0.013733	0.0287305	0.221	0.628
	sensorimotor mouth network -- ventral attention network	0.130424	0 (-0.003~ 0.003)	7280.52	0.0014681	0.00305707	0.896	0.962
	sensorimotor mouth network -- visual network	0.0618483	0 (-0.003~ 0.004)	7293.28	0.000698135	0.00144843	0.951	0.991
	salience network -- ventral attention network	-0.320668	-0.001 (-0.004~ 0.003)	7353.26	-0.00350337	-0.00747904	0.748	0.88
	salience network -- visual network	0.589076	0.001 (-0.002~ 0.004)	7290.44	0.00658236	0.0137983	0.556	0.766
	ventral attention network -- visual network	1.1381	0.001 (-0.001~ 0.004)	7267.14	0.0122713	0.0267011	0.255	0.635
Average correlation between networks -- subcortical regions	auditory network -- left-cerebellum-cortex	-0.146346	0 (-0.005~ 0.005)	7352.38	-0.00161104	-0.00341346	0.884	0.959
	auditory network -- left-thalamus-proper	-0.942982	-0.002 (-0.006~ 0.002)	7247.7	-0.0102913	-0.022153	0.346	0.659
	auditory network -- left-caudate	-1.43259	-0.004 (-0.01~ 0.002)	7150.07	-0.0161315	-0.0338841	0.152	0.561
	auditory network -- left-putamen	-1.15833	-0.002 (-0.006~ 0.002)	7260.74	-0.01284	-0.0271877	0.247	0.635
	auditory network -- left-pallidum	-0.0633102	0 (-0.004~ 0.003)	7121.01	-0.000714766	-0.00150049	0.95	0.991
	auditory network -- brain-stem	0.536771	0.001 (-0.003~ 0.005)	7176.82	0.00597793	0.0126722	0.591	0.794
	auditory network -- left-hippocampus	-1.42243	-0.002 (-0.004~ 0.001)	7229.88	-0.0157037	-0.0334577	0.155	0.561
	auditory network -- left-amygdala	-1.34503	-0.003 (-0.009~ 0.002)	7218.05	-0.0152314	-0.031663	0.179	0.575
	auditory network -- left-accumbens-area	1.04786	0.002 (-0.002~ 0.007)	7309.54	0.0117733	0.0245126	0.295	0.652
	auditory network -- left-ventraldc	1.40666	0.004 (-0.002~ 0.01)	7277.41	0.0154182	0.0329786	0.16	0.561
	auditory network -- right-cerebellum-cortex	-0.56811	-0.002 (-0.007~ 0.004)	7320.89	-0.00623612	-0.0132795	0.57	0.779
	auditory network -- right-thalamus-proper	-0.246381	0 (-0.004~ 0.003)	7245.56	-0.00275164	-0.00578896	0.805	0.935
	auditory network -- right-caudate	0.0110509	0 (-0.005~ 0.005)	7191.71	0.000124297	0.000260623	0.991	0.991
	auditory network -- right-putamen	1.13893	0.003 (-0.002~ 0.009)	7343.87	0.0125001	0.0265806	0.255	0.635
	auditory network -- right-pallidum	0.0788419	0 (-0.004~ 0.004)	7295.53	0.000866434	0.00184611	0.937	0.991
	auditory network -- right-hippocampus	0.776339	0.002 (-0.004~ 0.008)	7185.68	0.00866074	0.0183167	0.438	0.694
	auditory network -- right-amygdala	-0.0408484	0 (-0.004~ 0.003)	7243.75	-0.000456926	-0.000959894	0.967	0.991
	auditory network -- right-accumbens-area	-1.9571	-0.003 (-0.007~ 0)	7093.87	-0.022086	-0.0464731	0.05	0.433
	auditory network -- right-ventraldc	-2.56001	-0.005 (-0.008~ -0.001)	7186.9	-0.0283304	-0.0603951	0.01	0.189
	cingulo-opercular network -- left-cerebellum-cortex	-1.42874	-0.001 (-0.003~ 0.001)	7262.78	-0.0158689	-0.03353	0.153	0.561
	cingulo-opercular network -- left-thalamus-proper	0.972127	0.003 (-0.003~ 0.008)	7324.68	0.0108379	0.0227174	0.331	0.659
	cingulo-opercular network -- left-caudate	-1.4066	-0.004 (-0.009~ 0.001)	7330.58	-0.015663	-0.0328574	0.16	0.561
	cingulo-opercular network -- left-putamen	0.477377	0.002 (-0.005~ 0.008)	7322.12	0.00529614	0.0111576	0.633	0.828
	cingulo-opercular network -- left-pallidum	0.379048	0.001 (-0.004~ 0.006)	7206.03	0.00426672	0.00893052	0.705	0.849
	cingulo-opercular network -- brain-stem	1.98523	0.004 (0~ 0.008)	7256.78	0.0216786	0.0466089	0.047	0.424
	cingulo-opercular network -- left-hippocampus	1.5758	0.004 (-0.001~ 0.008)	7238.54	0.0172663	0.037043	0.115	0.507
	cingulo-opercular network -- left-amygdala	1.04045	0.003 (-0.002~ 0.008)	7343.74	0.0113218	0.0242825	0.298	0.652
	cingulo-opercular network -- left-accumbens-area	-1.12076	-0.002 (-0.006~ 0.002)	7316.55	-0.0124875	-0.0262053	0.262	0.635
	cingulo-opercular network -- left-ventraldc	-0.727097	-0.002 (-0.008~ 0.004)	7335.43	-0.00816701	-0.0169789	0.467	0.711
	cingulo-opercular network -- right-cerebellum-cortex	-1.15639	-0.002 (-0.006~ 0.001)	7238.35	-0.0130299	-0.0271841	0.248	0.635
	cingulo-opercular network -- right-thalamus-proper	1.86369	0.003 (0~ 0.007)	7193.58	0.0211271	0.0439471	0.062	0.441
	cingulo-opercular network -- right-caudate	-2.18934	-0.004 (-0.007~ 0)	7246.35	-0.0246938	-0.0514378	0.029	0.337
	cingulo-opercular network -- right-putamen	-1.66966	-0.002 (-0.004~ 0)	7291.68	-0.0180817	-0.039106	0.095	0.491
	cingulo-opercular network -- right-pallidum	1.9286	0.005 (0~ 0.01)	7187.12	0.0214801	0.0454982	0.054	0.433
	cingulo-opercular network -- right-hippocampus	0.750674	0.002 (-0.003~ 0.007)	7324.85	0.00809909	0.0175421	0.453	0.697
	cingulo-opercular network -- right-amygdala	1.13486	0.003 (-0.002~ 0.009)	7219.62	0.0125716	0.0267126	0.256	0.635
	cingulo-opercular network -- right-accumbens-area	-2.8158	-0.007 (-0.012~ -0.002)	7219.86	-0.0317263	-0.0662776	0.005	0.143
	cingulo-opercular network -- right-ventraldc	-1.10297	-0.002 (-0.006~ 0.002)	7278.11	-0.0119377	-0.0258574	0.27	0.635
	cingulo-parietal network -- left-cerebellum-cortex	2.86256	0.007 (0.002~ 0.011)	7171.8	0.0317039	0.0676036	0.004	0.143
	cingulo-parietal network -- left-thalamus-proper	0.358557	0.001 (-0.004~ 0.006)	7415.85	0.00388911	0.00832736	0.72	0.857
	cingulo-parietal network -- left-caudate	-1.63663	-0.003 (-0.007~ 0.001)	7413.06	-0.0179961	-0.0380173	0.102	0.491
	cingulo-parietal network -- left-putamen	-0.386504	-0.001 (-0.007~ 0.004)	7269.49	-0.00435153	-0.00906634	0.699	0.849
	cingulo-parietal network -- left-pallidum	0.148818	0 (-0.003~ 0.004)	7363.37	0.00166345	0.00346853	0.882	0.959
	cingulo-parietal network -- brain-stem	-0.158646	0 (-0.004~ 0.003)	7211.08	-0.00178627	-0.00373644	0.874	0.959
	cingulo-parietal network -- left-hippocampus	-2.66187	-0.004 (-0.008~ -0.001)	7290.58	-0.029925	-0.0623499	0.008	0.167
	cingulo-parietal network -- left-amygdala	-1.75957	-0.002 (-0.004~ 0)	7316.77	-0.0194395	-0.0411411	0.079	0.491
	cingulo-parietal network -- left-accumbens-area	2.05063	0.005 (0~ 0.011)	7232.77	0.0227942	0.0482243	0.04	0.398
	cingulo-parietal network -- left-ventraldc	-0.37863	-0.001 (-0.005~ 0.004)	7341.2	-0.00418788	-0.00883816	0.705	0.849
	cingulo-parietal network -- right-cerebellum-cortex	-0.969829	-0.003 (-0.008~ 0.003)	7261.5	-0.0108683	-0.0227621	0.332	0.659
	cingulo-parietal network -- right-thalamus-proper	-1.11423	-0.003 (-0.008~ 0.002)	7274.01	-0.0125157	-0.0261286	0.265	0.635
	cingulo-parietal network -- right-caudate	1.87771	0.004 (0~ 0.008)	7382.12	0.0204073	0.0437088	0.06	0.441
	cingulo-parietal network -- right-putamen	4.03953	0.009 (0.005~ 0.013)	7302.7	0.0456277	0.0945406	<0.001	0.017
	cingulo-parietal network -- right-pallidum	2.34005	0.005 (0.001~ 0.01)	7330.18	0.0256322	0.0546635	0.019	0.269
	cingulo-parietal network -- right-hippocampus	0.973153	0.002 (-0.002~ 0.006)	7327.24	0.0105712	0.0227374	0.331	0.659
	cingulo-parietal network -- right-amygdala	-0.13848	0 (-0.005~ 0.005)	7119.48	-0.00154933	-0.00328241	0.89	0.959
	cingulo-parietal network -- right-accumbens-area	-1.66542	-0.003 (-0.006~ 0)	7278.62	-0.0187719	-0.0390418	0.096	0.491
	cingulo-parietal network -- right-ventraldc	0.0285571	0 (-0.003~ 0.003)	7165.14	0.000321865	0.000674733	0.977	0.991
	default network -- left-cerebellum-cortex	-3.62986	-0.006 (-0.009~ -0.003)	7173.18	-0.040642	-0.0857163	<0.001	0.044
	default network -- left-thalamus-proper	-0.68283	-0.001 (-0.003~ 0.001)	7164.57	-0.00759599	-0.0161342	0.495	0.731
	default network -- left-caudate	0.012574	0 (-0.005~ 0.005)	7208	0.000139537	0.000296208	0.99	0.991
	default network -- left-putamen	1.84634	0.004 (0~ 0.008)	7256.34	0.0206309	0.0433493	0.065	0.441
	default network -- left-pallidum	0.993303	0.003 (-0.003~ 0.008)	7247.09	0.0108686	0.0233362	0.321	0.659
	default network -- brain-stem	-1.24308	-0.003 (-0.008~ 0.002)	7241.39	-0.0140595	-0.0292159	0.214	0.623
	default network -- left-hippocampus	0.797295	0.001 (-0.002~ 0.005)	7162.83	0.00873362	0.0188411	0.425	0.685
	default network -- left-amygdala	2.62291	0.005 (0.001~ 0.009)	7256.05	0.0295105	0.0615835	0.009	0.167
	default network -- left-accumbens-area	1.05132	0.002 (-0.002~ 0.007)	7282.36	0.0111928	0.0246394	0.293	0.652
	default network -- left-ventraldc	0.822336	0.002 (-0.002~ 0.005)	7263.76	0.00858013	0.0192974	0.411	0.679
	default network -- right-cerebellum-cortex	-0.179095	0 (-0.006~ 0.005)	7099.96	-0.00200078	-0.00425095	0.858	0.959
	default network -- right-thalamus-proper	-0.96704	-0.002 (-0.005~ 0.002)	7197.57	-0.0106193	-0.0227972	0.334	0.659
	default network -- right-caudate	0.685655	0.001 (-0.002~ 0.004)	7175.34	0.00772619	0.0161888	0.493	0.731
	default network -- right-putamen	0.656995	0.001 (-0.002~ 0.004)	7202.63	0.00731437	0.0154827	0.511	0.741
	default network -- right-pallidum	-1.64165	-0.002 (-0.004~ 0)	7307.72	-0.0181501	-0.0384079	0.101	0.491
	default network -- right-hippocampus	2.01646	0.005 (0~ 0.01)	7181.22	0.0226607	0.0475905	0.044	0.406
	default network -- right-amygdala	-0.02586	0 (-0.004~ 0.004)	7176.8	-0.000293202	-0.00061051	0.979	0.991
	default network -- right-accumbens-area	0.885169	0.003 (-0.003~ 0.008)	7266.32	0.00965987	0.0207682	0.376	0.675
	default network -- right-ventraldc	0.796097	0.002 (-0.003~ 0.007)	7164.12	0.00858943	0.0188111	0.426	0.685
	dorsal attention network -- left-cerebellum-cortex	1.05869	0.002 (-0.002~ 0.005)	7265.6	0.0114627	0.0248406	0.29	0.652
	dorsal attention network -- left-thalamus-proper	0.819897	0.002 (-0.002~ 0.006)	7189.23	0.0091997	0.0193396	0.412	0.679
	dorsal attention network -- left-caudate	0.983633	0.002 (-0.002~ 0.006)	7410.16	0.0109586	0.0228533	0.325	0.659
	dorsal attention network -- left-putamen	-0.0147174	0 (-0.004~ 0.004)	7308.69	-0.000160453	-0.000344304	0.988	0.991
	dorsal attention network -- left-pallidum	-1.71046	-0.005 (-0.012~ 0.001)	7274.85	-0.0193652	-0.0401079	0.087	0.491
	dorsal attention network -- brain-stem	0.0129812	0 (-0.004~ 0.004)	7293.29	0.000137681	0.000304006	0.99	0.991
	dorsal attention network -- left-hippocampus	-0.837175	-0.002 (-0.005~ 0.002)	7120.32	-0.0093024	-0.0198425	0.403	0.679
	dorsal attention network -- left-amygdala	-0.503637	-0.001 (-0.004~ 0.002)	7271.25	-0.00566859	-0.0118125	0.615	0.811
	dorsal attention network -- left-accumbens-area	-1.19535	-0.001 (-0.004~ 0.001)	7265.64	-0.0130033	-0.028047	0.232	0.635
	dorsal attention network -- left-ventraldc	0.140327	0 (-0.006~ 0.006)	7260.24	0.00158593	0.00329379	0.888	0.959
	dorsal attention network -- right-cerebellum-cortex	-0.318785	-0.001 (-0.004~ 0.003)	7239.6	-0.00358921	-0.00749326	0.75	0.88
	dorsal attention network -- right-thalamus-proper	-0.932563	-0.002 (-0.007~ 0.003)	7191.12	-0.0104447	-0.0219943	0.351	0.659
	dorsal attention network -- right-caudate	0.525944	0.001 (-0.004~ 0.007)	7275.44	0.00593719	0.0123322	0.599	0.797
	dorsal attention network -- right-putamen	1.39163	0.003 (-0.001~ 0.006)	7162.48	0.0153897	0.0328869	0.164	0.571
	dorsal attention network -- right-pallidum	0.146634	0 (-0.004~ 0.005)	7205.21	0.00164781	0.00345494	0.883	0.959
	dorsal attention network -- right-hippocampus	-0.0671705	0 (-0.004~ 0.004)	7342.57	-0.000753906	-0.00156778	0.946	0.991
	dorsal attention network -- right-amygdala	0.863085	0.002 (-0.002~ 0.006)	7177.12	0.00947225	0.0203755	0.388	0.679
	dorsal attention network -- right-accumbens-area	0.728956	0.002 (-0.004~ 0.008)	7168.85	0.00821352	0.0172189	0.466	0.711
	dorsal attention network -- right-ventraldc	-0.789366	-0.001 (-0.005~ 0.002)	7200.86	-0.00867445	-0.0186044	0.43	0.685
	fronto-parietal network -- left-cerebellum-cortex	-0.951259	-0.002 (-0.005~ 0.002)	7128.42	-0.010628	-0.0225337	0.342	0.659
	fronto-parietal network -- left-thalamus-proper	-1.08117	-0.002 (-0.005~ 0.001)	7310.96	-0.0122285	-0.0252894	0.28	0.635
	fronto-parietal network -- left-caudate	-1.13034	-0.001 (-0.004~ 0.001)	7269.46	-0.012215	-0.0265147	0.258	0.635
	fronto-parietal network -- left-putamen	0.90948	0.002 (-0.003~ 0.008)	7296.11	0.010164	0.021295	0.363	0.669
	fronto-parietal network -- left-pallidum	-0.893076	-0.002 (-0.005~ 0.002)	7221.62	-0.0100527	-0.0210185	0.372	0.674
	fronto-parietal network -- brain-stem	-1.41767	-0.004 (-0.009~ 0.001)	7250.64	-0.0160581	-0.033298	0.156	0.561
	fronto-parietal network -- left-hippocampus	0.609203	0.002 (-0.004~ 0.007)	7211.58	0.00671842	0.0143475	0.542	0.756
	fronto-parietal network -- left-amygdala	0.814926	0.001 (-0.002~ 0.005)	7081.85	0.00901856	0.0193675	0.415	0.679
	fronto-parietal network -- left-accumbens-area	1.8638	0.004 (0~ 0.008)	7228.24	0.0208383	0.0438442	0.062	0.441
	fronto-parietal network -- left-ventraldc	-0.449142	-0.001 (-0.004~ 0.003)	7231.75	-0.0050183	-0.0105631	0.653	0.838
	fronto-parietal network -- right-cerebellum-cortex	-0.0718141	0 (-0.004~ 0.003)	7131.8	-0.000801904	-0.00170075	0.943	0.991
	fronto-parietal network -- right-thalamus-proper	0.646039	0.002 (-0.003~ 0.007)	7148.02	0.00722177	0.0152825	0.518	0.743
	fronto-parietal network -- right-caudate	0.177969	0 (-0.003~ 0.004)	7096.89	0.00194053	0.00422513	0.859	0.959
	fronto-parietal network -- right-putamen	0.874697	0.001 (-0.002~ 0.005)	7187.94	0.0096605	0.0206341	0.382	0.675
	fronto-parietal network -- right-pallidum	-0.425571	-0.001 (-0.004~ 0.002)	7175.98	-0.00476995	-0.0100476	0.67	0.841
	fronto-parietal network -- right-hippocampus	-0.536814	-0.001 (-0.003~ 0.001)	7230.84	-0.00566082	-0.0126258	0.591	0.794
	fronto-parietal network -- right-amygdala	2.38561	0.006 (0.001~ 0.01)	7151.48	0.0266788	0.0564198	0.017	0.249
	fronto-parietal network -- right-accumbens-area	-0.027667	0 (-0.003~ 0.003)	7036.06	-0.000307173	-0.000659671	0.978	0.991
	fronto-parietal network -- right-ventraldc	-0.850383	-0.002 (-0.006~ 0.003)	7129.06	-0.0096059	-0.0201432	0.395	0.679
	retrosplenial temporal network -- left-cerebellum-cortex	-0.933308	-0.002 (-0.006~ 0.002)	7270.34	-0.0103697	-0.0218916	0.351	0.659
	retrosplenial temporal network -- left-thalamus-proper	0.76803	0.001 (-0.002~ 0.005)	7074.77	0.0086863	0.0182622	0.442	0.694
	retrosplenial temporal network -- left-caudate	-0.599943	-0.001 (-0.005~ 0.003)	7243.89	-0.0067251	-0.0140979	0.549	0.76
	retrosplenial temporal network -- left-putamen	-0.980769	-0.001 (-0.003~ 0.001)	7243.79	-0.0108643	-0.023047	0.327	0.659
	retrosplenial temporal network -- left-pallidum	-1.66345	-0.004 (-0.009~ 0.001)	7168.71	-0.0188405	-0.0392933	0.096	0.491
	retrosplenial temporal network -- brain-stem	2.22017	0.005 (0.001~ 0.01)	7342.03	0.0249966	0.0518214	0.026	0.337
	retrosplenial temporal network -- left-hippocampus	0.685289	0.002 (-0.004~ 0.008)	7242.71	0.00757566	0.0161047	0.493	0.731
	retrosplenial temporal network -- left-amygdala	-1.3474	-0.004 (-0.009~ 0.002)	7308.37	-0.0147159	-0.0315223	0.178	0.575
	retrosplenial temporal network -- left-accumbens-area	-0.374856	-0.001 (-0.004~ 0.003)	7292.49	-0.00412436	-0.00877923	0.708	0.849
	retrosplenial temporal network -- left-ventraldc	-1.44523	-0.003 (-0.008~ 0.001)	7253.45	-0.0162564	-0.0339387	0.148	0.561
	retrosplenial temporal network -- right-cerebellum-cortex	0.845144	0.002 (-0.003~ 0.008)	7345.97	0.00930037	0.0197213	0.398	0.679
	retrosplenial temporal network -- right-thalamus-proper	-0.969828	-0.002 (-0.006~ 0.002)	7335.34	-0.0106034	-0.0226472	0.332	0.659
	retrosplenial temporal network -- right-caudate	1.26765	0.004 (-0.002~ 0.01)	7223.09	0.0141644	0.029831	0.205	0.615
	retrosplenial temporal network -- right-putamen	0.626817	0.001 (-0.003~ 0.005)	7301.52	0.00703827	0.0146712	0.531	0.751
	retrosplenial temporal network -- right-pallidum	-2.86106	-0.005 (-0.009~ -0.002)	7190.28	-0.0323639	-0.0674814	0.004	0.143
	retrosplenial temporal network -- right-hippocampus	-1.62221	-0.003 (-0.006~ 0.001)	7222.37	-0.0181068	-0.0381765	0.105	0.491
	retrosplenial temporal network -- right-amygdala	-0.403751	0 (-0.002~ 0.002)	7287.22	-0.0045034	-0.00945938	0.686	0.849
	retrosplenial temporal network -- right-accumbens-area	1.19893	0.003 (-0.002~ 0.008)	7274.73	0.0134383	0.0281136	0.231	0.635
	retrosplenial temporal network -- right-ventraldc	-1.1311	-0.003 (-0.008~ 0.002)	7339.14	-0.0125904	-0.0264063	0.258	0.635
	sensorimotor hand network -- left-cerebellum-cortex	-1.16661	-0.004 (-0.01~ 0.003)	7287.77	-0.0128247	-0.0273312	0.243	0.635
	sensorimotor hand network -- left-thalamus-proper	-0.377793	-0.001 (-0.006~ 0.004)	7145.8	-0.00426093	-0.00893837	0.706	0.849
	sensorimotor hand network -- left-caudate	1.49996	0.003 (-0.001~ 0.007)	7287.73	0.0165194	0.0351411	0.134	0.539
	sensorimotor hand network -- left-putamen	1.93014	0.004 (0~ 0.009)	7272.2	0.0209758	0.0452673	0.054	0.433
	sensorimotor hand network -- left-pallidum	1.08227	0.003 (-0.002~ 0.008)	7362.56	0.0117497	0.0252262	0.279	0.635
	sensorimotor hand network -- brain-stem	-1.61758	-0.003 (-0.007~ 0.001)	7244.77	-0.0176746	-0.0380088	0.106	0.491
	sensorimotor hand network -- left-hippocampus	-0.770274	-0.002 (-0.008~ 0.004)	7317.49	-0.0087033	-0.0180092	0.441	0.694
	sensorimotor hand network -- left-amygdala	-0.753079	-0.001 (-0.005~ 0.002)	7275.06	-0.00851064	-0.0176584	0.451	0.697
	sensorimotor hand network -- left-accumbens-area	0.238556	0 (-0.003~ 0.004)	7166.84	0.00270912	0.00563581	0.811	0.937
	sensorimotor hand network -- left-ventraldc	-2.67701	-0.005 (-0.008~ -0.001)	7246.75	-0.0299927	-0.0628939	0.007	0.167
	sensorimotor hand network -- right-cerebellum-cortex	-1.01996	-0.001 (-0.003~ 0.001)	7209.15	-0.0110764	-0.0240254	0.308	0.659
	sensorimotor hand network -- right-thalamus-proper	1.94341	0.005 (0~ 0.01)	7284	0.0217046	0.0455417	0.052	0.433
	sensorimotor hand network -- right-caudate	0.677292	0.002 (-0.003~ 0.006)	7342.64	0.0073073	0.0158081	0.498	0.731
	sensorimotor hand network -- right-putamen	0.825898	0.002 (-0.003~ 0.008)	7293.76	0.00910666	0.0193411	0.409	0.679
	sensorimotor hand network -- right-pallidum	-2.7662	-0.007 (-0.012~ -0.002)	7216.49	-0.0311459	-0.0651254	0.006	0.145
	sensorimotor hand network -- right-hippocampus	-0.93392	-0.002 (-0.006~ 0.002)	7292.33	-0.0102272	-0.0218729	0.35	0.659
	sensorimotor hand network -- right-amygdala	2.87187	0.007 (0.002~ 0.011)	7294.77	0.0320331	0.0672495	0.004	0.143
	sensorimotor hand network -- right-accumbens-area	1.00556	0.002 (-0.002~ 0.007)	7396.51	0.0109153	0.0233843	0.315	0.659
	sensorimotor hand network -- right-ventraldc	-1.35366	-0.003 (-0.007~ 0.001)	7390.28	-0.0149068	-0.0314927	0.176	0.575
	sensorimotor mouth network -- left-cerebellum-cortex	0.749682	0.002 (-0.003~ 0.008)	7295.74	0.00848325	0.0175538	0.453	0.697
	sensorimotor mouth network -- left-thalamus-proper	0.699703	0.001 (-0.002~ 0.005)	7322.5	0.00781604	0.0163536	0.484	0.73
	sensorimotor mouth network -- left-caudate	-1.30808	-0.002 (-0.006~ 0.001)	7170.78	-0.0147625	-0.0308945	0.191	0.596
	sensorimotor mouth network -- left-putamen	-2.92471	-0.005 (-0.008~ -0.002)	7280.2	-0.0328546	-0.0685554	0.003	0.143
	sensorimotor mouth network -- left-pallidum	-0.321235	0 (-0.002~ 0.002)	7327.22	-0.00351854	-0.00750556	0.748	0.88
	sensorimotor mouth network -- brain-stem	1.8761	0.005 (0~ 0.01)	7254.38	0.0208881	0.044054	0.061	0.441
	sensorimotor mouth network -- left-hippocampus	-0.388902	-0.001 (-0.005~ 0.004)	7332.16	-0.00430918	-0.00908351	0.697	0.849
	sensorimotor mouth network -- left-amygdala	-0.231884	-0.001 (-0.006~ 0.005)	7265.82	-0.00258228	-0.00544075	0.817	0.937
	sensorimotor mouth network -- left-accumbens-area	-0.824578	-0.002 (-0.008~ 0.003)	7287.68	-0.00924779	-0.0193182	0.41	0.679
	sensorimotor mouth network -- left-ventraldc	1.86324	0.004 (0~ 0.008)	7340.74	0.0201875	0.043494	0.062	0.441
	sensorimotor mouth network -- right-cerebellum-cortex	3.24519	0.007 (0.003~ 0.011)	7226.92	0.0366785	0.0763472	0.001	0.12
	sensorimotor mouth network -- right-thalamus-proper	1.49957	0.003 (-0.001~ 0.008)	7308.41	0.0164087	0.035082	0.134	0.539
	sensorimotor mouth network -- right-caudate	-0.624152	-0.001 (-0.005~ 0.003)	7273.97	-0.00668114	-0.0146364	0.533	0.751
	sensorimotor mouth network -- right-putamen	1.17784	0.003 (-0.002~ 0.008)	8204.69	0.0131784	0.0260067	0.239	0.635
	sensorimotor mouth network -- right-pallidum	-0.436482	-0.001 (-0.004~ 0.003)	7224.56	-0.00485898	-0.0102705	0.662	0.838
	sensorimotor mouth network -- right-hippocampus	-1.57517	-0.003 (-0.006~ 0.001)	7185.25	-0.0177397	-0.0371652	0.115	0.507
	sensorimotor mouth network -- right-amygdala	-2.53133	-0.004 (-0.007~ -0.001)	7182.2	-0.02833	-0.0597379	0.011	0.194
	sensorimotor mouth network -- right-accumbens-area	-0.207439	0 (-0.002~ 0.002)	7240.1	-0.00229865	-0.00487582	0.836	0.952
	sensorimotor mouth network -- right-ventraldc	1.54925	0.004 (-0.001~ 0.009)	7200.01	0.0172717	0.0365161	0.121	0.523
	salience network -- left-cerebellum-cortex	1.28008	0.003 (-0.001~ 0.006)	7244.07	0.014348	0.0300799	0.201	0.615
	salience network -- left-thalamus-proper	0.378019	0.001 (-0.005~ 0.007)	7262	0.00407229	0.00887187	0.705	0.849
	salience network -- left-caudate	-1.02414	-0.003 (-0.008~ 0.002)	7201.19	-0.0115466	-0.0241371	0.306	0.659
	salience network -- left-putamen	0.205459	0 (-0.003~ 0.004)	7138.05	0.00226403	0.00486369	0.837	0.952
	salience network -- left-pallidum	2.08734	0.004 (0~ 0.008)	7255.18	0.0235805	0.0490117	0.037	0.388
	salience network -- brain-stem	-0.183458	0 (-0.004~ 0.004)	7315.83	-0.00204925	-0.00428978	0.854	0.959
	salience network -- left-hippocampus	-1.1758	-0.003 (-0.007~ 0.002)	7338.9	-0.0129407	-0.0274504	0.24	0.635
	salience network -- left-amygdala	-0.664744	-0.002 (-0.008~ 0.004)	7267.17	-0.00753088	-0.0155956	0.506	0.738
	salience network -- left-accumbens-area	-0.0218816	0 (-0.004~ 0.004)	7330.59	-0.000235047	-0.000511139	0.983	0.991
	salience network -- left-ventraldc	-1.69669	-0.003 (-0.007~ 0)	7138.15	-0.019011	-0.0401641	0.09	0.491
	salience network -- right-cerebellum-cortex	-0.0110605	0 (-0.003~ 0.003)	7256.72	-0.000124364	-0.000259678	0.991	0.991
	salience network -- right-thalamus-proper	-1.10377	-0.001 (-0.003~ 0.001)	7221.46	-0.0119724	-0.0259774	0.27	0.635
	salience network -- right-caudate	0.450866	0.001 (-0.005~ 0.007)	7251.73	0.0050798	0.010589	0.652	0.838
	salience network -- right-putamen	-1.35542	-0.003 (-0.006~ 0.001)	7232.84	-0.0151653	-0.0318748	0.175	0.575
	salience network -- right-pallidum	-1.60218	-0.004 (-0.009~ 0.001)	7158.57	-0.017976	-0.0378728	0.109	0.499
	salience network -- right-hippocampus	0.431542	0.001 (-0.004~ 0.007)	7230.85	0.00486336	0.0101498	0.666	0.839
	salience network -- right-amygdala	0.230136	0 (-0.003~ 0.004)	7134.17	0.00255642	0.00544932	0.818	0.937
	salience network -- right-accumbens-area	0.607394	0.001 (-0.003~ 0.006)	7275.47	0.00686661	0.014242	0.544	0.756
	salience network -- right-ventraldc	-1.63594	-0.003 (-0.007~ 0.001)	7280.68	-0.0183166	-0.0383451	0.102	0.491
	ventral attention network -- left-cerebellum-cortex	-1.50328	-0.003 (-0.007~ 0.001)	7227.46	-0.0165828	-0.0353654	0.133	0.539
	ventral attention network -- left-thalamus-proper	-0.585745	-0.002 (-0.007~ 0.004)	7201.25	-0.00662531	-0.013805	0.558	0.766
	ventral attention network -- left-caudate	-0.444298	-0.001 (-0.004~ 0.003)	7166.47	-0.00489761	-0.0104967	0.657	0.838
	ventral attention network -- left-putamen	-2.07498	-0.004 (-0.007~ 0)	7151.93	-0.0232213	-0.0490718	0.038	0.388
	ventral attention network -- left-pallidum	-1.09796	-0.002 (-0.005~ 0.001)	7187.58	-0.0124275	-0.0259016	0.272	0.635
	ventral attention network -- brain-stem	-0.874852	-0.001 (-0.003~ 0.001)	7285.26	-0.00940077	-0.0204994	0.382	0.675
	ventral attention network -- left-hippocampus	0.419978	0.001 (-0.004~ 0.006)	7298.91	0.00466816	0.00983169	0.675	0.842
	ventral attention network -- left-amygdala	-1.48822	-0.003 (-0.007~ 0.001)	7284.38	-0.0167375	-0.034874	0.137	0.543
	ventral attention network -- left-accumbens-area	-2.10511	-0.005 (-0.01~ 0)	7181.99	-0.023832	-0.0496802	0.035	0.388
	ventral attention network -- left-ventraldc	-1.50463	-0.004 (-0.01~ 0.001)	7206.49	-0.0165139	-0.0354486	0.132	0.539
	ventral attention network -- right-cerebellum-cortex	-0.172929	0 (-0.004~ 0.003)	7122.86	-0.00191239	-0.00409799	0.863	0.959
	ventral attention network -- right-thalamus-proper	0.793418	0.002 (-0.002~ 0.005)	7138.63	0.00883725	0.0187813	0.428	0.685
	ventral attention network -- right-caudate	-0.245126	0 (-0.004~ 0.003)	7189.58	-0.00273829	-0.00578186	0.806	0.935
	ventral attention network -- right-putamen	-2.30041	-0.004 (-0.007~ -0.001)	7113.46	-0.0256616	-0.0545499	0.021	0.285
	ventral attention network -- right-pallidum	0.437344	0.001 (-0.004~ 0.006)	7193.24	0.00490118	0.0103131	0.662	0.838
	ventral attention network -- right-hippocampus	0.361359	0.001 (-0.003~ 0.004)	7140.57	0.00399302	0.00855268	0.718	0.857
	ventral attention network -- right-amygdala	0.864165	0.001 (-0.002~ 0.005)	7130.83	0.00955833	0.0204671	0.388	0.679
	ventral attention network -- right-accumbens-area	-1.70579	-0.003 (-0.006~ 0)	7224.15	-0.0192618	-0.0401385	0.088	0.491
	ventral attention network -- right-ventraldc	-0.182777	0 (-0.002~ 0.002)	7202.76	-0.00194169	-0.00430728	0.855	0.959
	visual network -- left-cerebellum-cortex	2.90634	0.007 (0.002~ 0.012)	7180.64	0.0327511	0.0685955	0.004	0.143
	visual network -- left-thalamus-proper	-0.699532	-0.001 (-0.004~ 0.002)	7066.3	-0.00781655	-0.0166434	0.484	0.73
	visual network -- left-caudate	-0.891851	-0.002 (-0.007~ 0.002)	7105.32	-0.0100898	-0.0211607	0.373	0.674
	visual network -- left-putamen	-1.24837	-0.003 (-0.008~ 0.002)	7095.85	-0.0138599	-0.0296394	0.212	0.623
	visual network -- left-pallidum	-1.2367	-0.002 (-0.005~ 0.001)	7200.74	-0.0138082	-0.0291477	0.216	0.624
	visual network -- brain-stem	1.20823	0.002 (-0.001~ 0.006)	7212.82	0.0135432	0.0284531	0.227	0.635
	visual network -- left-hippocampus	1.27872	0.003 (-0.002~ 0.008)	7309.36	0.0140881	0.0299133	0.201	0.615
	visual network -- left-amygdala	-1.3622	-0.003 (-0.007~ 0.001)	7227.73	-0.0151632	-0.0320456	0.173	0.575
	visual network -- left-accumbens-area	-1.61778	-0.005 (-0.01~ 0.001)	7159.89	-0.0182373	-0.0382382	0.106	0.491
	visual network -- left-ventraldc	0.646326	0.001 (-0.002~ 0.005)	7308.24	0.00732616	0.0151208	0.518	0.743
	visual network -- right-cerebellum-cortex	-1.46092	-0.003 (-0.006~ 0.001)	7304.13	-0.0163871	-0.034188	0.144	0.561
	visual network -- right-thalamus-proper	-1.7209	-0.003 (-0.006~ 0)	7277.33	-0.0193535	-0.040346	0.085	0.491
	visual network -- right-caudate	-0.137752	0 (-0.002~ 0.002)	7296.79	-0.00153051	-0.00322524	0.89	0.959
	visual network -- right-putamen	1.17631	0.003 (-0.002~ 0.008)	7184.63	0.0132672	0.0277555	0.24	0.635
	visual network -- right-pallidum	0.4427	0.001 (-0.003~ 0.005)	7214.16	0.00489873	0.0104243	0.658	0.838
	visual network -- right-hippocampus	0.48728	0.001 (-0.004~ 0.007)	7184.09	0.00536265	0.011498	0.626	0.822
	visual network -- right-amygdala	-0.759726	-0.002 (-0.007~ 0.003)	7124.19	-0.00852669	-0.0180019	0.447	0.697
	visual network -- right-accumbens-area	2.07651	0.004 (0~ 0.007)	7246.72	0.0232819	0.0487859	0.038	0.388
	visual network -- right-ventraldc	0.540918	0.001 (-0.003~ 0.006)	7282.51	0.006033	0.0126771	0.589	0.794

## Sheet: Tobacco-baseline
Measure		T-Value	b (95% CI)	Degrees of freedom	β	Cohen's D	P value	FDR-adjusted P value
Average correlation within networks	auditory network -- auditory network	-0.953649	-0.002 (-0.007~ 0.003)	7283.89	-0.0105955	-0.0223479	0.34	0.494
	cingulo-opercular network -- cingulo-opercular network	-4.0569	-0.009 (-0.013~ -0.005)	7365.88	-0.0427442	-0.0945391	<0.001	0.002
	cingulo-parietal network -- cingulo-parietal network	0.290315	0.002 (-0.011~ 0.015)	7269.29	0.00327976	0.00681009	0.772	0.865
	default network -- default network	-1.84297	-0.003 (-0.007~ 0)	7219.63	-0.0195059	-0.0433801	0.065	0.173
	dorsal attention network -- dorsal attention network	-3.1651	-0.007 (-0.012~ -0.003)	7224.24	-0.0354219	-0.0744769	0.002	0.013
	fronto-parietal network -- fronto-parietal network	-0.876349	-0.002 (-0.005~ 0.002)	7177.5	-0.00973277	-0.0206881	0.381	0.535
	retrosplenial temporal network -- retrosplenial temporal network	-1.52249	-0.006 (-0.014~ 0.002)	7178.72	-0.0163843	-0.0359386	0.128	0.272
	sensorimotor hand network -- sensorimotor hand network	1.23931	0.003 (-0.002~ 0.009)	7248.58	0.0135922	0.0291127	0.215	0.368
	sensorimotor mouth network -- sensorimotor mouth network	0.312374	0.002 (-0.008~ 0.011)	7228.83	0.00345354	0.00734802	0.755	0.852
	salience network -- salience network	-0.792273	-0.003 (-0.011~ 0.005)	7004.82	-0.00882334	-0.0189324	0.428	0.588
	ventral attention network -- ventral attention network	-3.03905	-0.006 (-0.01~ -0.002)	7187.93	-0.0338901	-0.0716911	0.002	0.017
	visual network -- visual network	-0.974641	-0.003 (-0.009~ 0.003)	7101.05	-0.00995923	-0.023132	0.33	0.492
Average correlation between networks	auditory network -- cingulo-opercular network	-2.61572	-0.005 (-0.008~ -0.001)	7238.84	-0.0287533	-0.0614874	0.009	0.044
	auditory network -- cingulo-parietal network	-2.33925	-0.005 (-0.01~ -0.001)	7155.06	-0.0259412	-0.0553096	0.019	0.07
	auditory network -- default network	-1.91527	-0.003 (-0.006~ 0)	7208.72	-0.0208456	-0.0451161	0.055	0.154
	auditory network -- dorsal attention network	-0.127901	0 (-0.003~ 0.003)	7117.41	-0.00142446	-0.00303209	0.898	0.935
	auditory network -- fronto-parietal network	-2.86851	-0.004 (-0.007~ -0.001)	7266.31	-0.0317799	-0.0673021	0.004	0.028
	auditory network -- retrosplenial temporal network	1.64323	0.004 (-0.001~ 0.008)	7268.98	0.0180119	0.038547	0.1	0.233
	auditory network -- sensorimotor hand network	1.99496	0.004 (0~ 0.009)	7254.16	0.022102	0.0468459	0.046	0.133
	auditory network -- sensorimotor mouth network	2.49249	0.006 (0.001~ 0.011)	7230.75	0.0274678	0.0586234	0.013	0.052
	auditory network -- salience network	-3.09057	-0.007 (-0.012~ -0.003)	7225.21	-0.0341292	-0.0727182	0.002	0.015
	auditory network -- ventral attention network	-0.482457	-0.001 (-0.004~ 0.003)	7122.15	-0.00533543	-0.0114336	0.629	0.771
	auditory network -- visual network	3.925	0.008 (0.004~ 0.012)	7229.64	0.042626	0.0923232	<0.001	0.002
	cingulo-opercular network -- cingulo-parietal network	-2.43223	-0.006 (-0.011~ -0.001)	7267.39	-0.0271331	-0.0570619	0.015	0.057
	cingulo-opercular network -- default network	1.64442	0.003 (-0.001~ 0.006)	7281.23	0.0176629	0.0385426	0.1	0.233
	cingulo-opercular network -- dorsal attention network	-1.98822	-0.003 (-0.006~ 0)	7268.89	-0.0225274	-0.0466403	0.047	0.133
	cingulo-opercular network -- fronto-parietal network	-0.321578	0 (-0.003~ 0.002)	7222.34	-0.00358291	-0.00756792	0.748	0.852
	cingulo-opercular network -- retrosplenial temporal network	2.68382	0.006 (0.002~ 0.01)	7250.96	0.0292389	0.0630356	0.007	0.039
	cingulo-opercular network -- sensorimotor hand network	-2.45428	-0.004 (-0.008~ -0.001)	7290.73	-0.0274367	-0.0574869	0.014	0.056
	cingulo-opercular network -- sensorimotor mouth network	-0.756376	-0.002 (-0.006~ 0.003)	7206.17	-0.00847454	-0.0178203	0.449	0.61
	cingulo-opercular network -- salience network	-1.98801	-0.004 (-0.009~ 0)	7186.85	-0.0224653	-0.0469008	0.047	0.133
	cingulo-opercular network -- ventral attention network	-0.158223	0 (-0.004~ 0.003)	7245.58	-0.0017251	-0.0037176	0.874	0.926
	cingulo-opercular network -- visual network	0.718008	0.001 (-0.002~ 0.005)	7199.43	0.00803437	0.0169243	0.473	0.635
	cingulo-parietal network -- default network	0.570017	0.001 (-0.003~ 0.006)	7309.95	0.00643495	0.013334	0.569	0.724
	cingulo-parietal network -- dorsal attention network	-1.36684	-0.004 (-0.009~ 0.002)	7125.57	-0.0154076	-0.0323847	0.172	0.328
	cingulo-parietal network -- fronto-parietal network	2.24319	0.005 (0.001~ 0.009)	7107.41	0.0253439	0.0532157	0.025	0.086
	cingulo-parietal network -- retrosplenial temporal network	-0.784202	-0.003 (-0.01~ 0.004)	7284.23	-0.00890621	-0.0183766	0.433	0.591
	cingulo-parietal network -- sensorimotor hand network	-3.46396	-0.008 (-0.013~ -0.004)	7162.38	-0.0387985	-0.0818605	<0.001	0.007
	cingulo-parietal network -- sensorimotor mouth network	-1.47616	-0.004 (-0.01~ 0.001)	7031.92	-0.0163835	-0.0352067	0.14	0.286
	cingulo-parietal network -- salience network	-0.195851	-0.001 (-0.007~ 0.006)	7203.72	-0.00220259	-0.00461505	0.845	0.919
	cingulo-parietal network -- ventral attention network	-1.59586	-0.004 (-0.008~ 0.001)	7105.26	-0.0179726	-0.0378647	0.111	0.249
	cingulo-parietal network -- visual network	0.131978	0 (-0.006~ 0.006)	7264.69	0.00149283	0.00309688	0.895	0.935
	default network -- dorsal attention network	3.89388	0.007 (0.003~ 0.01)	7258.2	0.0411577	0.091411	<0.001	0.002
	default network -- fronto-parietal network	2.7459	0.004 (0.001~ 0.007)	7177.91	0.0307679	0.064821	0.006	0.036
	default network -- retrosplenial temporal network	-1.70505	-0.004 (-0.008~ 0.001)	7327.52	-0.019239	-0.0398372	0.088	0.221
	default network -- sensorimotor hand network	-0.230817	0 (-0.003~ 0.003)	7174.15	-0.00255579	-0.00545021	0.817	0.903
	default network -- sensorimotor mouth network	-2.02893	-0.004 (-0.007~ 0)	7189.13	-0.0225304	-0.0478585	0.043	0.125
	default network -- salience network	1.10246	0.002 (-0.002~ 0.006)	7261.11	0.0123769	0.0258756	0.27	0.431
	default network -- ventral attention network	-2.38536	-0.004 (-0.007~ -0.001)	7184.16	-0.0262612	-0.0562854	0.017	0.065
	default network -- visual network	-0.335296	-0.001 (-0.004~ 0.003)	7144.42	-0.00359056	-0.00793369	0.737	0.849
	dorsal attention network -- fronto-parietal network	-1.20282	-0.002 (-0.005~ 0.001)	7096.6	-0.013228	-0.0285566	0.229	0.382
	dorsal attention network -- retrosplenial temporal network	0.181888	0 (-0.004~ 0.005)	7224.57	0.00202461	0.00427983	0.856	0.919
	dorsal attention network -- sensorimotor hand network	-3.12043	-0.005 (-0.007~ -0.002)	7106.81	-0.0350931	-0.0740299	0.002	0.014
	dorsal attention network -- sensorimotor mouth network	-0.44104	-0.001 (-0.004~ 0.003)	7004.03	-0.00485518	-0.0105398	0.659	0.804
	dorsal attention network -- salience network	-0.352549	-0.001 (-0.005~ 0.003)	7225.56	-0.00394514	-0.00829495	0.724	0.84
	dorsal attention network -- ventral attention network	3.42372	0.006 (0.002~ 0.009)	7223.45	0.0374701	0.0805668	<0.001	0.007
	dorsal attention network -- visual network	-0.961005	-0.002 (-0.005~ 0.002)	7099.72	-0.0104793	-0.0228105	0.337	0.493
	fronto-parietal network -- retrosplenial temporal network	1.01828	0.002 (-0.002~ 0.005)	7188.52	0.0114921	0.0240203	0.309	0.477
	fronto-parietal network -- sensorimotor hand network	-1.65928	-0.002 (-0.005~ 0)	7220.86	-0.0184165	-0.0390531	0.097	0.233
	fronto-parietal network -- sensorimotor mouth network	-1.20055	-0.002 (-0.005~ 0.001)	7047.93	-0.0133497	-0.028601	0.23	0.382
	fronto-parietal network -- salience network	-0.225497	0 (-0.005~ 0.004)	7180.15	-0.00250367	-0.00532236	0.822	0.904
	fronto-parietal network -- ventral attention network	2.49116	0.004 (0.001~ 0.006)	7222.61	0.0278106	0.0586253	0.013	0.052
	fronto-parietal network -- visual network	-0.519889	-0.001 (-0.004~ 0.002)	7104.15	-0.00565382	-0.0123363	0.603	0.75
	retrosplenial temporal network -- sensorimotor hand network	0.985943	0.002 (-0.002~ 0.005)	7204.94	0.0110007	0.0232309	0.324	0.489
	retrosplenial temporal network -- sensorimotor mouth network	0.382283	0.001 (-0.004~ 0.006)	7014.91	0.00428985	0.00912859	0.702	0.83
	retrosplenial temporal network -- salience network	1.75113	0.005 (-0.001~ 0.011)	7212.53	0.0193776	0.0412387	0.08	0.204
	retrosplenial temporal network -- ventral attention network	1.04085	0.002 (-0.002~ 0.006)	7193.59	0.0115568	0.0245441	0.298	0.465
	retrosplenial temporal network -- visual network	-0.177773	0 (-0.006~ 0.005)	7195.95	-0.00194683	-0.00419132	0.859	0.919
	sensorimotor hand network -- sensorimotor mouth network	4.10479	0.013 (0.007~ 0.019)	7206.66	0.0444497	0.0967062	<0.001	0.001
	sensorimotor hand network -- salience network	-3.16659	-0.006 (-0.01~ -0.002)	7217.74	-0.0350863	-0.0745455	0.002	0.013
	sensorimotor hand network -- ventral attention network	0.94564	0.001 (-0.002~ 0.004)	7066.4	0.0106054	0.0224987	0.344	0.497
	sensorimotor hand network -- visual network	3.40449	0.007 (0.003~ 0.011)	7200.83	0.0371859	0.08024	<0.001	0.007
	sensorimotor mouth network -- salience network	-1.30552	-0.003 (-0.008~ 0.002)	7087.3	-0.0145668	-0.031015	0.192	0.349
	sensorimotor mouth network -- ventral attention network	-0.334952	-0.001 (-0.004~ 0.003)	7127.85	-0.00374681	-0.00793475	0.738	0.849
	sensorimotor mouth network -- visual network	0.360612	0.001 (-0.004~ 0.005)	7138.83	0.00404401	0.00853605	0.718	0.836
	salience network -- ventral attention network	-0.147469	0 (-0.004~ 0.004)	7212.31	-0.00160149	-0.00347291	0.883	0.928
	salience network -- visual network	-0.132975	0 (-0.004~ 0.004)	7136.42	-0.001476	-0.00314819	0.894	0.935
	ventral attention network -- visual network	2.15003	0.004 (0~ 0.007)	7110.15	0.0230284	0.050996	0.032	0.102
Average correlation between networks -- subcortical regions	auditory network -- left-cerebellum-cortex	-2.09598	-0.007 (-0.013~ 0)	7208.36	-0.0229352	-0.0493741	0.036	0.109
	auditory network -- left-thalamus-proper	-0.404623	-0.001 (-0.007~ 0.004)	7091.43	-0.00438873	-0.00960977	0.686	0.826
	auditory network -- left-caudate	1.84051	0.007 (0~ 0.015)	6982.53	0.0205865	0.0440517	0.066	0.173
	auditory network -- left-putamen	2.28952	0.006 (0.001~ 0.011)	7096.24	0.025206	0.0543575	0.022	0.077
	auditory network -- left-pallidum	-1.0752	-0.003 (-0.007~ 0.002)	6953.63	-0.012058	-0.0257878	0.282	0.448
	auditory network -- brain-stem	0.316521	0.001 (-0.004~ 0.006)	7008.95	0.00350153	0.00756147	0.752	0.852
	auditory network -- left-hippocampus	0.299326	0 (-0.002~ 0.003)	7061.93	0.00328342	0.00712381	0.765	0.86
	auditory network -- left-amygdala	-1.21003	-0.004 (-0.011~ 0.003)	7054.22	-0.0136141	-0.0288139	0.226	0.382
	auditory network -- left-accumbens-area	-2.21984	-0.007 (-0.013~ -0.001)	7156.99	-0.0247845	-0.0524791	0.026	0.09
	auditory network -- left-ventraldc	-0.954738	-0.004 (-0.011~ 0.004)	7122.82	-0.0104021	-0.022625	0.34	0.494
	auditory network -- right-cerebellum-cortex	1.24967	0.005 (-0.003~ 0.012)	7173.65	0.0136371	0.0295091	0.211	0.364
	auditory network -- right-thalamus-proper	-1.76347	-0.004 (-0.009~ 0)	7086.58	-0.0195637	-0.0418966	0.078	0.2
	auditory network -- right-caudate	-2.00299	-0.006 (-0.012~ 0)	7025.65	-0.0223779	-0.047793	0.045	0.132
	auditory network -- right-putamen	-3.75194	-0.014 (-0.022~ -0.007)	7189.09	-0.0408957	-0.0885011	<0.001	0.003
	auditory network -- right-pallidum	-1.51168	-0.004 (-0.01~ 0.001)	7142.62	-0.0165018	-0.0357735	0.131	0.274
	auditory network -- right-hippocampus	1.49022	0.006 (-0.002~ 0.014)	7024.42	0.0165238	0.0355612	0.136	0.282
	auditory network -- right-amygdala	1.26801	0.003 (-0.002~ 0.008)	7085.76	0.0140921	0.0301272	0.205	0.362
	auditory network -- right-accumbens-area	-1.31359	-0.003 (-0.008~ 0.001)	6908.88	-0.014724	-0.0316072	0.189	0.349
	auditory network -- right-ventraldc	3.58291	0.008 (0.004~ 0.013)	7016.55	0.0393815	0.0855468	<0.001	0.005
	cingulo-opercular network -- left-cerebellum-cortex	-1.81243	-0.002 (-0.005~ 0)	7103.39	-0.0200084	-0.043009	0.07	0.182
	cingulo-opercular network -- left-thalamus-proper	-3.16321	-0.011 (-0.018~ -0.004)	7176.79	-0.0350268	-0.074678	0.002	0.013
	cingulo-opercular network -- left-caudate	-4.24234	-0.014 (-0.021~ -0.008)	7179.97	-0.0469328	-0.100132	<0.001	<0.001
	cingulo-opercular network -- left-putamen	-3.57914	-0.015 (-0.023~ -0.007)	7173.69	-0.0394376	-0.0845157	<0.001	0.005
	cingulo-opercular network -- left-pallidum	2.71334	0.009 (0.003~ 0.016)	7044.95	0.0303342	0.064654	0.007	0.039
	cingulo-opercular network -- brain-stem	-1.8815	-0.005 (-0.01~ 0)	7093.93	-0.0204155	-0.0446778	0.06	0.162
	cingulo-opercular network -- left-hippocampus	-2.52215	-0.007 (-0.013~ -0.002)	7085.32	-0.02746	-0.0599269	0.012	0.051
	cingulo-opercular network -- left-amygdala	-5.4408	-0.018 (-0.025~ -0.012)	7193.1	-0.0587238	-0.128302	<0.001	<0.001
	cingulo-opercular network -- left-accumbens-area	-2.69076	-0.007 (-0.012~ -0.002)	7169.35	-0.0297859	-0.0635573	0.007	0.039
	cingulo-opercular network -- left-ventraldc	1.27763	0.005 (-0.003~ 0.013)	7188.57	0.0142636	0.0301379	0.201	0.358
	cingulo-opercular network -- right-cerebellum-cortex	0.688624	0.002 (-0.003~ 0.006)	7083.11	0.00771388	0.0163644	0.491	0.656
	cingulo-opercular network -- right-thalamus-proper	-1.05251	-0.002 (-0.007~ 0.002)	7038.77	-0.011855	-0.0250905	0.293	0.462
	cingulo-opercular network -- right-caudate	1.39262	0.003 (-0.001~ 0.008)	7088.4	0.0156182	0.0330817	0.164	0.321
	cingulo-opercular network -- right-putamen	-0.240792	0 (-0.003~ 0.002)	7137.35	-0.00259249	-0.00570037	0.81	0.901
	cingulo-opercular network -- right-pallidum	0.597204	0.002 (-0.005~ 0.008)	7016.04	0.00660839	0.0142596	0.55	0.711
	cingulo-opercular network -- right-hippocampus	-4.40305	-0.014 (-0.02~ -0.008)	7173.25	-0.0471584	-0.103974	<0.001	<0.001
	cingulo-opercular network -- right-amygdala	-3.03949	-0.011 (-0.018~ -0.004)	7049.45	-0.0334343	-0.0724023	0.002	0.017
	cingulo-opercular network -- right-accumbens-area	0.923259	0.003 (-0.003~ 0.01)	7065.74	0.0103438	0.0219672	0.356	0.509
	cingulo-opercular network -- right-ventraldc	-2.17661	-0.005 (-0.01~ -0.001)	7127.54	-0.0234088	-0.0515633	0.03	0.096
	cingulo-parietal network -- left-cerebellum-cortex	-0.523486	-0.002 (-0.007~ 0.004)	7007.26	-0.00576626	-0.0125072	0.601	0.75
	cingulo-parietal network -- left-thalamus-proper	-4.85632	-0.016 (-0.022~ -0.009)	7282.93	-0.0523004	-0.113811	<0.001	<0.001
	cingulo-parietal network -- left-caudate	-2.14226	-0.006 (-0.011~ 0)	7282.86	-0.023423	-0.0502056	0.032	0.103
	cingulo-parietal network -- left-putamen	-0.376572	-0.001 (-0.008~ 0.006)	7112.59	-0.00421263	-0.00893026	0.707	0.831
	cingulo-parietal network -- left-pallidum	0.535897	0.001 (-0.003~ 0.006)	7223.93	0.00595607	0.0126103	0.592	0.747
	cingulo-parietal network -- brain-stem	-0.0866583	0 (-0.005~ 0.004)	7044.39	-0.000969236	-0.00206499	0.931	0.955
	cingulo-parietal network -- left-hippocampus	1.54577	0.003 (-0.001~ 0.008)	7139.11	0.0172766	0.0365891	0.122	0.267
	cingulo-parietal network -- left-amygdala	-0.150653	0 (-0.003~ 0.002)	7168.05	-0.00165575	-0.00355883	0.88	0.928
	cingulo-parietal network -- left-accumbens-area	0.939584	0.003 (-0.004~ 0.01)	7070.99	0.0103841	0.0223473	0.347	0.499
	cingulo-parietal network -- left-ventraldc	-3.8476	-0.011 (-0.017~ -0.006)	7194.97	-0.0422911	-0.0907205	<0.001	0.002
	cingulo-parietal network -- right-cerebellum-cortex	-3.12024	-0.012 (-0.019~ -0.004)	7103.36	-0.0347443	-0.0740433	0.002	0.014
	cingulo-parietal network -- right-thalamus-proper	1.02398	0.004 (-0.003~ 0.011)	7118.65	0.0114306	0.0242729	0.306	0.475
	cingulo-parietal network -- right-caudate	-1.46915	-0.004 (-0.009~ 0.001)	7244.77	-0.0158748	-0.034521	0.142	0.286
	cingulo-parietal network -- right-putamen	-0.0414934	0 (-0.006~ 0.005)	7152.38	-0.000466486	-0.000981259	0.967	0.972
	cingulo-parietal network -- right-pallidum	-2.74528	-0.008 (-0.014~ -0.002)	7180.89	-0.029888	-0.064793	0.006	0.036
	cingulo-parietal network -- right-hippocampus	-0.968521	-0.003 (-0.008~ 0.003)	7183.03	-0.0104557	-0.0228552	0.333	0.492
	cingulo-parietal network -- right-amygdala	1.12784	0.004 (-0.003~ 0.01)	6935.38	0.0125282	0.0270859	0.259	0.422
	cingulo-parietal network -- right-accumbens-area	-0.383558	-0.001 (-0.005~ 0.003)	7122.59	-0.00429709	-0.00908953	0.701	0.83
	cingulo-parietal network -- right-ventraldc	-0.0717344	0 (-0.004~ 0.004)	6990.62	-0.000803002	-0.00171593	0.943	0.962
	default network -- left-cerebellum-cortex	0.429837	0.001 (-0.003~ 0.005)	6996.3	0.00478341	0.0102778	0.667	0.807
	default network -- left-thalamus-proper	1.2581	0.002 (-0.001~ 0.004)	6990.13	0.0139052	0.0300956	0.208	0.363
	default network -- left-caudate	0.681566	0.002 (-0.004~ 0.008)	7041.7	0.00751409	0.0162442	0.496	0.656
	default network -- left-putamen	-2.59768	-0.007 (-0.012~ -0.002)	7090.73	-0.0288355	-0.061698	0.009	0.046
	default network -- left-pallidum	-2.51711	-0.009 (-0.017~ -0.002)	7085.16	-0.0273589	-0.0598076	0.012	0.051
	default network -- brain-stem	1.53851	0.005 (-0.001~ 0.011)	7076.53	0.0172831	0.0365781	0.124	0.269
	default network -- left-hippocampus	-1.85816	-0.004 (-0.008~ 0)	6988.43	-0.0202069	-0.0444553	0.063	0.17
	default network -- left-amygdala	0.583685	0.002 (-0.004~ 0.007)	7093.01	0.00652568	0.0138609	0.559	0.719
	default network -- left-accumbens-area	-1.36821	-0.004 (-0.01~ 0.002)	7129.42	-0.0144818	-0.0324083	0.171	0.328
	default network -- left-ventraldc	-0.218367	-0.001 (-0.006~ 0.004)	7110.61	-0.00226485	-0.00517921	0.827	0.907
	default network -- right-cerebellum-cortex	1.65039	0.006 (-0.001~ 0.012)	6917.03	0.0183045	0.0396878	0.099	0.233
	default network -- right-thalamus-proper	-0.034944	0 (-0.004~ 0.004)	7033.65	-0.000381357	-0.000833321	0.972	0.972
	default network -- right-caudate	-1.66698	-0.003 (-0.008~ 0.001)	7003.21	-0.0186516	-0.0398393	0.096	0.233
	default network -- right-putamen	1.44471	0.003 (-0.001~ 0.007)	7040.62	0.0159801	0.0344354	0.149	0.295
	default network -- right-pallidum	-1.355	-0.002 (-0.005~ 0.001)	7157.61	-0.0149024	-0.0320322	0.175	0.333
	default network -- right-hippocampus	-2.29297	-0.008 (-0.014~ -0.001)	7009.9	-0.0255939	-0.0547736	0.022	0.077
	default network -- right-amygdala	-2.74139	-0.007 (-0.013~ -0.002)	7007.23	-0.0308813	-0.065498	0.006	0.036
	default network -- right-accumbens-area	-2.11966	-0.008 (-0.016~ -0.001)	7112.36	-0.0229865	-0.0502678	0.034	0.105
	default network -- right-ventraldc	1.90327	0.007 (0~ 0.013)	6996.6	0.0203998	0.0455079	0.057	0.157
	dorsal attention network -- left-cerebellum-cortex	-1.38754	-0.003 (-0.008~ 0.001)	7108.24	-0.0149279	-0.0329151	0.165	0.322
	dorsal attention network -- left-thalamus-proper	-1.57269	-0.004 (-0.009~ 0.001)	7024.67	-0.017531	-0.0375284	0.116	0.258
	dorsal attention network -- left-caudate	-1.26449	-0.003 (-0.009~ 0.002)	7278.17	-0.0140045	-0.0296438	0.206	0.362
	dorsal attention network -- left-putamen	2.12956	0.006 (0~ 0.012)	7163.31	0.0230805	0.0503225	0.033	0.104
	dorsal attention network -- left-pallidum	-1.53158	-0.006 (-0.014~ 0.002)	7116.11	-0.0172309	-0.0363118	0.126	0.27
	dorsal attention network -- brain-stem	-2.4377	-0.006 (-0.011~ -0.001)	7139.73	-0.0256915	-0.0576991	0.015	0.057
	dorsal attention network -- left-hippocampus	2.70679	0.006 (0.002~ 0.011)	6943.29	0.0298611	0.0649683	0.007	0.039
	dorsal attention network -- left-amygdala	1.5668	0.003 (-0.001~ 0.008)	7119.25	0.0175226	0.0371387	0.117	0.258
	dorsal attention network -- left-accumbens-area	-1.18492	-0.002 (-0.005~ 0.001)	7108.46	-0.0128151	-0.0281081	0.236	0.391
	dorsal attention network -- left-ventraldc	-2.5247	-0.01 (-0.018~ -0.002)	7106.13	-0.0283484	-0.0598994	0.012	0.051
	dorsal attention network -- right-cerebellum-cortex	0.982624	0.002 (-0.002~ 0.007)	7078.42	0.0109891	0.0233587	0.326	0.489
	dorsal attention network -- right-thalamus-proper	0.11156	0 (-0.006~ 0.007)	7024.1	0.00124147	0.00266222	0.911	0.945
	dorsal attention network -- right-caudate	0.810582	0.003 (-0.004~ 0.01)	7121.83	0.00909421	0.0192102	0.418	0.579
	dorsal attention network -- right-putamen	-1.20922	-0.003 (-0.008~ 0.002)	6989.96	-0.0132861	-0.0289267	0.227	0.382
	dorsal attention network -- right-pallidum	-0.235526	-0.001 (-0.006~ 0.005)	7038.35	-0.00262915	-0.00561478	0.814	0.902
	dorsal attention network -- right-hippocampus	1.00895	0.003 (-0.002~ 0.008)	7197.32	0.0112533	0.0237856	0.313	0.481
	dorsal attention network -- right-amygdala	3.33521	0.009 (0.004~ 0.014)	7003.39	0.0363265	0.0797075	<0.001	0.008
	dorsal attention network -- right-accumbens-area	-0.729262	-0.003 (-0.01~ 0.005)	7045.92	-0.00816158	-0.0173758	0.466	0.628
	dorsal attention network -- right-ventraldc	-3.29995	-0.008 (-0.012~ -0.003)	7030.91	-0.0359986	-0.0787104	<0.001	0.009
	fronto-parietal network -- left-cerebellum-cortex	1.37313	0.003 (-0.001~ 0.007)	6944.39	0.0152294	0.0329553	0.17	0.328
	fronto-parietal network -- left-thalamus-proper	1.68512	0.004 (-0.001~ 0.008)	7163.4	0.0189426	0.0398201	0.092	0.229
	fronto-parietal network -- left-caudate	-2.20309	-0.003 (-0.006~ 0)	7115.35	-0.0236617	-0.0522354	0.028	0.093
	fronto-parietal network -- left-putamen	-2.66547	-0.009 (-0.016~ -0.002)	7144.61	-0.0295898	-0.0630688	0.008	0.041
	fronto-parietal network -- left-pallidum	-0.182931	0 (-0.005~ 0.004)	7063.31	-0.00204563	-0.00435325	0.855	0.919
	fronto-parietal network -- brain-stem	1.29033	0.004 (-0.002~ 0.011)	7088.91	0.0145226	0.0306508	0.197	0.352
	fronto-parietal network -- left-hippocampus	2.34646	0.008 (0.001~ 0.016)	7048.42	0.0257006	0.0558981	0.019	0.069
	fronto-parietal network -- left-amygdala	-0.993869	-0.002 (-0.007~ 0.002)	6892.86	-0.0109198	-0.0239419	0.32	0.485
	fronto-parietal network -- left-accumbens-area	2.37535	0.006 (0.001~ 0.011)	7063.99	0.0263719	0.056524	0.018	0.066
	fronto-parietal network -- left-ventraldc	-3.43854	-0.008 (-0.013~ -0.003)	7071.83	-0.0381383	-0.0817784	<0.001	0.007
	fronto-parietal network -- right-cerebellum-cortex	0.38685	0.001 (-0.004~ 0.005)	6952.2	0.00428938	0.00927923	0.699	0.83
	fronto-parietal network -- right-thalamus-proper	0.526042	0.002 (-0.005~ 0.009)	6972.01	0.00584039	0.0126	0.599	0.75
	fronto-parietal network -- right-caudate	-0.167901	0 (-0.005~ 0.004)	6912.72	-0.00181791	-0.00403886	0.867	0.924
	fronto-parietal network -- right-putamen	0.968599	0.002 (-0.002~ 0.006)	7020.72	0.0106263	0.0231197	0.333	0.492
	fronto-parietal network -- right-pallidum	2.13228	0.004 (0~ 0.008)	7006.37	0.0237339	0.0509481	0.033	0.104
	fronto-parietal network -- right-hippocampus	-0.879572	-0.001 (-0.004~ 0.001)	7064.93	-0.00921651	-0.020929	0.379	0.535
	fronto-parietal network -- right-amygdala	-2.11788	-0.007 (-0.013~ 0)	6970.84	-0.0235172	-0.0507328	0.034	0.105
	fronto-parietal network -- right-accumbens-area	-2.84404	-0.006 (-0.01~ -0.002)	6838.53	-0.0313288	-0.0687834	0.004	0.029
	fronto-parietal network -- right-ventraldc	-2.63289	-0.008 (-0.014~ -0.002)	6950.25	-0.0295242	-0.0631629	0.008	0.043
	retrosplenial temporal network -- left-cerebellum-cortex	2.52373	0.006 (0.001~ 0.011)	7112.14	0.0278522	0.0598513	0.012	0.051
	retrosplenial temporal network -- left-thalamus-proper	-1.73268	-0.004 (-0.009~ 0.001)	6900.98	-0.0194659	-0.041715	0.083	0.21
	retrosplenial temporal network -- left-caudate	1.30291	0.003 (-0.002~ 0.008)	7078.71	0.0145085	0.0309719	0.193	0.349
	retrosplenial temporal network -- left-putamen	0.809878	0.001 (-0.002~ 0.004)	7082.29	0.0089166	0.019247	0.418	0.579
	retrosplenial temporal network -- left-pallidum	-2.48567	-0.008 (-0.015~ -0.002)	6995.25	-0.0279612	-0.059439	0.013	0.052
	retrosplenial temporal network -- brain-stem	-1.25693	-0.004 (-0.01~ 0.002)	7197.87	-0.0140731	-0.0296305	0.209	0.363
	retrosplenial temporal network -- left-hippocampus	-0.964623	-0.004 (-0.011~ 0.004)	7082.28	-0.0105945	-0.0229246	0.335	0.492
	retrosplenial temporal network -- left-amygdala	1.88805	0.007 (0~ 0.014)	7159.28	0.020497	0.0446282	0.059	0.161
	retrosplenial temporal network -- left-accumbens-area	-0.364169	-0.001 (-0.006~ 0.004)	7141.65	-0.00398111	-0.00861854	0.716	0.836
	retrosplenial temporal network -- left-ventraldc	-3.75265	-0.011 (-0.017~ -0.005)	7095.98	-0.0419244	-0.0890968	<0.001	0.003
	retrosplenial temporal network -- right-cerebellum-cortex	-3.98083	-0.015 (-0.022~ -0.008)	7193.41	-0.0435	-0.093872	<0.001	0.002
	retrosplenial temporal network -- right-thalamus-proper	-2.33323	-0.007 (-0.012~ -0.001)	7191.33	-0.0253491	-0.0550279	0.02	0.07
	retrosplenial temporal network -- right-caudate	1.43123	0.006 (-0.002~ 0.013)	7065.18	0.0158941	0.0340546	0.152	0.301
	retrosplenial temporal network -- right-putamen	1.30232	0.003 (-0.002~ 0.008)	7153.55	0.0145366	0.0307955	0.193	0.349
	retrosplenial temporal network -- right-pallidum	-1.56884	-0.004 (-0.008~ 0.001)	7021.65	-0.0176394	-0.0374446	0.117	0.258
	retrosplenial temporal network -- right-hippocampus	2.5732	0.006 (0.001~ 0.01)	7058.04	0.0285346	0.0612579	0.01	0.047
	retrosplenial temporal network -- right-amygdala	-1.31678	-0.002 (-0.005~ 0.001)	7132.52	-0.0146038	-0.0311832	0.188	0.349
	retrosplenial temporal network -- right-accumbens-area	-1.64449	-0.006 (-0.012~ 0.001)	7116.93	-0.018315	-0.0389867	0.1	0.233
	retrosplenial temporal network -- right-ventraldc	-4.88262	-0.017 (-0.023~ -0.01)	7187.12	-0.0539632	-0.115188	<0.001	<0.001
	sensorimotor hand network -- left-cerebellum-cortex	-3.12625	-0.013 (-0.021~ -0.005)	7137.22	-0.0341399	-0.0740099	0.002	0.014
	sensorimotor hand network -- left-thalamus-proper	1.47064	0.005 (-0.002~ 0.012)	6973.6	0.0164773	0.0352216	0.141	0.286
	sensorimotor hand network -- left-caudate	-1.32072	-0.003 (-0.009~ 0.002)	7132.93	-0.0144572	-0.0312757	0.187	0.349
	sensorimotor hand network -- left-putamen	-1.64811	-0.005 (-0.011~ 0.001)	7124.94	-0.0178114	-0.0390503	0.099	0.233
	sensorimotor hand network -- left-pallidum	-5.77479	-0.02 (-0.027~ -0.013)	7211.8	-0.0621793	-0.136002	<0.001	<0.001
	sensorimotor hand network -- brain-stem	-3.59859	-0.01 (-0.015~ -0.004)	7088.36	-0.0390473	-0.0854849	<0.001	0.005
	sensorimotor hand network -- left-hippocampus	1.94583	0.008 (0~ 0.015)	7166.82	0.021846	0.0459698	0.052	0.145
	sensorimotor hand network -- left-amygdala	1.20706	0.003 (-0.002~ 0.008)	7124.68	0.0135594	0.0286007	0.227	0.382
	sensorimotor hand network -- left-accumbens-area	-1.59995	-0.004 (-0.008~ 0.001)	7007.59	-0.0180515	-0.0382254	0.11	0.249
	sensorimotor hand network -- left-ventraldc	-0.266738	-0.001 (-0.005~ 0.004)	7088.02	-0.00297132	-0.00633653	0.79	0.882
	sensorimotor hand network -- right-cerebellum-cortex	0.651265	0.001 (-0.002~ 0.003)	7044.63	0.00702995	0.0155188	0.515	0.673
	sensorimotor hand network -- right-thalamus-proper	1.29596	0.004 (-0.002~ 0.011)	7130.78	0.0143837	0.030694	0.195	0.351
	sensorimotor hand network -- right-caudate	-4.9776	-0.016 (-0.022~ -0.01)	7189.4	-0.0533056	-0.11741	<0.001	<0.001
	sensorimotor hand network -- right-putamen	-3.4507	-0.013 (-0.02~ -0.005)	7137.02	-0.0377805	-0.0816919	<0.001	0.007
	sensorimotor hand network -- right-pallidum	-0.0949668	0 (-0.007~ 0.006)	7059.84	-0.00106328	-0.0022605	0.924	0.955
	sensorimotor hand network -- right-hippocampus	-2.4507	-0.006 (-0.011~ -0.001)	7141.97	-0.0266625	-0.0579979	0.014	0.056
	sensorimotor hand network -- right-amygdala	0.0889299	0 (-0.006~ 0.006)	7148.79	0.000986777	0.00210359	0.929	0.955
	sensorimotor hand network -- right-accumbens-area	-4.55177	-0.015 (-0.021~ -0.008)	7258.28	-0.0490701	-0.106855	<0.001	<0.001
	sensorimotor hand network -- right-ventraldc	-2.51528	-0.007 (-0.012~ -0.002)	7258.32	-0.0275437	-0.059047	0.012	0.051
	sensorimotor mouth network -- left-cerebellum-cortex	-0.162304	-0.001 (-0.008~ 0.007)	7144	-0.00182555	-0.00384051	0.871	0.926
	sensorimotor mouth network -- left-thalamus-proper	0.0357726	0 (-0.005~ 0.005)	7177.07	0.000397387	0.000844515	0.971	0.972
	sensorimotor mouth network -- left-caudate	-0.567967	-0.001 (-0.006~ 0.003)	6999.86	-0.0063681	-0.0135771	0.57	0.724
	sensorimotor mouth network -- left-putamen	0.678332	0.002 (-0.003~ 0.006)	7125.84	0.00757557	0.0160714	0.498	0.656
	sensorimotor mouth network -- left-pallidum	-1.11171	-0.001 (-0.004~ 0.001)	7179.63	-0.0121084	-0.0262405	0.266	0.429
	sensorimotor mouth network -- brain-stem	0.534008	0.002 (-0.005~ 0.009)	7096.54	0.00591099	0.0126781	0.593	0.747
	sensorimotor mouth network -- left-hippocampus	-3.85892	-0.011 (-0.017~ -0.006)	7180.86	-0.042486	-0.0910767	<0.001	0.002
	sensorimotor mouth network -- left-amygdala	-2.34725	-0.009 (-0.016~ -0.001)	7108.71	-0.0259727	-0.0556793	0.019	0.069
	sensorimotor mouth network -- left-accumbens-area	1.45111	0.005 (-0.002~ 0.012)	7135.07	0.0161726	0.0343582	0.147	0.294
	sensorimotor mouth network -- left-ventraldc	-1.31262	-0.003 (-0.009~ 0.002)	7195.6	-0.01414	-0.0309483	0.189	0.349
	sensorimotor mouth network -- right-cerebellum-cortex	0.611175	0.002 (-0.004~ 0.007)	7064.76	0.00687022	0.0145428	0.541	0.702
	sensorimotor mouth network -- right-thalamus-proper	-3.15754	-0.009 (-0.015~ -0.004)	7157.06	-0.0343276	-0.0746469	0.002	0.013
	sensorimotor mouth network -- right-caudate	-2.79058	-0.007 (-0.012~ -0.002)	7123.22	-0.0296782	-0.0661281	0.005	0.033
	sensorimotor mouth network -- right-putamen	2.04885	0.007 (0~ 0.014)	8202.47	0.0227503	0.0452446	0.041	0.12
	sensorimotor mouth network -- right-pallidum	0.368558	0.001 (-0.004~ 0.005)	7063.18	0.00407723	0.00877073	0.712	0.835
	sensorimotor mouth network -- right-hippocampus	-0.431428	-0.001 (-0.005~ 0.003)	7012.93	-0.00482543	-0.0103036	0.666	0.807
	sensorimotor mouth network -- right-amygdala	-1.52875	-0.003 (-0.007~ 0.001)	7006.69	-0.0169932	-0.0365266	0.126	0.27
	sensorimotor mouth network -- right-accumbens-area	0.321535	0 (-0.002~ 0.003)	7076.79	0.00354063	0.00764435	0.748	0.852
	sensorimotor mouth network -- right-ventraldc	0.663283	0.002 (-0.004~ 0.008)	7031.65	0.0073479	0.0158198	0.507	0.666
	salience network -- left-cerebellum-cortex	-2.69506	-0.007 (-0.012~ -0.002)	7078.7	-0.030001	-0.0640652	0.007	0.039
	salience network -- left-thalamus-proper	-2.0912	-0.008 (-0.015~ 0)	7105.38	-0.022382	-0.0496172	0.037	0.11
	salience network -- left-caudate	1.8121	0.006 (0~ 0.013)	7025.14	0.0202846	0.04324	0.07	0.182
	salience network -- left-putamen	-1.4756	-0.003 (-0.008~ 0.001)	6959.93	-0.0161446	-0.0353749	0.14	0.286
	salience network -- left-pallidum	0.81405	0.002 (-0.003~ 0.007)	7096.42	0.00913883	0.0193269	0.416	0.579
	salience network -- brain-stem	-0.0572492	0 (-0.005~ 0.005)	7168.64	-0.000635583	-0.00135232	0.954	0.967
	salience network -- left-hippocampus	2.18492	0.006 (0.001~ 0.012)	7195.08	0.0239044	0.0515166	0.029	0.096
	salience network -- left-amygdala	-1.17568	-0.005 (-0.013~ 0.003)	7110.69	-0.0132368	-0.0278845	0.24	0.394
	salience network -- left-accumbens-area	-1.51691	-0.004 (-0.009~ 0.001)	7184.03	-0.0161969	-0.0357937	0.129	0.273
	salience network -- left-ventraldc	0.878813	0.002 (-0.003~ 0.007)	6981.45	0.00978455	0.0210355	0.38	0.535
	salience network -- right-cerebellum-cortex	1.24878	0.003 (-0.002~ 0.007)	7100.4	0.0139498	0.0296398	0.212	0.364
	salience network -- right-thalamus-proper	-1.49382	-0.002 (-0.005~ 0.001)	7057.43	-0.0161015	-0.0355636	0.135	0.282
	salience network -- right-caudate	-2.49094	-0.01 (-0.018~ -0.002)	7095.97	-0.0278758	-0.0591408	0.013	0.052
	salience network -- right-putamen	0.886237	0.002 (-0.003~ 0.007)	7071.46	0.00985294	0.0210778	0.376	0.534
	salience network -- right-pallidum	0.0443743	0 (-0.006~ 0.007)	6983.9	0.000494648	0.00106197	0.965	0.972
	salience network -- right-hippocampus	1.60472	0.006 (-0.001~ 0.013)	7068.32	0.0179638	0.0381744	0.109	0.248
	salience network -- right-amygdala	-0.0668628	0 (-0.005~ 0.005)	6959.77	-0.000737837	-0.00160294	0.947	0.962
	salience network -- right-accumbens-area	-0.614546	-0.002 (-0.007~ 0.004)	7120.71	-0.00690299	-0.0145654	0.539	0.702
	salience network -- right-ventraldc	0.211147	0.001 (-0.005~ 0.006)	7125.8	0.00234959	0.00500262	0.833	0.91
	ventral attention network -- left-cerebellum-cortex	3.22711	0.008 (0.003~ 0.014)	7060.81	0.0353466	0.0768098	0.001	0.012
	ventral attention network -- left-thalamus-proper	-1.04718	-0.004 (-0.012~ 0.003)	7053.16	-0.011768	-0.0249378	0.295	0.463
	ventral attention network -- left-caudate	-2.54875	-0.006 (-0.01~ -0.001)	6987.18	-0.0278965	-0.0609825	0.011	0.049
	ventral attention network -- left-putamen	0.792728	0.002 (-0.003~ 0.006)	6971.32	0.00881227	0.0189888	0.428	0.588
	ventral attention network -- left-pallidum	2.18085	0.005 (0~ 0.009)	7026.02	0.0245207	0.0520357	0.029	0.096
	ventral attention network -- brain-stem	-1.64244	-0.003 (-0.006~ 0)	7129.04	-0.0175433	-0.0389049	0.101	0.233
	ventral attention network -- left-hippocampus	-3.72953	-0.013 (-0.02~ -0.006)	7143.69	-0.0411524	-0.0882517	<0.001	0.003
	ventral attention network -- left-amygdala	0.185737	0 (-0.004~ 0.005)	7131.71	0.00207642	0.00439877	0.853	0.919
	ventral attention network -- left-accumbens-area	0.487525	0.002 (-0.005~ 0.008)	7015.69	0.00548493	0.011641	0.626	0.77
	ventral attention network -- left-ventraldc	3.03453	0.011 (0.004~ 0.018)	7041.42	0.0330711	0.0723255	0.002	0.017
	ventral attention network -- right-cerebellum-cortex	-0.998665	-0.002 (-0.007~ 0.002)	6942.28	-0.0109674	-0.0239717	0.318	0.484
	ventral attention network -- right-thalamus-proper	0.389607	0.001 (-0.004~ 0.006)	6955.32	0.00430807	0.00934327	0.697	0.83
	ventral attention network -- right-caudate	-2.63864	-0.006 (-0.011~ -0.002)	7022	-0.0292646	-0.0629766	0.008	0.043
	ventral attention network -- right-putamen	-0.577003	-0.001 (-0.006~ 0.003)	6929.25	-0.00639331	-0.0138632	0.564	0.722
	ventral attention network -- right-pallidum	-0.38293	-0.001 (-0.008~ 0.005)	7027.05	-0.00426407	-0.00913615	0.702	0.83
	ventral attention network -- right-hippocampus	0.0840361	0 (-0.004~ 0.004)	6960.11	0.000922076	0.0020146	0.933	0.955
	ventral attention network -- right-amygdala	1.10509	0.002 (-0.002~ 0.006)	6952.01	0.0121379	0.0265077	0.269	0.431
	ventral attention network -- right-accumbens-area	1.33976	0.003 (-0.001~ 0.007)	7064.89	0.0150363	0.0318788	0.18	0.341
	ventral attention network -- right-ventraldc	-1.14815	-0.002 (-0.004~ 0.001)	7030.88	-0.0121157	-0.0273857	0.251	0.411
	visual network -- left-cerebellum-cortex	-2.58973	-0.008 (-0.014~ -0.002)	7009.19	-0.0289906	-0.0618657	0.01	0.046
	visual network -- left-thalamus-proper	-3.0074	-0.007 (-0.011~ -0.002)	6877.97	-0.0333521	-0.0725256	0.003	0.018
	visual network -- left-caudate	-1.66389	-0.005 (-0.011~ 0.001)	6925.25	-0.0186956	-0.0399887	0.096	0.233
	visual network -- left-putamen	1.60403	0.005 (-0.001~ 0.012)	6911.43	0.0176889	0.0385887	0.109	0.248
	visual network -- left-pallidum	1.00254	0.002 (-0.002~ 0.006)	7031	0.0111151	0.0239124	0.316	0.484
	visual network -- brain-stem	-0.486106	-0.001 (-0.006~ 0.004)	7045.66	-0.00541156	-0.0115824	0.627	0.77
	visual network -- left-hippocampus	-2.81504	-0.009 (-0.015~ -0.003)	7160.92	-0.0308097	-0.0665318	0.005	0.031
	visual network -- left-amygdala	0.315336	0.001 (-0.004~ 0.006)	7066.09	0.00348808	0.00750263	0.753	0.852
	visual network -- left-accumbens-area	0.180503	0.001 (-0.007~ 0.008)	6986.4	0.00202159	0.00431904	0.857	0.919
	visual network -- left-ventraldc	0.680227	0.002 (-0.003~ 0.006)	7155.73	0.00766056	0.0160826	0.496	0.656
	visual network -- right-cerebellum-cortex	-0.508028	-0.001 (-0.006~ 0.003)	7151.18	-0.00566126	-0.0120151	0.611	0.758
	visual network -- right-thalamus-proper	2.64191	0.006 (0.001~ 0.01)	7121.55	0.0295201	0.0626126	0.008	0.043
	visual network -- right-caudate	-1.11316	-0.002 (-0.004~ 0.001)	7142.35	-0.0122914	-0.026343	0.266	0.429
	visual network -- right-putamen	-3.3899	-0.012 (-0.018~ -0.005)	7005.59	-0.0379371	-0.0810019	<0.001	0.007
	visual network -- right-pallidum	-3.60489	-0.01 (-0.016~ -0.005)	7052.58	-0.0396085	-0.0858515	<0.001	0.005
	visual network -- right-hippocampus	-3.51048	-0.013 (-0.02~ -0.006)	7021.56	-0.0383583	-0.0837876	<0.001	0.006
	visual network -- right-amygdala	3.36716	0.012 (0.005~ 0.018)	6940.95	0.037503	0.0808322	<0.001	0.008
	visual network -- right-accumbens-area	-0.755139	-0.002 (-0.006~ 0.003)	7087.23	-0.00841576	-0.0179398	0.45	0.61
	visual network -- right-ventraldc	-2.5805	-0.007 (-0.013~ -0.002)	7129.27	-0.0285988	-0.0611238	0.01	0.047

## Sheet: Marijuana-baseline
Measure		T-Value	b (95% CI)	Degrees of freedom	β	Cohen's D	P value	FDR-adjusted P value
Average correlation within networks	auditory network -- auditory network	-0.0388562	0 (-0.007~ 0.007)	7700.4	-0.000426131	-0.000885591	0.969	0.99
	cingulo-opercular network -- cingulo-opercular network	-1.58244	-0.005 (-0.011~ 0.001)	7708.51	-0.0164275	-0.0360472	0.114	0.613
	cingulo-parietal network -- cingulo-parietal network	0.82662	0.008 (-0.011~ 0.027)	7662.3	0.0092013	0.0188867	0.408	0.832
	default network -- default network	-1.57967	-0.004 (-0.009~ 0.001)	7654.67	-0.0164918	-0.0361104	0.114	0.613
	dorsal attention network -- dorsal attention network	-0.345559	-0.001 (-0.008~ 0.005)	7674.79	-0.00382185	-0.00788895	0.73	0.955
	fronto-parietal network -- fronto-parietal network	-0.586611	-0.002 (-0.007~ 0.004)	7650.08	-0.00643548	-0.0134137	0.557	0.901
	retrosplenial temporal network -- retrosplenial temporal network	-1.52237	-0.009 (-0.021~ 0.003)	7636.08	-0.0161667	-0.0348429	0.128	0.642
	sensorimotor h-- network -- sensorimotor h-- network	-0.444579	-0.002 (-0.009~ 0.006)	7681.96	-0.00481742	-0.0101448	0.657	0.936
	sensorimotor mouth network -- sensorimotor mouth network	-0.504446	-0.004 (-0.018~ 0.01)	7676.91	-0.00550744	-0.0115147	0.614	0.916
	salience network -- salience network	-0.276578	-0.002 (-0.013~ 0.01)	7594.55	-0.00304979	-0.00634742	0.782	0.959
	ventral attention network -- ventral attention network	-2.77962	-0.008 (-0.014~ -0.002)	7651.81	-0.0306149	-0.0635526	0.005	0.361
	visual network -- visual network	0.430418	0.002 (-0.007~ 0.011)	7617.49	0.00434567	0.00986312	0.667	0.936
Average correlation between networks	auditory network -- cingulo-opercular network	-0.803933	-0.002 (-0.007~ 0.003)	7694.58	-0.00873736	-0.0183298	0.421	0.832
	auditory network -- cingulo-parietal network	-0.284061	-0.001 (-0.008~ 0.006)	7683.91	-0.00312205	-0.00648114	0.776	0.959
	auditory network -- default network	-2.26042	-0.005 (-0.009~ -0.001)	7665.74	-0.0242905	-0.0516347	0.024	0.381
	auditory network -- dorsal attention network	1.81679	0.004 (0~ 0.008)	7672.7	0.0200558	0.0414822	0.069	0.532
	auditory network -- fronto-parietal network	-1.43805	-0.003 (-0.007~ 0.001)	7673.35	-0.0157177	-0.0328332	0.15	0.65
	auditory network -- retrosplenial temporal network	1.54266	0.005 (-0.001~ 0.011)	7697.12	0.0166986	0.035167	0.123	0.638
	auditory network -- sensorimotor h-- network	1.02729	0.003 (-0.003~ 0.009)	7680.47	0.0112431	0.0234439	0.304	0.757
	auditory network -- sensorimotor mouth network	1.09527	0.004 (-0.003~ 0.011)	7687.21	0.0119314	0.0249843	0.273	0.739
	auditory network -- salience network	-1.7925	-0.006 (-0.013~ 0.001)	7687.18	-0.0195737	-0.0408889	0.073	0.532
	auditory network -- ventral attention network	-0.514626	-0.001 (-0.006~ 0.004)	7628.47	-0.00562428	-0.0117843	0.607	0.916
	auditory network -- visual network	1.79125	0.005 (-0.001~ 0.011)	7691.06	0.019244	0.0408501	0.073	0.532
	cingulo-opercular network -- cingulo-parietal network	-0.294285	-0.001 (-0.008~ 0.006)	7717.77	-0.00324813	-0.00669965	0.769	0.959
	cingulo-opercular network -- default network	0.219886	0.001 (-0.004~ 0.006)	7672.42	0.00232783	0.00502066	0.826	0.96
	cingulo-opercular network -- dorsal attention network	-0.226863	-0.001 (-0.005~ 0.004)	7704.47	-0.00254015	-0.00516918	0.821	0.959
	cingulo-opercular network -- fronto-parietal network	-0.762064	-0.002 (-0.006~ 0.003)	7684.6	-0.00839201	-0.0173865	0.446	0.832
	cingulo-opercular network -- retrosplenial temporal network	1.99595	0.006 (0~ 0.013)	7684.07	0.0214756	0.045539	0.046	0.457
	cingulo-opercular network -- sensorimotor h-- network	-0.723774	-0.002 (-0.007~ 0.003)	7691.56	-0.00798806	-0.0165054	0.469	0.845
	cingulo-opercular network -- sensorimotor mouth network	-0.545269	-0.002 (-0.008~ 0.004)	7699.76	-0.00604806	-0.012428	0.586	0.913
	cingulo-opercular network -- salience network	-0.687993	-0.002 (-0.009~ 0.004)	7667.72	-0.0076878	-0.0157138	0.491	0.87
	cingulo-opercular network -- ventral attention network	1.26148	0.003 (-0.002~ 0.008)	7700.83	0.0135937	0.0287503	0.207	0.698
	cingulo-opercular network -- visual network	-0.369822	-0.001 (-0.007~ 0.005)	7682.5	-0.00409318	-0.00843863	0.712	0.955
	cingulo-parietal network -- default network	0.0382552	0 (-0.007~ 0.007)	7733.71	0.000426863	0.000870016	0.969	0.99
	cingulo-parietal network -- dorsal attention network	-2.55915	-0.01 (-0.017~ -0.002)	7681.36	-0.028585	-0.0583992	0.011	0.381
	cingulo-parietal network -- fronto-parietal network	0.0987488	0 (-0.006~ 0.007)	7678.46	0.00110571	0.00225385	0.921	0.99
	cingulo-parietal network -- retrosplenial temporal network	-1.19805	-0.006 (-0.017~ 0.004)	7700.79	-0.0134293	-0.0273048	0.231	0.716
	cingulo-parietal network -- sensorimotor h-- network	-1.16737	-0.004 (-0.011~ 0.003)	7658.89	-0.0129468	-0.0266782	0.243	0.737
	cingulo-parietal network -- sensorimotor mouth network	-0.860833	-0.004 (-0.012~ 0.005)	7638.93	-0.0094802	-0.0196985	0.389	0.82
	cingulo-parietal network -- salience network	1.03382	0.005 (-0.004~ 0.014)	7665.85	0.0114844	0.0236153	0.301	0.756
	cingulo-parietal network -- ventral attention network	0.0717431	0 (-0.006~ 0.006)	7674.16	0.000800708	0.00163793	0.943	0.99
	cingulo-parietal network -- visual network	-0.310281	-0.001 (-0.01~ 0.007)	7705.05	-0.00346788	-0.00706965	0.756	0.955
	default network -- dorsal attention network	2.18109	0.005 (0.001~ 0.01)	7670.67	0.0227481	0.0498066	0.029	0.393
	default network -- fronto-parietal network	0.779574	0.002 (-0.002~ 0.006)	7659.89	0.00863755	0.0178146	0.436	0.832
	default network -- retrosplenial temporal network	-0.589138	-0.002 (-0.008~ 0.004)	7743.4	-0.00657141	-0.01339	0.556	0.901
	default network -- sensorimotor h-- network	-0.163486	0 (-0.004~ 0.004)	7657.65	-0.00179011	-0.00373648	0.87	0.968
	default network -- sensorimotor mouth network	-0.929566	-0.002 (-0.008~ 0.003)	7676.96	-0.0102107	-0.0212185	0.353	0.798
	default network -- salience network	0.186811	0.001 (-0.005~ 0.006)	7732.78	0.00207658	0.00424878	0.852	0.962
	default network -- ventral attention network	-3.19939	-0.008 (-0.012~ -0.003)	7644.9	-0.0347602	-0.0731833	0.001	0.212
	default network -- visual network	1.0058	0.002 (-0.002~ 0.007)	7659.56	0.010655	0.0229847	0.315	0.765
	dorsal attention network -- fronto-parietal network	-0.589456	-0.001 (-0.005~ 0.003)	7649.11	-0.00642004	-0.0134796	0.556	0.901
	dorsal attention network -- retrosplenial temporal network	0.230276	0.001 (-0.005~ 0.007)	7683.61	0.00253284	0.00525407	0.818	0.959
	dorsal attention network -- sensorimotor h-- network	1.08068	0.002 (-0.002~ 0.006)	7657.39	0.0120542	0.0246993	0.28	0.739
	dorsal attention network -- sensorimotor mouth network	2.24366	0.006 (0.001~ 0.011)	7602.1	0.0244563	0.051466	0.025	0.381
	dorsal attention network -- salience network	-0.645275	-0.002 (-0.008~ 0.004)	7692.63	-0.00713968	-0.0147142	0.519	0.891
	dorsal attention network -- ventral attention network	3.44356	0.008 (0.004~ 0.013)	7671.02	0.0372118	0.0786341	<0.001	0.177
	dorsal attention network -- visual network	-1.24158	-0.003 (-0.008~ 0.002)	7632.65	-0.0133924	-0.0284229	0.214	0.698
	fronto-parietal network -- retrosplenial temporal network	-0.322816	-0.001 (-0.006~ 0.004)	7663.31	-0.00360061	-0.00737525	0.747	0.955
	fronto-parietal network -- sensorimotor h-- network	0.159637	0 (-0.004~ 0.004)	7677.73	0.00175216	0.00364374	0.873	0.968
	fronto-parietal network -- sensorimotor mouth network	1.06204	0.003 (-0.002~ 0.007)	7626.81	0.0117008	0.024322	0.288	0.747
	fronto-parietal network -- salience network	-0.947244	-0.003 (-0.009~ 0.003)	7666.02	-0.0103964	-0.0216375	0.344	0.788
	fronto-parietal network -- ventral attention network	0.790226	0.002 (-0.002~ 0.006)	7674.83	0.00871628	0.0180404	0.429	0.832
	fronto-parietal network -- visual network	-0.0769186	0 (-0.005~ 0.004)	7645.88	-0.000827968	-0.00175933	0.939	0.99
	retrosplenial temporal network -- sensorimotor h-- network	1.99291	0.005 (0~ 0.011)	7673.07	0.0219842	0.0455022	0.046	0.457
	retrosplenial temporal network -- sensorimotor mouth network	0.50001	0.002 (-0.005~ 0.009)	7639.19	0.00556387	0.0114416	0.617	0.916
	retrosplenial temporal network -- salience network	0.0338185	0 (-0.008~ 0.008)	7672.09	0.000369812	0.000772195	0.973	0.99
	retrosplenial temporal network -- ventral attention network	0.234399	0.001 (-0.005~ 0.007)	7659.8	0.00257098	0.00535645	0.815	0.959
	retrosplenial temporal network -- visual network	0.0528135	0 (-0.008~ 0.008)	7670.56	0.000571543	0.00120604	0.958	0.99
	sensorimotor h-- network -- sensorimotor mouth network	1.60892	0.007 (-0.002~ 0.016)	7648.04	0.0172197	0.0367951	0.108	0.61
	sensorimotor h-- network -- salience network	-0.944288	-0.003 (-0.008~ 0.003)	7690.57	-0.0103606	-0.0215355	0.345	0.788
	sensorimotor h-- network -- ventral attention network	0.771803	0.002 (-0.003~ 0.006)	7632.8	0.00857929	0.0176683	0.44	0.832
	sensorimotor h-- network -- visual network	0.8024	0.002 (-0.003~ 0.008)	7648.94	0.00866006	0.0183493	0.422	0.832
	sensorimotor mouth network -- salience network	-0.0124664	0 (-0.007~ 0.007)	7657.91	-0.000137885	-0.000284916	0.99	0.99
	sensorimotor mouth network -- ventral attention network	-0.226457	-0.001 (-0.006~ 0.004)	7658.53	-0.00250796	-0.0051754	0.821	0.959
	sensorimotor mouth network -- visual network	-1.30672	-0.004 (-0.011~ 0.002)	7682.15	-0.0145247	-0.0298175	0.191	0.698
	salience network -- ventral attention network	-0.206918	-0.001 (-0.007~ 0.005)	7690.23	-0.00222243	-0.00471908	0.836	0.96
	salience network -- visual network	0.765023	0.002 (-0.004~ 0.008)	7688.91	0.00842233	0.0174491	0.444	0.832
	ventral attention network -- visual network	1.88056	0.005 (0~ 0.009)	7656.63	0.0199488	0.0429833	0.06	0.532
Average correlation between networks -- subcortical regions	auditory network -- left-cerebellum-cortex	-0.783215	-0.004 (-0.013~ 0.005)	7671.67	-0.00846846	-0.017884	0.434	0.832
	auditory network -- left-thalamus-proper	-0.72757	-0.003 (-0.011~ 0.005)	7636.06	-0.00780996	-0.0166521	0.467	0.845
	auditory network -- left-caudate	0.953263	0.005 (-0.006~ 0.016)	7620.38	0.0105807	0.0218401	0.34	0.788
	auditory network -- left-putamen	2.70166	0.01 (0.003~ 0.017)	7656.51	0.0294711	0.0617512	0.007	0.361
	auditory network -- left-pallidum	-1.08585	-0.004 (-0.01~ 0.003)	7613.01	-0.0120859	-0.0248897	0.278	0.739
	auditory network -- brain-stem	-0.0475438	0 (-0.007~ 0.007)	7637.07	-0.000521966	-0.00108808	0.962	0.99
	auditory network -- left-hippocampus	1.46647	0.003 (-0.001~ 0.007)	7649.31	0.0159493	0.0335345	0.143	0.65
	auditory network -- left-amygdala	0.641832	0.003 (-0.006~ 0.013)	7646.12	0.00716034	0.0146802	0.521	0.891
	auditory network -- left-accumbens-area	-0.903051	-0.004 (-0.013~ 0.005)	7647.76	-0.00997447	-0.0206526	0.367	0.807
	auditory network -- left-ventraldc	-0.83588	-0.005 (-0.016~ 0.006)	7645.75	-0.00900928	-0.0191189	0.403	0.832
	auditory network -- right-cerebellum-cortex	0.314274	0.002 (-0.009~ 0.012)	7659.03	0.0033896	0.00718209	0.753	0.955
	auditory network -- right-thalamus-proper	-0.751761	-0.003 (-0.009~ 0.004)	7648.23	-0.00826429	-0.0171921	0.452	0.832
	auditory network -- right-caudate	-2.13456	-0.009 (-0.018~ -0.001)	7615.09	-0.0236299	-0.0489217	0.033	0.393
	auditory network -- right-putamen	-0.920485	-0.005 (-0.016~ 0.006)	7663.17	-0.00992435	-0.0210302	0.357	0.798
	auditory network -- right-pallidum	0.146742	0.001 (-0.007~ 0.009)	7677.83	0.00158722	0.00334939	0.883	0.976
	auditory network -- right-hippocampus	1.05178	0.006 (-0.005~ 0.017)	7589.86	0.0115377	0.0241456	0.293	0.747
	auditory network -- right-amygdala	-0.78979	-0.003 (-0.009~ 0.004)	7645.72	-0.00869515	-0.0180648	0.43	0.832
	auditory network -- right-accumbens-area	-0.170833	-0.001 (-0.007~ 0.006)	7589.28	-0.0019017	-0.00392195	0.864	0.968
	auditory network -- right-ventraldc	0.86278	0.003 (-0.004~ 0.01)	7590.42	0.00939248	0.019806	0.388	0.82
	cingulo-opercular network -- left-cerebellum-cortex	-2.1274	-0.004 (-0.008~ 0)	7641.09	-0.0232394	-0.0486745	0.033	0.393
	cingulo-opercular network -- left-thalamus-proper	-0.642635	-0.003 (-0.013~ 0.007)	7677.54	-0.0070455	-0.0146684	0.52	0.891
	cingulo-opercular network -- left-caudate	-1.26202	-0.006 (-0.016~ 0.003)	7617.98	-0.0137903	-0.0289185	0.207	0.698
	cingulo-opercular network -- left-putamen	0.303207	0.002 (-0.01~ 0.014)	7660.98	0.00330609	0.00692831	0.762	0.955
	cingulo-opercular network -- left-pallidum	0.750071	0.004 (-0.006~ 0.014)	7622.02	0.00831045	0.0171829	0.453	0.832
	cingulo-opercular network -- brain-stem	-1.22435	-0.005 (-0.012~ 0.003)	7632.77	-0.0131479	-0.0280281	0.221	0.698
	cingulo-opercular network -- left-hippocampus	0.489436	0.002 (-0.006~ 0.01)	7634.64	0.00527659	0.0112029	0.625	0.916
	cingulo-opercular network -- left-amygdala	-1.74545	-0.008 (-0.018~ 0.001)	7676.29	-0.0186663	-0.039844	0.081	0.532
	cingulo-opercular network -- left-accumbens-area	-0.604119	-0.002 (-0.01~ 0.005)	7670.64	-0.00661987	-0.0137955	0.546	0.901
	cingulo-opercular network -- left-ventraldc	0.956924	0.005 (-0.006~ 0.017)	7687.39	0.0105724	0.0218282	0.339	0.788
	cingulo-opercular network -- right-cerebellum-cortex	-1.1289	-0.004 (-0.011~ 0.003)	7618.9	-0.0125067	-0.0258667	0.259	0.737
	cingulo-opercular network -- right-thalamus-proper	-0.0276544	0 (-0.007~ 0.006)	7654.39	-0.0003091	-0.000632178	0.978	0.99
	cingulo-opercular network -- right-caudate	-0.573444	-0.002 (-0.008~ 0.005)	7611.38	-0.00635789	-0.0131459	0.566	0.901
	cingulo-opercular network -- right-putamen	-1.68392	-0.003 (-0.007~ 0.001)	7661.8	-0.017938	-0.0384756	0.092	0.533
	cingulo-opercular network -- right-pallidum	0.416022	0.002 (-0.007~ 0.011)	7634.02	0.00456744	0.00952291	0.677	0.942
	cingulo-opercular network -- right-hippocampus	-1.2533	-0.006 (-0.015~ 0.003)	7642.77	-0.013279	-0.0286721	0.21	0.698
	cingulo-opercular network -- right-amygdala	-0.574222	-0.003 (-0.013~ 0.007)	7621.23	-0.00626002	-0.0131552	0.566	0.901
	cingulo-opercular network -- right-accumbens-area	-0.451667	-0.002 (-0.012~ 0.007)	7633.61	-0.00501278	-0.0103391	0.652	0.936
	cingulo-opercular network -- right-ventraldc	-1.69929	-0.006 (-0.013~ 0.001)	7648.7	-0.0180828	-0.03886	0.089	0.532
	cingulo-parietal network -- left-cerebellum-cortex	0.262258	0.001 (-0.007~ 0.01)	7580.27	0.00285755	0.00602445	0.793	0.959
	cingulo-parietal network -- left-thalamus-proper	-1.69516	-0.008 (-0.017~ 0.001)	7699.73	-0.0180469	-0.0386369	0.09	0.532
	cingulo-parietal network -- left-caudate	-1.36265	-0.005 (-0.013~ 0.002)	7704.97	-0.0147119	-0.0310477	0.173	0.698
	cingulo-parietal network -- left-putamen	-0.0570373	0 (-0.011~ 0.01)	7662.33	-0.000632211	-0.00130319	0.955	0.99
	cingulo-parietal network -- left-pallidum	-1.29594	-0.004 (-0.011~ 0.002)	7680.52	-0.0142294	-0.0295746	0.195	0.698
	cingulo-parietal network -- brain-stem	-0.0562456	0 (-0.007~ 0.006)	7641.96	-0.00062397	-0.00128682	0.955	0.99
	cingulo-parietal network -- left-hippocampus	-0.431426	-0.001 (-0.008~ 0.005)	7657.57	-0.00477215	-0.00986031	0.666	0.936
	cingulo-parietal network -- left-amygdala	0.192005	0 (-0.003~ 0.004)	7642.98	0.00208387	0.00439249	0.848	0.962
	cingulo-parietal network -- left-accumbens-area	0.745436	0.004 (-0.006~ 0.014)	7619.29	0.00815099	0.0170798	0.456	0.832
	cingulo-parietal network -- left-ventraldc	-0.875347	-0.004 (-0.012~ 0.005)	7619.18	-0.00949583	-0.0200565	0.381	0.816
	cingulo-parietal network -- right-cerebellum-cortex	-0.260107	-0.001 (-0.012~ 0.009)	7618.78	-0.00286463	-0.0059599	0.795	0.959
	cingulo-parietal network -- right-thalamus-proper	-1.00476	-0.005 (-0.015~ 0.005)	7656.36	-0.0111058	-0.0229658	0.315	0.765
	cingulo-parietal network -- right-caudate	-0.565514	-0.002 (-0.01~ 0.005)	7697.97	-0.00604062	-0.012891	0.572	0.902
	cingulo-parietal network -- right-putamen	1.12108	0.005 (-0.003~ 0.013)	7641.84	0.0124544	0.0256488	0.262	0.737
	cingulo-parietal network -- right-pallidum	-1.44895	-0.006 (-0.015~ 0.002)	7665.67	-0.0156	-0.0330984	0.147	0.65
	cingulo-parietal network -- right-hippocampus	-1.28765	-0.005 (-0.012~ 0.003)	7688.39	-0.0137594	-0.0293704	0.198	0.698
	cingulo-parietal network -- right-amygdala	-0.0425259	0 (-0.01~ 0.009)	7608.09	-0.000469301	-0.000975092	0.966	0.99
	cingulo-parietal network -- right-accumbens-area	-0.167698	-0.001 (-0.007~ 0.006)	7656.79	-0.00186014	-0.00383297	0.867	0.968
	cingulo-parietal network -- right-ventraldc	-0.327616	-0.001 (-0.007~ 0.005)	7624.3	-0.00364003	-0.00750403	0.743	0.955
	default network -- left-cerebellum-cortex	-0.540354	-0.002 (-0.007~ 0.004)	7623.53	-0.00596718	-0.0123774	0.589	0.913
	default network -- left-thalamus-proper	0.1062	0 (-0.003~ 0.004)	7606.08	0.00116373	0.00243543	0.915	0.99
	default network -- left-caudate	-0.274122	-0.001 (-0.01~ 0.008)	7631.59	-0.00299579	-0.00627577	0.784	0.959
	default network -- left-putamen	-0.379777	-0.001 (-0.009~ 0.006)	7619.58	-0.00417335	-0.00870147	0.704	0.955
	default network -- left-pallidum	-0.745284	-0.004 (-0.015~ 0.007)	7633.22	-0.0080207	-0.0170607	0.456	0.832
	default network -- brain-stem	-0.545994	-0.003 (-0.012~ 0.007)	7660.92	-0.00608469	-0.0124761	0.585	0.913
	default network -- left-hippocampus	-1.22819	-0.004 (-0.01~ 0.002)	7632.41	-0.0132674	-0.0281168	0.219	0.698
	default network -- left-amygdala	0.306878	0.001 (-0.006~ 0.008)	7670.02	0.00340368	0.00700804	0.759	0.955
	default network -- left-accumbens-area	-0.490279	-0.002 (-0.011~ 0.006)	7630.98	-0.00512716	-0.0112249	0.624	0.916
	default network -- left-ventraldc	1.42964	0.005 (-0.002~ 0.012)	7634.87	0.0146592	0.0327232	0.153	0.65
	default network -- right-cerebellum-cortex	0.607161	0.003 (-0.007~ 0.013)	7598.67	0.00669108	0.0139305	0.544	0.901
	default network -- right-thalamus-proper	1.02209	0.003 (-0.003~ 0.009)	7614.23	0.0110438	0.0234263	0.307	0.757
	default network -- right-caudate	-0.779519	-0.002 (-0.008~ 0.004)	7639.06	-0.00866323	-0.0178376	0.436	0.832
	default network -- right-putamen	1.42948	0.004 (-0.002~ 0.01)	7623.79	0.0156639	0.0327433	0.153	0.65
	default network -- right-pallidum	-0.444006	-0.001 (-0.005~ 0.003)	7634.11	-0.00482162	-0.0101634	0.657	0.936
	default network -- right-hippocampus	-0.333735	-0.002 (-0.011~ 0.008)	7623.5	-0.00369608	-0.0076446	0.739	0.955
	default network -- right-amygdala	-0.529136	-0.002 (-0.01~ 0.006)	7564.23	-0.00589761	-0.0121679	0.597	0.913
	default network -- right-accumbens-area	-0.459376	-0.003 (-0.013~ 0.008)	7638.85	-0.00492887	-0.010512	0.646	0.936
	default network -- right-ventraldc	2.00726	0.01 (0~ 0.02)	7603.51	0.021315	0.0460391	0.045	0.457
	dorsal attention network -- left-cerebellum-cortex	1.111	0.004 (-0.003~ 0.01)	7646.49	0.0118294	0.0254105	0.267	0.737
	dorsal attention network -- left-thalamus-proper	-1.26404	-0.005 (-0.012~ 0.003)	7619.12	-0.0139654	-0.0289627	0.206	0.698
	dorsal attention network -- left-caudate	-0.382372	-0.001 (-0.009~ 0.006)	7723	-0.00418768	-0.00870209	0.702	0.955
	dorsal attention network -- left-putamen	0.857697	0.003 (-0.004~ 0.011)	7642.09	0.00918327	0.0196227	0.391	0.82
	dorsal attention network -- left-pallidum	-0.349176	-0.002 (-0.014~ 0.01)	7662.56	-0.003892	-0.00797789	0.727	0.955
	dorsal attention network -- brain-stem	-1.69328	-0.006 (-0.014~ 0.001)	7645.4	-0.0176429	-0.0387309	0.09	0.532
	dorsal attention network -- left-hippocampus	2.03162	0.007 (0~ 0.014)	7607.93	0.0222499	0.0465844	0.042	0.457
	dorsal attention network -- left-amygdala	0.035848	0 (-0.006~ 0.006)	7657.45	0.000397086	0.000819318	0.971	0.99
	dorsal attention network -- left-accumbens-area	-2.38756	-0.005 (-0.009~ -0.001)	7635.96	-0.0255281	-0.0546452	0.017	0.381
	dorsal attention network -- left-ventraldc	-1.33145	-0.008 (-0.019~ 0.004)	7645.42	-0.0148032	-0.0304547	0.183	0.698
	dorsal attention network -- right-cerebellum-cortex	0.510705	0.002 (-0.005~ 0.009)	7648.32	0.00566385	0.0116793	0.61	0.916
	dorsal attention network -- right-thalamus-proper	-0.0920317	0 (-0.01~ 0.009)	7618.91	-0.00101497	-0.00210873	0.927	0.99
	dorsal attention network -- right-caudate	-1.0399	-0.005 (-0.016~ 0.005)	7654.47	-0.0115494	-0.0237718	0.298	0.755
	dorsal attention network -- right-putamen	-1.84805	-0.006 (-0.013~ 0)	7592.64	-0.0201073	-0.0424177	0.065	0.532
	dorsal attention network -- right-pallidum	-0.255616	-0.001 (-0.009~ 0.007)	7646.33	-0.00283098	-0.00584645	0.798	0.959
	dorsal attention network -- right-hippocampus	0.980691	0.004 (-0.004~ 0.011)	7695.79	0.0108275	0.0223581	0.327	0.777
	dorsal attention network -- right-amygdala	2.81502	0.011 (0.003~ 0.018)	7629.15	0.0304305	0.0644576	0.005	0.361
	dorsal attention network -- right-accumbens-area	-0.80898	-0.004 (-0.015~ 0.006)	7691.31	-0.00899573	-0.0184488	0.419	0.832
	dorsal attention network -- right-ventraldc	-1.86296	-0.006 (-0.013~ 0)	7629.27	-0.0201565	-0.0426573	0.063	0.532
	fronto-parietal network -- left-cerebellum-cortex	2.51581	0.008 (0.002~ 0.014)	7625.43	0.0277308	0.0576202	0.012	0.381
	fronto-parietal network -- left-thalamus-proper	-0.589199	-0.002 (-0.008~ 0.004)	7670.87	-0.00655542	-0.0134546	0.556	0.901
	fronto-parietal network -- left-caudate	-2.694	-0.006 (-0.01~ -0.002)	7646.31	-0.0286247	-0.0616171	0.007	0.361
	fronto-parietal network -- left-putamen	0.0657304	0 (-0.009~ 0.01)	7666.61	0.000722766	0.00150139	0.948	0.99
	fronto-parietal network -- left-pallidum	1.289	0.004 (-0.002~ 0.011)	7646.96	0.0142966	0.0294809	0.197	0.698
	fronto-parietal network -- brain-stem	2.32278	0.011 (0.002~ 0.02)	7653.76	0.0259006	0.0531008	0.02	0.381
	fronto-parietal network -- left-hippocampus	0.528794	0.003 (-0.007~ 0.013)	7632.51	0.00574201	0.0121055	0.597	0.913
	fronto-parietal network -- left-amygdala	-0.585626	-0.002 (-0.008~ 0.004)	7586.64	-0.00639193	-0.013447	0.558	0.901
	fronto-parietal network -- left-accumbens-area	1.82838	0.007 (0~ 0.014)	7670.69	0.0201621	0.0417523	0.068	0.532
	fronto-parietal network -- left-ventraldc	-2.00963	-0.007 (-0.013~ 0)	7650.05	-0.0221113	-0.045953	0.045	0.457
	fronto-parietal network -- right-cerebellum-cortex	0.658785	0.002 (-0.004~ 0.009)	7609.73	0.00725288	0.0151039	0.51	0.891
	fronto-parietal network -- right-thalamus-proper	1.15337	0.006 (-0.004~ 0.016)	7611.78	0.0127067	0.0264396	0.249	0.737
	fronto-parietal network -- right-caudate	-0.520322	-0.002 (-0.008~ 0.004)	7594.67	-0.00559497	-0.0119412	0.603	0.916
	fronto-parietal network -- right-putamen	1.07428	0.003 (-0.003~ 0.009)	7629.84	0.0116891	0.0245975	0.283	0.739
	fronto-parietal network -- right-pallidum	0.615415	0.002 (-0.004~ 0.008)	7617.71	0.00679478	0.0141022	0.538	0.901
	fronto-parietal network -- right-hippocampus	-0.891715	-0.002 (-0.006~ 0.002)	7639	-0.00925656	-0.0204051	0.373	0.809
	fronto-parietal network -- right-amygdala	0.0734227	0 (-0.008~ 0.009)	7628.58	0.000810237	0.00168127	0.941	0.99
	fronto-parietal network -- right-accumbens-area	-0.988402	-0.003 (-0.009~ 0.003)	7555.06	-0.0108259	-0.0227429	0.323	0.777
	fronto-parietal network -- right-ventraldc	-2.39066	-0.01 (-0.019~ -0.002)	7609.02	-0.0266226	-0.0548129	0.017	0.381
	retrosplenial temporal network -- left-cerebellum-cortex	1.16702	0.004 (-0.003~ 0.012)	7660.14	0.0127643	0.026668	0.243	0.737
	retrosplenial temporal network -- left-thalamus-proper	-1.32094	-0.004 (-0.011~ 0.002)	7582.55	-0.0147285	-0.0303392	0.187	0.698
	retrosplenial temporal network -- left-caudate	1.12088	0.004 (-0.003~ 0.011)	7651.48	0.0123719	0.025628	0.262	0.737
	retrosplenial temporal network -- left-putamen	0.274788	0.001 (-0.003~ 0.005)	7637.1	0.00299556	0.00628875	0.783	0.959
	retrosplenial temporal network -- left-pallidum	0.187516	0.001 (-0.009~ 0.01)	7616.02	0.00209271	0.00429739	0.851	0.962
	retrosplenial temporal network -- brain-stem	-1.73979	-0.007 (-0.016~ 0.001)	7659.3	-0.0192494	-0.0397588	0.082	0.532
	retrosplenial temporal network -- left-hippocampus	0.136981	0.001 (-0.01~ 0.011)	7645.21	0.00149055	0.00313325	0.891	0.981
	retrosplenial temporal network -- left-amygdala	0.254789	0.001 (-0.009~ 0.012)	7656.43	0.0027352	0.00582369	0.799	0.959
	retrosplenial temporal network -- left-accumbens-area	-0.231765	-0.001 (-0.008~ 0.006)	7676.26	-0.00251008	-0.00529057	0.817	0.959
	retrosplenial temporal network -- left-ventraldc	-1.59811	-0.007 (-0.016~ 0.002)	7625.08	-0.0176742	-0.0366029	0.11	0.612
	retrosplenial temporal network -- right-cerebellum-cortex	-1.37255	-0.007 (-0.018~ 0.003)	7666.36	-0.0148376	-0.0313518	0.17	0.698
	retrosplenial temporal network -- right-thalamus-proper	-2.27882	-0.009 (-0.017~ -0.001)	7674.41	-0.0244804	-0.0520257	0.023	0.381
	retrosplenial temporal network -- right-caudate	0.895425	0.005 (-0.006~ 0.016)	7617.71	0.009842	0.0205186	0.371	0.809
	retrosplenial temporal network -- right-putamen	1.32173	0.005 (-0.002~ 0.012)	7651.18	0.0145863	0.0302211	0.186	0.698
	retrosplenial temporal network -- right-pallidum	-2.17259	-0.007 (-0.014~ -0.001)	7619.26	-0.0242062	-0.0497795	0.03	0.393
	retrosplenial temporal network -- right-hippocampus	-0.486753	-0.002 (-0.008~ 0.005)	7612.4	-0.00534373	-0.0111578	0.626	0.916
	retrosplenial temporal network -- right-amygdala	-0.290212	-0.001 (-0.004~ 0.003)	7630.98	-0.00318055	-0.00664439	0.772	0.959
	retrosplenial temporal network -- right-accumbens-area	0.633884	0.003 (-0.007~ 0.013)	7650.23	0.00698874	0.0144945	0.526	0.894
	retrosplenial temporal network -- right-ventraldc	-1.26771	-0.006 (-0.016~ 0.003)	7629.57	-0.0138485	-0.0290268	0.205	0.698
	sensorimotor h-- network -- left-cerebellum-cortex	0.0241453	0 (-0.012~ 0.012)	7652.48	0.000261038	0.000552029	0.981	0.99
	sensorimotor h-- network -- left-thalamus-proper	-0.979199	-0.005 (-0.015~ 0.005)	7592.7	-0.0108741	-0.0224752	0.328	0.777
	sensorimotor h-- network -- left-caudate	0.0167024	0 (-0.007~ 0.007)	7648.61	0.000180884	0.000381959	0.987	0.99
	sensorimotor h-- network -- left-putamen	-0.412458	-0.002 (-0.01~ 0.007)	7630.03	-0.00440518	-0.00944381	0.68	0.942
	sensorimotor h-- network -- left-pallidum	-2.36389	-0.012 (-0.021~ -0.002)	7673.85	-0.025201	-0.0539698	0.018	0.381
	sensorimotor h-- network -- brain-stem	-2.38055	-0.009 (-0.017~ -0.002)	7631.52	-0.0255785	-0.0545007	0.017	0.381
	sensorimotor h-- network -- left-hippocampus	1.50035	0.008 (-0.003~ 0.02)	7692.51	0.0166803	0.0342128	0.134	0.649
	sensorimotor h-- network -- left-amygdala	0.692533	0.002 (-0.004~ 0.009)	7643.38	0.00769608	0.0158427	0.489	0.87
	sensorimotor h-- network -- left-accumbens-area	-1.7508	-0.006 (-0.012~ 0.001)	7628.93	-0.0195856	-0.0400898	0.08	0.532
	sensorimotor h-- network -- left-ventraldc	-1.74031	-0.006 (-0.012~ 0.001)	7638.46	-0.0191893	-0.0398249	0.082	0.532
	sensorimotor h-- network -- right-cerebellum-cortex	-0.314337	-0.001 (-0.004~ 0.003)	7617.22	-0.00335923	-0.00720324	0.753	0.955
	sensorimotor h-- network -- right-thalamus-proper	2.27621	0.011 (0.002~ 0.021)	7681.44	0.025034	0.0519423	0.023	0.381
	sensorimotor h-- network -- right-caudate	-1.85485	-0.009 (-0.018~ 0)	7635.23	-0.0196348	-0.0424548	0.064	0.532
	sensorimotor h-- network -- right-putamen	-0.962421	-0.005 (-0.015~ 0.005)	7661.12	-0.0104395	-0.0219912	0.336	0.788
	sensorimotor h-- network -- right-pallidum	-1.10381	-0.005 (-0.015~ 0.004)	7627.64	-0.0122388	-0.0252773	0.27	0.737
	sensorimotor h-- network -- right-hippocampus	-2.14239	-0.008 (-0.015~ -0.001)	7660.05	-0.0230673	-0.0489568	0.032	0.393
	sensorimotor h-- network -- right-amygdala	0.570442	0.002 (-0.006~ 0.011)	7648.77	0.00625734	0.0130451	0.568	0.901
	sensorimotor h-- network -- right-accumbens-area	-1.82986	-0.009 (-0.018~ 0.001)	7682.32	-0.0194934	-0.0417543	0.067	0.532
	sensorimotor h-- network -- right-ventraldc	-2.14229	-0.008 (-0.016~ -0.001)	7680.6	-0.0231495	-0.048889	0.032	0.393
	sensorimotor mouth network -- left-cerebellum-cortex	0.908261	0.005 (-0.006~ 0.015)	7659.86	0.010109	0.0207554	0.364	0.807
	sensorimotor mouth network -- left-thalamus-proper	-0.192601	-0.001 (-0.008~ 0.006)	7648.5	-0.00211312	-0.00440453	0.847	0.962
	sensorimotor mouth network -- left-caudate	-0.687393	-0.002 (-0.009~ 0.004)	7617.81	-0.00764395	-0.0157514	0.492	0.87
	sensorimotor mouth network -- left-putamen	-1.05316	-0.003 (-0.01~ 0.003)	7667.18	-0.0116511	-0.0240551	0.292	0.747
	sensorimotor mouth network -- left-pallidum	-0.207611	0 (-0.004~ 0.003)	7657.96	-0.00223427	-0.00474486	0.836	0.96
	sensorimotor mouth network -- brain-stem	1.48251	0.007 (-0.002~ 0.017)	7639.38	0.0162384	0.0339233	0.138	0.65
	sensorimotor mouth network -- left-hippocampus	-1.45347	-0.006 (-0.014~ 0.002)	7615.88	-0.0157955	-0.0333101	0.146	0.65
	sensorimotor mouth network -- left-amygdala	-0.744732	-0.004 (-0.015~ 0.007)	7634	-0.0081538	-0.0170472	0.456	0.832
	sensorimotor mouth network -- left-accumbens-area	-1.10476	-0.006 (-0.016~ 0.004)	7662.77	-0.0121897	-0.0252409	0.269	0.737
	sensorimotor mouth network -- left-ventraldc	-0.374104	-0.001 (-0.009~ 0.006)	7668.6	-0.00398298	-0.00854405	0.708	0.955
	sensorimotor mouth network -- right-cerebellum-cortex	1.44043	0.006 (-0.002~ 0.014)	7618.96	0.0160237	0.0330045	0.15	0.65
	sensorimotor mouth network -- right-thalamus-proper	-2.27796	-0.01 (-0.018~ -0.001)	7658.28	-0.024496	-0.0520608	0.023	0.381
	sensorimotor mouth network -- right-caudate	-1.39971	-0.005 (-0.013~ 0.002)	7642.6	-0.0147268	-0.032022	0.162	0.678
	sensorimotor mouth network -- right-putamen	1.71505	0.009 (-0.001~ 0.018)	8202.66	0.0189473	0.037873	0.086	0.532
	sensorimotor mouth network -- right-pallidum	-0.0281464	0 (-0.006~ 0.006)	7628.78	-0.000308332	-0.000644504	0.978	0.99
	sensorimotor mouth network -- right-hippocampus	-0.483685	-0.001 (-0.007~ 0.004)	7648.33	-0.0053745	-0.0110614	0.629	0.916
	sensorimotor mouth network -- right-amygdala	-0.128413	0 (-0.006~ 0.005)	7643.03	-0.00141802	-0.0029377	0.898	0.985
	sensorimotor mouth network -- right-accumbens-area	0.209755	0 (-0.003~ 0.004)	7643.69	0.00228843	0.00479833	0.834	0.96
	sensorimotor mouth network -- right-ventraldc	0.0601768	0 (-0.009~ 0.009)	7622.3	0.000660684	0.00137853	0.952	0.99
	salience network -- left-cerebellum-cortex	-1.71485	-0.006 (-0.014~ 0.001)	7621.92	-0.0189054	-0.0392847	0.086	0.532
	salience network -- left-thalamus-proper	-0.411997	-0.002 (-0.013~ 0.008)	7648.41	-0.00436612	-0.00942191	0.68	0.942
	salience network -- left-caudate	0.535967	0.003 (-0.007~ 0.012)	7649.62	0.00595777	0.012256	0.592	0.913
	salience network -- left-putamen	0.24515	0.001 (-0.005~ 0.007)	7608.34	0.00266267	0.00562103	0.806	0.959
	salience network -- left-pallidum	0.57209	0.002 (-0.005~ 0.009)	7663.43	0.00636773	0.0130702	0.567	0.901
	salience network -- brain-stem	-0.33107	-0.001 (-0.009~ 0.006)	7675.97	-0.00363724	-0.00755758	0.741	0.955
	salience network -- left-hippocampus	0.204838	0.001 (-0.007~ 0.009)	7662.69	0.00221452	0.00468005	0.838	0.96
	salience network -- left-amygdala	-0.9245	-0.006 (-0.017~ 0.006)	7651.97	-0.0103057	-0.0211373	0.355	0.798
	salience network -- left-accumbens-area	-0.432891	-0.002 (-0.009~ 0.006)	7666.65	-0.00456868	-0.00988793	0.665	0.936
	salience network -- left-ventraldc	1.12619	0.004 (-0.003~ 0.011)	7628.29	0.0124373	0.0257885	0.26	0.737
	salience network -- right-cerebellum-cortex	-0.31813	-0.001 (-0.007~ 0.005)	7656.09	-0.00352162	-0.00727162	0.75	0.955
	salience network -- right-thalamus-proper	-1.32224	-0.003 (-0.007~ 0.001)	7633.71	-0.0141187	-0.0302673	0.186	0.698
	salience network -- right-caudate	-1.10443	-0.006 (-0.018~ 0.005)	7668.52	-0.0122536	-0.0252239	0.269	0.737
	salience network -- right-putamen	0.497525	0.002 (-0.005~ 0.009)	7624.71	0.00547831	0.0113955	0.619	0.916
	salience network -- right-pallidum	-1.12598	-0.005 (-0.015~ 0.004)	7605.98	-0.0124447	-0.0258215	0.26	0.737
	salience network -- right-hippocampus	-1.13446	-0.006 (-0.016~ 0.004)	7656.31	-0.012596	-0.0259305	0.257	0.737
	salience network -- right-amygdala	-2.32188	-0.008 (-0.015~ -0.001)	7590.47	-0.0253887	-0.053301	0.02	0.381
	salience network -- right-accumbens-area	0.382503	0.002 (-0.007~ 0.01)	7679.37	0.00425907	0.00872975	0.702	0.955
	salience network -- right-ventraldc	0.234279	0.001 (-0.007~ 0.008)	7657.58	0.00258058	0.00535448	0.815	0.959
	ventral attention network -- left-cerebellum-cortex	1.56908	0.006 (-0.001~ 0.013)	7627.6	0.0170273	0.0359321	0.117	0.616
	ventral attention network -- left-thalamus-proper	-0.355502	-0.002 (-0.013~ 0.009)	7660.09	-0.00396292	-0.00812373	0.722	0.955
	ventral attention network -- left-caudate	-0.679251	-0.002 (-0.009~ 0.004)	7601.26	-0.00737109	-0.0155818	0.497	0.874
	ventral attention network -- left-putamen	1.29677	0.004 (-0.002~ 0.01)	7619.79	0.0143092	0.0297112	0.195	0.698
	ventral attention network -- left-pallidum	-0.306775	-0.001 (-0.007~ 0.005)	7638.52	-0.00342138	-0.00702014	0.759	0.955
	ventral attention network -- brain-stem	-0.396219	-0.001 (-0.005~ 0.003)	7646.3	-0.00418598	-0.00906232	0.692	0.954
	ventral attention network -- left-hippocampus	0.744346	0.004 (-0.006~ 0.014)	7671.9	0.00814117	0.0169963	0.457	0.832
	ventral attention network -- left-amygdala	1.24653	0.004 (-0.003~ 0.011)	7640.04	0.0137863	0.0285224	0.213	0.698
	ventral attention network -- left-accumbens-area	1.19589	0.006 (-0.004~ 0.015)	7630.95	0.01334	0.02738	0.232	0.716
	ventral attention network -- left-ventraldc	0.349608	0.002 (-0.008~ 0.012)	7634.64	0.00377942	0.00800234	0.727	0.955
	ventral attention network -- right-cerebellum-cortex	-0.106579	0 (-0.007~ 0.006)	7597.34	-0.00116147	-0.00244551	0.915	0.99
	ventral attention network -- right-thalamus-proper	0.0757859	0 (-0.007~ 0.008)	7633.52	0.000833361	0.00173483	0.94	0.99
	ventral attention network -- right-caudate	-1.53224	-0.005 (-0.012~ 0.001)	7630.47	-0.0168624	-0.0350816	0.126	0.64
	ventral attention network -- right-putamen	-0.749431	-0.002 (-0.009~ 0.004)	7595.41	-0.00824336	-0.0171983	0.454	0.832
	ventral attention network -- right-pallidum	1.69916	0.009 (-0.001~ 0.018)	7613.53	0.01874	0.0389468	0.089	0.532
	ventral attention network -- right-hippocampus	0.842737	0.003 (-0.003~ 0.009)	7620.67	0.00918405	0.0193075	0.399	0.831
	ventral attention network -- right-amygdala	-0.880712	-0.003 (-0.009~ 0.003)	7609.33	-0.00960395	-0.0201925	0.379	0.816
	ventral attention network -- right-accumbens-area	0.441995	0.001 (-0.004~ 0.007)	7628.79	0.00491324	0.0101209	0.659	0.936
	ventral attention network -- right-ventraldc	-0.264843	-0.001 (-0.004~ 0.003)	7636.82	-0.00277188	-0.00606125	0.791	0.959
	visual network -- left-cerebellum-cortex	0.0812376	0 (-0.008~ 0.009)	7631.09	0.000902828	0.00185992	0.935	0.99
	visual network -- left-thalamus-proper	-1.34015	-0.004 (-0.01~ 0.002)	7558.57	-0.0147621	-0.0308293	0.18	0.698
	visual network -- left-caudate	-1.84869	-0.008 (-0.017~ 0)	7587.5	-0.0206128	-0.0424467	0.065	0.532
	visual network -- left-putamen	-0.123451	-0.001 (-0.01~ 0.009)	7566.29	-0.00134974	-0.00283847	0.902	0.985
	visual network -- left-pallidum	-1.24239	-0.004 (-0.009~ 0.002)	7654.65	-0.013682	-0.0284005	0.214	0.698
	visual network -- brain-stem	-0.629082	-0.002 (-0.009~ 0.005)	7659.94	-0.00695524	-0.0143756	0.529	0.895
	visual network -- left-hippocampus	-2.33641	-0.01 (-0.019~ -0.002)	7679.93	-0.025328	-0.0533212	0.019	0.381
	visual network -- left-amygdala	-1.22307	-0.005 (-0.012~ 0.003)	7631.35	-0.0133971	-0.0280015	0.221	0.698
	visual network -- left-accumbens-area	0.832487	0.004 (-0.006~ 0.015)	7614.56	0.00924972	0.0190803	0.405	0.832
	visual network -- left-ventraldc	0.651602	0.002 (-0.004~ 0.009)	7696	0.00727474	0.0148552	0.515	0.891
	visual network -- right-cerebellum-cortex	-1.31669	-0.004 (-0.011~ 0.002)	7697.65	-0.0145521	-0.0300147	0.188	0.698
	visual network -- right-thalamus-proper	-0.0177806	0 (-0.006~ 0.006)	7648.43	-0.000196713	-0.000406622	0.986	0.99
	visual network -- right-caudate	-1.07435	-0.002 (-0.006~ 0.002)	7667.26	-0.0117439	-0.0245389	0.283	0.739
	visual network -- right-putamen	0.171601	0.001 (-0.009~ 0.011)	7639.12	0.00190838	0.00392671	0.864	0.968
	visual network -- right-pallidum	-1.78354	-0.007 (-0.015~ 0.001)	7598.3	-0.019405	-0.0409218	0.075	0.532
	visual network -- right-hippocampus	-1.50561	-0.008 (-0.018~ 0.002)	7617.17	-0.0163166	-0.0345022	0.132	0.649
	visual network -- right-amygdala	1.43387	0.007 (-0.003~ 0.017)	7593.76	0.0158565	0.0329087	0.152	0.65
	visual network -- right-accumbens-area	-0.308479	-0.001 (-0.008~ 0.006)	7636.26	-0.00340363	-0.00706018	0.758	0.955
	visual network -- right-ventraldc	0.312701	0.001 (-0.007~ 0.009)	7639.2	0.00342763	0.00715542	0.755	0.955

## Sheet: Caffeine- 2year
Measure		T-Value	b (95% CI)	Degrees of freedom	β	Cohen's D	P value	FDR-adjusted P value
Average correlation within networks	auditory network -- auditory network	-0.987637	-0.002 (-0.007~ 0.002)	3710.67	-0.0155667	-0.0324266	0.323	0.701
	cingulo-opercular network -- cingulo-opercular network	-2.80514	-0.006 (-0.01~ -0.002)	3739.63	-0.0417802	-0.0917424	0.005	0.258
	cingulo-parietal network -- cingulo-parietal network	0.279041	0.002 (-0.011~ 0.014)	3625.93	0.00439834	0.00926805	0.78	0.961
	default network -- default network	-0.374186	-0.001 (-0.004~ 0.003)	3667.61	-0.00539485	-0.0123574	0.708	0.931
	dorsal attention network -- dorsal attention network	-1.63012	-0.004 (-0.008~ 0.001)	3666.31	-0.0253949	-0.0538437	0.103	0.483
	fronto-parietal network -- fronto-parietal network	-0.411957	-0.001 (-0.004~ 0.003)	3655.8	-0.00628765	-0.0136267	0.68	0.931
	retrosplenial temporal network -- retrosplenial temporal network	-1.00517	-0.004 (-0.012~ 0.004)	3681.45	-0.0152649	-0.0331329	0.315	0.701
	sensorimotor hand network -- sensorimotor hand network	-0.433595	-0.001 (-0.007~ 0.004)	3688.66	-0.00668234	-0.0142784	0.665	0.931
	sensorimotor mouth network -- sensorimotor mouth network	0.345149	0.002 (-0.007~ 0.011)	3703.65	0.00538204	0.0113428	0.73	0.931
	salience network -- salience network	-2.309	-0.009 (-0.016~ -0.001)	3683.6	-0.0361933	-0.0760883	0.021	0.316
	ventral attention network -- ventral attention network	-2.51904	-0.005 (-0.009~ -0.001)	3686.89	-0.0394899	-0.0829727	0.012	0.316
	visual network -- visual network	-0.210551	-0.001 (-0.006~ 0.005)	3681.54	-0.00297316	-0.00694021	0.833	0.961
Average correlation between networks	auditory network -- cingulo-opercular network	-2.34625	-0.004 (-0.007~ -0.001)	3585.31	-0.036835	-0.0783683	0.019	0.316
	auditory network -- cingulo-parietal network	-0.381379	-0.001 (-0.005~ 0.004)	3687.32	-0.00597028	-0.0125612	0.703	0.931
	auditory network -- default network	1.17627	0.002 (-0.001~ 0.005)	3611.55	0.0182106	0.0391463	0.24	0.649
	auditory network -- dorsal attention network	0.718271	0.001 (-0.002~ 0.004)	3550.9	0.0112159	0.0241073	0.473	0.82
	auditory network -- fronto-parietal network	-1.47544	-0.002 (-0.005~ 0.001)	3761.98	-0.0229323	-0.048111	0.14	0.537
	auditory network -- retrosplenial temporal network	1.90189	0.004 (0~ 0.008)	3610.72	0.0292693	0.0633022	0.057	0.427
	auditory network -- sensorimotor hand network	1.77432	0.004 (0~ 0.008)	3738.92	0.0276947	0.0580349	0.076	0.457
	auditory network -- sensorimotor mouth network	0.528423	0.001 (-0.004~ 0.006)	3605.19	0.0082009	0.0176014	0.597	0.909
	auditory network -- salience network	-1.02232	-0.002 (-0.006~ 0.002)	3585.88	-0.015841	-0.0341445	0.307	0.695
	auditory network -- ventral attention network	0.880475	0.001 (-0.002~ 0.005)	3709.59	0.0138995	0.0289124	0.379	0.752
	auditory network -- visual network	0.533493	0.001 (-0.003~ 0.005)	3709.49	0.00820292	0.0175187	0.594	0.908
	cingulo-opercular network -- cingulo-parietal network	1.40483	0.003 (-0.001~ 0.008)	3607.69	0.0219149	0.0467777	0.16	0.57
	cingulo-opercular network -- default network	1.55054	0.003 (-0.001~ 0.006)	3717.82	0.0231546	0.0508592	0.121	0.501
	cingulo-opercular network -- dorsal attention network	-0.683695	-0.001 (-0.004~ 0.002)	3692.5	-0.0107485	-0.0225026	0.494	0.827
	cingulo-opercular network -- fronto-parietal network	-0.494671	-0.001 (-0.004~ 0.002)	3705.83	-0.00773935	-0.0162519	0.621	0.927
	cingulo-opercular network -- retrosplenial temporal network	1.74375	0.004 (0~ 0.008)	3721.71	0.0267351	0.0571667	0.081	0.463
	cingulo-opercular network -- sensorimotor hand network	-0.074308	0 (-0.003~ 0.003)	3727.82	-0.00117476	-0.0024341	0.941	0.983
	cingulo-opercular network -- sensorimotor mouth network	-1.04633	-0.002 (-0.006~ 0.002)	3545.81	-0.0164459	-0.0351433	0.295	0.692
	cingulo-opercular network -- salience network	-2.21301	-0.005 (-0.009~ -0.001)	3635.19	-0.034893	-0.0734089	0.027	0.344
	cingulo-opercular network -- ventral attention network	1.43305	0.002 (-0.001~ 0.006)	3728.63	0.0223037	0.0469371	0.152	0.553
	cingulo-opercular network -- visual network	1.01809	0.002 (-0.002~ 0.006)	3665.39	0.0160228	0.0336324	0.309	0.695
	cingulo-parietal network -- default network	-0.188232	0 (-0.005~ 0.004)	3635.17	-0.00298869	-0.00624398	0.851	0.961
	cingulo-parietal network -- dorsal attention network	1.70685	0.004 (-0.001~ 0.009)	3596.82	0.0270078	0.0569203	0.088	0.463
	cingulo-parietal network -- fronto-parietal network	-0.180183	0 (-0.005~ 0.004)	3606.25	-0.00283404	-0.00600088	0.857	0.961
	cingulo-parietal network -- retrosplenial temporal network	-1.19458	-0.004 (-0.011~ 0.003)	3731.72	-0.0190501	-0.0391104	0.232	0.649
	cingulo-parietal network -- sensorimotor hand network	0.318244	0.001 (-0.004~ 0.005)	3659.5	0.00499694	0.0105215	0.75	0.949
	cingulo-parietal network -- sensorimotor mouth network	-0.692172	-0.002 (-0.007~ 0.004)	3558.04	-0.0109142	-0.023208	0.489	0.827
	cingulo-parietal network -- salience network	0.299692	0.001 (-0.005~ 0.007)	3672.88	0.00467924	0.00989013	0.764	0.959
	cingulo-parietal network -- ventral attention network	-0.00129553	0 (-0.004~ 0.004)	3585.57	-2.04106e-05	-4.32711e-05	0.999	0.999
	cingulo-parietal network -- visual network	-0.980173	-0.003 (-0.009~ 0.003)	3659.48	-0.0155872	-0.0324058	0.327	0.701
	default network -- dorsal attention network	1.04757	0.002 (-0.002~ 0.005)	3678.5	0.0151716	0.0345444	0.295	0.692
	default network -- fronto-parietal network	2.10383	0.003 (0~ 0.006)	3684.79	0.0333449	0.0693161	0.035	0.36
	default network -- retrosplenial temporal network	-0.581007	-0.001 (-0.005~ 0.003)	3703.9	-0.00923294	-0.0190933	0.561	0.887
	default network -- sensorimotor hand network	-0.397059	-0.001 (-0.003~ 0.002)	3673.33	-0.006217	-0.0131025	0.691	0.931
	default network -- sensorimotor mouth network	0.231678	0 (-0.003~ 0.004)	3522	0.00357932	0.00780765	0.817	0.961
	default network -- salience network	2.04597	0.004 (0~ 0.008)	3625.71	0.032242	0.0679567	0.041	0.379
	default network -- ventral attention network	-1.99004	-0.003 (-0.006~ 0)	3676.59	-0.0311982	-0.0656402	0.047	0.385
	default network -- visual network	-1.91261	-0.003 (-0.006~ 0)	3551.16	-0.0282741	-0.0641904	0.056	0.427
	dorsal attention network -- fronto-parietal network	-0.796594	-0.001 (-0.004~ 0.002)	3600.66	-0.0122896	-0.0265507	0.426	0.769
	dorsal attention network -- retrosplenial temporal network	0.107617	0 (-0.004~ 0.004)	3714.01	0.00169216	0.00353176	0.914	0.972
	dorsal attention network -- sensorimotor hand network	0.0221746	0 (-0.003~ 0.003)	3603.84	0.000348997	0.000738761	0.982	0.994
	dorsal attention network -- sensorimotor mouth network	-0.40901	-0.001 (-0.004~ 0.003)	3485.2	-0.0061981	-0.0138564	0.683	0.931
	dorsal attention network -- salience network	-1.1415	-0.002 (-0.006~ 0.002)	3739.19	-0.0180097	-0.037335	0.254	0.681
	dorsal attention network -- ventral attention network	1.68343	0.003 (0~ 0.006)	3723.39	0.0257925	0.0551766	0.092	0.463
	dorsal attention network -- visual network	0.570876	0.001 (-0.002~ 0.004)	3662.8	0.00883038	0.0188654	0.568	0.887
	fronto-parietal network -- retrosplenial temporal network	0.215735	0 (-0.003~ 0.004)	3705.01	0.00339171	0.00708853	0.829	0.961
	fronto-parietal network -- sensorimotor hand network	0.53942	0.001 (-0.002~ 0.004)	3687.85	0.00845322	0.0177652	0.59	0.907
	fronto-parietal network -- sensorimotor mouth network	-0.934776	-0.002 (-0.005~ 0.002)	3626.02	-0.0145614	-0.0310472	0.35	0.722
	fronto-parietal network -- salience network	-0.107319	0 (-0.004~ 0.004)	3717.36	-0.00169899	-0.00352037	0.915	0.972
	fronto-parietal network -- ventral attention network	-1.61156	-0.002 (-0.005~ 0)	3709.98	-0.0253261	-0.0529166	0.107	0.483
	fronto-parietal network -- visual network	-1.37106	-0.002 (-0.005~ 0.001)	3651.64	-0.0207565	-0.0453776	0.17	0.592
	retrosplenial temporal network -- sensorimotor hand network	1.40646	0.003 (-0.001~ 0.006)	3636.03	0.0220309	0.046649	0.16	0.57
	retrosplenial temporal network -- sensorimotor mouth network	0.9316	0.002 (-0.002~ 0.007)	3587.69	0.014726	0.0311066	0.352	0.722
	retrosplenial temporal network -- salience network	-0.428471	-0.001 (-0.006~ 0.004)	3715.43	-0.00661751	-0.0140588	0.668	0.931
	retrosplenial temporal network -- ventral attention network	2.33724	0.004 (0.001~ 0.008)	3677.14	0.0361233	0.0770863	0.019	0.316
	retrosplenial temporal network -- visual network	-1.71202	-0.005 (-0.01~ 0.001)	3697.89	-0.0264272	-0.0563069	0.087	0.463
	sensorimotor hand network -- sensorimotor mouth network	2.28247	0.008 (0.001~ 0.015)	3669.2	0.0348971	0.0753614	0.023	0.316
	sensorimotor hand network -- salience network	0.683898	0.001 (-0.002~ 0.005)	3561.39	0.0106049	0.0229198	0.494	0.827
	sensorimotor hand network -- ventral attention network	1.81263	0.003 (0~ 0.006)	3686.26	0.0287587	0.0597097	0.07	0.428
	sensorimotor hand network -- visual network	1.32334	0.003 (-0.001~ 0.007)	3679.82	0.0204887	0.0436304	0.186	0.618
	sensorimotor mouth network -- salience network	0.143356	0 (-0.004~ 0.005)	3529.54	0.00224533	0.00482599	0.886	0.965
	sensorimotor mouth network -- ventral attention network	1.61444	0.003 (-0.001~ 0.006)	3696.67	0.0254205	0.0531065	0.107	0.483
	sensorimotor mouth network -- visual network	-0.398556	-0.001 (-0.005~ 0.003)	3689.04	-0.0063113	-0.0131239	0.69	0.931
	salience network -- ventral attention network	-1.25192	-0.002 (-0.006~ 0.001)	3661.02	-0.0192316	-0.0413813	0.211	0.634
	salience network -- visual network	-1.39427	-0.003 (-0.007~ 0.001)	3586.62	-0.0215873	-0.0465623	0.163	0.574
	ventral attention network -- visual network	2.60803	0.004 (0.001~ 0.008)	3655.49	0.0399781	0.0862721	0.009	0.316
Average correlation between networks -- subcortical regions	auditory network -- left-cerebellum-cortex	-1.06212	-0.003 (-0.009~ 0.003)	3657.31	-0.0161095	-0.0351255	0.288	0.692
	auditory network -- left-thalamus-proper	-0.572416	-0.002 (-0.007~ 0.004)	3558.41	-0.00851434	-0.0191917	0.567	0.887
	auditory network -- left-caudate	0.0281077	0 (-0.007~ 0.007)	3543.3	0.000440039	0.00094439	0.978	0.994
	auditory network -- left-putamen	0.67404	0.002 (-0.003~ 0.007)	3644.85	0.0103283	0.0223293	0.5	0.832
	auditory network -- left-pallidum	-0.406381	-0.001 (-0.005~ 0.004)	3580.06	-0.00638926	-0.0135837	0.684	0.931
	auditory network -- brain-stem	1.19269	0.003 (-0.002~ 0.008)	3641.02	0.0185602	0.0395319	0.233	0.649
	auditory network -- left-hippocampus	0.853569	0.001 (-0.001~ 0.004)	3590.72	0.0126775	0.0284891	0.393	0.755
	auditory network -- left-amygdala	-0.798159	-0.003 (-0.009~ 0.004)	3593.09	-0.0124823	-0.0266309	0.425	0.769
	auditory network -- left-accumbens-area	-1.68398	-0.005 (-0.012~ 0.001)	3703.84	-0.0263745	-0.0553403	0.092	0.463
	auditory network -- left-ventraldc	-1.04449	-0.004 (-0.012~ 0.004)	3692.95	-0.0161063	-0.0343754	0.296	0.692
	auditory network -- right-cerebellum-cortex	-0.0244821	0 (-0.007~ 0.007)	3648.14	-0.000370682	-0.000810667	0.98	0.994
	auditory network -- right-thalamus-proper	-1.45333	-0.003 (-0.008~ 0.001)	3509.99	-0.0224435	-0.0490615	0.146	0.546
	auditory network -- right-caudate	-1.18096	-0.004 (-0.01~ 0.002)	3559.47	-0.0182656	-0.0395889	0.238	0.649
	auditory network -- right-putamen	-3.02251	-0.011 (-0.018~ -0.004)	3773.71	-0.0470578	-0.0984042	0.003	0.258
	auditory network -- right-pallidum	-1.10411	-0.003 (-0.008~ 0.002)	3731.95	-0.0173113	-0.0361473	0.27	0.692
	auditory network -- right-hippocampus	1.28048	0.005 (-0.003~ 0.012)	3606.41	0.0196944	0.0426446	0.2	0.62
	auditory network -- right-amygdala	-0.50061	-0.001 (-0.006~ 0.003)	3623.58	-0.00792314	-0.0166326	0.617	0.927
	auditory network -- right-accumbens-area	1.85014	0.004 (0~ 0.008)	3646.34	0.0292817	0.0612781	0.064	0.428
	auditory network -- right-ventraldc	1.35926	0.003 (-0.001~ 0.008)	3588.62	0.0211102	0.0453804	0.174	0.592
	cingulo-opercular network -- left-cerebellum-cortex	-1.22921	-0.002 (-0.004~ 0.001)	3642.37	-0.0192231	-0.0407347	0.219	0.638
	cingulo-opercular network -- left-thalamus-proper	-1.08442	-0.003 (-0.01~ 0.003)	3622.41	-0.0168118	-0.0360353	0.278	0.692
	cingulo-opercular network -- left-caudate	-1.46775	-0.005 (-0.012~ 0.002)	3764.42	-0.0229344	-0.0478445	0.142	0.537
	cingulo-opercular network -- left-putamen	-2.00678	-0.008 (-0.017~ 0)	3697.19	-0.0314592	-0.0660075	0.045	0.385
	cingulo-opercular network -- left-pallidum	0.237863	0.001 (-0.006~ 0.007)	3552.76	0.00374634	0.00798128	0.812	0.961
	cingulo-opercular network -- brain-stem	-1.47235	-0.004 (-0.008~ 0.001)	3709.41	-0.0226163	-0.0483491	0.141	0.537
	cingulo-opercular network -- left-hippocampus	0.793663	0.002 (-0.003~ 0.008)	3532.91	0.0121721	0.0267054	0.427	0.769
	cingulo-opercular network -- left-amygdala	-2.34009	-0.008 (-0.014~ -0.001)	3741.33	-0.035652	-0.0765156	0.019	0.316
	cingulo-opercular network -- left-accumbens-area	-0.612257	-0.002 (-0.007~ 0.003)	3620.57	-0.00948108	-0.0203505	0.54	0.87
	cingulo-opercular network -- left-ventraldc	1.04699	0.004 (-0.004~ 0.012)	3655.79	0.0162299	0.0346323	0.295	0.692
	cingulo-opercular network -- right-cerebellum-cortex	-0.434027	-0.001 (-0.006~ 0.004)	3629.06	-0.00684291	-0.0144095	0.664	0.931
	cingulo-opercular network -- right-thalamus-proper	0.278197	0.001 (-0.004~ 0.005)	3640.02	0.00441433	0.00922211	0.781	0.961
	cingulo-opercular network -- right-caudate	-0.351735	-0.001 (-0.005~ 0.003)	3598.98	-0.00553145	-0.0117262	0.725	0.931
	cingulo-opercular network -- right-putamen	-0.48092	-0.001 (-0.003~ 0.002)	3556.38	-0.00743333	-0.0161287	0.631	0.931
	cingulo-opercular network -- right-pallidum	1.47992	0.005 (-0.001~ 0.011)	3583.94	0.0229563	0.0494412	0.139	0.537
	cingulo-opercular network -- right-hippocampus	-0.586334	-0.002 (-0.008~ 0.005)	3728.94	-0.0089556	-0.0192036	0.558	0.887
	cingulo-opercular network -- right-amygdala	-1.03393	-0.004 (-0.011~ 0.003)	3689.2	-0.0160522	-0.0340451	0.301	0.693
	cingulo-opercular network -- right-accumbens-area	0.181707	0.001 (-0.005~ 0.007)	3523.57	0.00285288	0.00612224	0.856	0.961
	cingulo-opercular network -- right-ventraldc	-2.1621	-0.005 (-0.01~ 0)	3651.22	-0.0328538	-0.0715628	0.031	0.36
	cingulo-parietal network -- left-cerebellum-cortex	1.33845	0.004 (-0.002~ 0.009)	3596.68	0.0207804	0.0446356	0.181	0.608
	cingulo-parietal network -- left-thalamus-proper	-2.3757	-0.007 (-0.014~ -0.001)	3717.49	-0.0363981	-0.0779285	0.018	0.316
	cingulo-parietal network -- left-caudate	-0.808215	-0.002 (-0.007~ 0.003)	3683.44	-0.0127187	-0.0266336	0.419	0.769
	cingulo-parietal network -- left-putamen	1.06994	0.004 (-0.003~ 0.011)	3543.4	0.0167202	0.0359485	0.285	0.692
	cingulo-parietal network -- left-pallidum	0.304383	0.001 (-0.004~ 0.005)	3491.06	0.00473107	0.0103032	0.761	0.958
	cingulo-parietal network -- brain-stem	0.162659	0 (-0.004~ 0.005)	3231.84	0.00255923	0.00572246	0.871	0.965
	cingulo-parietal network -- left-hippocampus	-0.653082	-0.001 (-0.006~ 0.003)	3599.77	-0.0103517	-0.0217701	0.514	0.841
	cingulo-parietal network -- left-amygdala	0.0819795	0 (-0.002~ 0.002)	3517.98	0.00127308	0.00276432	0.935	0.979
	cingulo-parietal network -- left-accumbens-area	1.18288	0.004 (-0.003~ 0.01)	3531.31	0.0183365	0.0398109	0.237	0.649
	cingulo-parietal network -- left-ventraldc	-0.0955034	0 (-0.006~ 0.006)	3705.65	-0.00147812	-0.00313774	0.924	0.978
	cingulo-parietal network -- right-cerebellum-cortex	-0.984353	-0.004 (-0.011~ 0.004)	3617.99	-0.0153408	-0.0327301	0.325	0.701
	cingulo-parietal network -- right-thalamus-proper	-0.150049	-0.001 (-0.007~ 0.006)	3486.53	-0.00232934	-0.00508237	0.881	0.965
	cingulo-parietal network -- right-caudate	-1.00101	-0.002 (-0.007~ 0.002)	3642.93	-0.01518	-0.0331699	0.317	0.701
	cingulo-parietal network -- right-putamen	1.1191	0.003 (-0.002~ 0.008)	3552.56	0.0175521	0.0375516	0.263	0.688
	cingulo-parietal network -- right-pallidum	-1.99041	-0.005 (-0.011~ 0)	3631.4	-0.030786	-0.0660594	0.047	0.385
	cingulo-parietal network -- right-hippocampus	-1.73169	-0.004 (-0.009~ 0.001)	3562.17	-0.0268756	-0.0580289	0.083	0.463
	cingulo-parietal network -- right-amygdala	0.135035	0 (-0.006~ 0.007)	3509.14	0.00209186	0.00455906	0.893	0.965
	cingulo-parietal network -- right-accumbens-area	-0.129727	0 (-0.004~ 0.004)	3475.03	-0.0020155	-0.0044013	0.897	0.966
	cingulo-parietal network -- right-ventraldc	-0.562129	-0.001 (-0.005~ 0.003)	3565.76	-0.00884609	-0.0188274	0.574	0.887
	default network -- left-cerebellum-cortex	0.0272357	0 (-0.004~ 0.004)	4224.14	0.000425001	0.000838105	0.978	0.994
	default network -- left-thalamus-proper	0.932371	0.001 (-0.001~ 0.003)	3556.49	0.0145252	0.0312686	0.351	0.722
	default network -- left-caudate	0.817698	0.002 (-0.003~ 0.008)	3564.65	0.0126429	0.0273914	0.414	0.769
	default network -- left-putamen	-1.02149	-0.003 (-0.008~ 0.002)	3702.5	-0.0158921	-0.0335751	0.307	0.695
	default network -- left-pallidum	-0.951886	-0.003 (-0.011~ 0.004)	3654.55	-0.0147579	-0.0314918	0.341	0.715
	default network -- brain-stem	-0.487748	-0.002 (-0.008~ 0.005)	3411.67	-0.00759431	-0.016701	0.626	0.93
	default network -- left-hippocampus	-0.520525	-0.001 (-0.005~ 0.003)	3580.24	-0.00805652	-0.0173987	0.603	0.913
	default network -- left-amygdala	1.6034	0.004 (-0.001~ 0.009)	3552.46	0.0251802	0.0538032	0.109	0.483
	default network -- left-accumbens-area	-3.22176	-0.009 (-0.014~ -0.004)	3636.9	-0.0480003	-0.106846	0.001	0.258
	default network -- left-ventraldc	-2.32501	-0.006 (-0.01~ -0.001)	3591.07	-0.0343645	-0.0775968	0.02	0.316
	default network -- right-cerebellum-cortex	-0.365732	-0.001 (-0.008~ 0.005)	3571.07	-0.00570545	-0.0122404	0.715	0.931
	default network -- right-thalamus-proper	0.659989	0.001 (-0.003~ 0.005)	3565.59	0.0102238	0.0221055	0.509	0.841
	default network -- right-caudate	0.246064	0 (-0.003~ 0.004)	3536.42	0.00383725	0.00827554	0.806	0.961
	default network -- right-putamen	1.12209	0.002 (-0.002~ 0.006)	3659.01	0.0175282	0.0371002	0.262	0.688
	default network -- right-pallidum	-0.191506	0 (-0.003~ 0.002)	3624.62	-0.00291976	-0.00636181	0.848	0.961
	default network -- right-hippocampus	-0.198121	-0.001 (-0.007~ 0.005)	3673.31	-0.00312829	-0.00653781	0.843	0.961
	default network -- right-amygdala	-1.81476	-0.005 (-0.01~ 0)	3600.04	-0.028524	-0.0604917	0.07	0.428
	default network -- right-accumbens-area	-1.26561	-0.005 (-0.012~ 0.003)	3696.12	-0.0194223	-0.0416349	0.206	0.63
	default network -- right-ventraldc	0.175531	0.001 (-0.006~ 0.007)	3621.57	0.00268954	0.00583359	0.861	0.961
	dorsal attention network -- left-cerebellum-cortex	-1.55055	-0.003 (-0.007~ 0.001)	3509.78	-0.0232048	-0.052345	0.121	0.501
	dorsal attention network -- left-thalamus-proper	0.0210972	0 (-0.005~ 0.005)	3489.81	0.00032865	0.000714255	0.983	0.994
	dorsal attention network -- left-caudate	-0.136293	0 (-0.005~ 0.005)	3552.04	-0.00211895	-0.00457366	0.892	0.965
	dorsal attention network -- left-putamen	0.377608	0.001 (-0.004~ 0.006)	3682.66	0.00575417	0.0124449	0.706	0.931
	dorsal attention network -- left-pallidum	-0.495463	-0.002 (-0.01~ 0.006)	3626.55	-0.00780944	-0.0164549	0.62	0.927
	dorsal attention network -- brain-stem	-1.36317	-0.003 (-0.008~ 0.002)	3650.44	-0.0202545	-0.0451241	0.173	0.592
	dorsal attention network -- left-hippocampus	1.96817	0.005 (0~ 0.009)	3633.61	0.0304812	0.0653015	0.049	0.385
	dorsal attention network -- left-amygdala	1.5289	0.003 (-0.001~ 0.008)	3614.65	0.0239891	0.0508598	0.126	0.509
	dorsal attention network -- left-accumbens-area	-0.256034	0 (-0.003~ 0.002)	3641.47	-0.00393397	-0.00848572	0.798	0.961
	dorsal attention network -- left-ventraldc	-1.67106	-0.006 (-0.014~ 0.001)	3697.9	-0.0261897	-0.0549598	0.095	0.464
	dorsal attention network -- right-cerebellum-cortex	-0.165486	0 (-0.005~ 0.004)	3547.72	-0.00259583	-0.00555669	0.869	0.965
	dorsal attention network -- right-thalamus-proper	-0.449382	-0.001 (-0.007~ 0.005)	3638.36	-0.00700387	-0.0149002	0.653	0.931
	dorsal attention network -- right-caudate	-0.653389	-0.002 (-0.009~ 0.005)	3632.43	-0.0102892	-0.0216822	0.514	0.841
	dorsal attention network -- right-putamen	-0.579632	-0.001 (-0.006~ 0.003)	3381	-0.00887715	-0.019937	0.562	0.887
	dorsal attention network -- right-pallidum	-0.760135	-0.002 (-0.008~ 0.003)	3529.34	-0.0118507	-0.0255902	0.447	0.796
	dorsal attention network -- right-hippocampus	0.429271	0.001 (-0.004~ 0.006)	3610.25	0.00676899	0.0142887	0.668	0.931
	dorsal attention network -- right-amygdala	0.255424	0.001 (-0.004~ 0.005)	3564.86	0.00393962	0.00855598	0.798	0.961
	dorsal attention network -- right-accumbens-area	-0.871031	-0.003 (-0.01~ 0.004)	3562.41	-0.0137126	-0.0291872	0.384	0.753
	dorsal attention network -- right-ventraldc	-0.0372276	0 (-0.004~ 0.004)	3592.65	-0.000577135	-0.00124219	0.97	0.994
	fronto-parietal network -- left-cerebellum-cortex	-0.253088	-0.001 (-0.005~ 0.004)	3621.42	-0.00396648	-0.00841127	0.8	0.961
	fronto-parietal network -- left-thalamus-proper	1.44019	0.003 (-0.001~ 0.007)	3618.56	0.0225563	0.0478832	0.15	0.553
	fronto-parietal network -- left-caudate	-0.219216	0 (-0.003~ 0.002)	3625.31	-0.00335899	-0.00728163	0.826	0.961
	fronto-parietal network -- left-putamen	-1.19101	-0.004 (-0.01~ 0.002)	3613.6	-0.0184393	-0.0396254	0.234	0.649
	fronto-parietal network -- left-pallidum	0.0552543	0 (-0.005~ 0.005)	3551.12	0.000866851	0.00185444	0.956	0.992
	fronto-parietal network -- brain-stem	-0.189794	-0.001 (-0.007~ 0.006)	3537.93	-0.00299174	-0.00638172	0.849	0.961
	fronto-parietal network -- left-hippocampus	0.45594	0.002 (-0.005~ 0.008)	3423.35	0.00689768	0.0155852	0.648	0.931
	fronto-parietal network -- left-amygdala	-0.275025	-0.001 (-0.005~ 0.004)	3615.86	-0.004315	-0.00914736	0.783	0.961
	fronto-parietal network -- left-accumbens-area	0.147836	0 (-0.005~ 0.005)	3524.23	0.00230983	0.00498055	0.882	0.965
	fronto-parietal network -- left-ventraldc	0.0195216	0 (-0.004~ 0.004)	3605.37	0.000305919	0.000650234	0.984	0.994
	fronto-parietal network -- right-cerebellum-cortex	1.03722	0.002 (-0.002~ 0.006)	3531.6	0.0161879	0.0349073	0.3	0.693
	fronto-parietal network -- right-thalamus-proper	-0.978317	-0.003 (-0.01~ 0.003)	3568.4	-0.0152162	-0.0327547	0.328	0.701
	fronto-parietal network -- right-caudate	-1.09934	-0.002 (-0.006~ 0.002)	3490.54	-0.0166031	-0.0372149	0.272	0.692
	fronto-parietal network -- right-putamen	1.12872	0.002 (-0.002~ 0.006)	3620.84	0.0168855	0.0375156	0.259	0.688
	fronto-parietal network -- right-pallidum	0.989806	0.002 (-0.002~ 0.006)	3590.26	0.0152357	0.0330383	0.322	0.701
	fronto-parietal network -- right-hippocampus	-1.81785	-0.002 (-0.005~ 0)	3565.34	-0.0280725	-0.0608887	0.069	0.428
	fronto-parietal network -- right-amygdala	-1.05329	-0.003 (-0.009~ 0.003)	3558.44	-0.0162934	-0.0353141	0.292	0.692
	fronto-parietal network -- right-accumbens-area	-0.588048	-0.001 (-0.005~ 0.003)	3582.86	-0.00913846	-0.0196484	0.557	0.887
	fronto-parietal network -- right-ventraldc	0.833152	0.002 (-0.003~ 0.008)	3488.08	0.0130005	0.0282138	0.405	0.768
	retrosplenial temporal network -- left-cerebellum-cortex	1.2859	0.003 (-0.002~ 0.008)	3606.13	0.0197007	0.0428271	0.199	0.62
	retrosplenial temporal network -- left-thalamus-proper	-0.473216	-0.001 (-0.005~ 0.003)	3532.62	-0.00744447	-0.0159236	0.636	0.931
	retrosplenial temporal network -- left-caudate	1.69926	0.004 (-0.001~ 0.009)	3620.23	0.0266024	0.0564835	0.089	0.463
	retrosplenial temporal network -- left-putamen	1.53263	0.002 (-0.001~ 0.004)	3599.11	0.0232701	0.0510939	0.125	0.509
	retrosplenial temporal network -- left-pallidum	0.146604	0 (-0.006~ 0.007)	3612.81	0.00231071	0.00487812	0.883	0.965
	retrosplenial temporal network -- brain-stem	-1.97556	-0.006 (-0.012~ 0)	3676.64	-0.0307668	-0.0651619	0.048	0.385
	retrosplenial temporal network -- left-hippocampus	-0.85411	-0.003 (-0.01~ 0.004)	3658.97	-0.0131696	-0.02824	0.393	0.755
	retrosplenial temporal network -- left-amygdala	0.355903	0.001 (-0.006~ 0.008)	3706.8	0.00538184	0.0116913	0.722	0.931
	retrosplenial temporal network -- left-accumbens-area	-1.57783	-0.004 (-0.008~ 0.001)	3604.67	-0.0241003	-0.0525602	0.115	0.494
	retrosplenial temporal network -- left-ventraldc	-1.24346	-0.004 (-0.01~ 0.002)	3597.26	-0.0191118	-0.0414644	0.214	0.634
	retrosplenial temporal network -- right-cerebellum-cortex	-2.53012	-0.009 (-0.016~ -0.002)	3767.91	-0.0394467	-0.0824369	0.011	0.316
	retrosplenial temporal network -- right-thalamus-proper	-0.36079	-0.001 (-0.006~ 0.004)	3734.01	-0.00562035	-0.0118085	0.718	0.931
	retrosplenial temporal network -- right-caudate	1.30346	0.005 (-0.003~ 0.013)	3660.23	0.0201191	0.0430896	0.193	0.62
	retrosplenial temporal network -- right-putamen	-0.852315	-0.002 (-0.007~ 0.003)	3640.15	-0.0134055	-0.0282534	0.394	0.755
	retrosplenial temporal network -- right-pallidum	2.4396	0.005 (0.001~ 0.01)	3646.17	0.0383902	0.0808036	0.015	0.316
	retrosplenial temporal network -- right-hippocampus	2.93177	0.007 (0.002~ 0.011)	3521.11	0.0459597	0.0988145	0.003	0.258
	retrosplenial temporal network -- right-amygdala	-1.70707	-0.002 (-0.005~ 0)	3612.55	-0.0265838	-0.0568035	0.088	0.463
	retrosplenial temporal network -- right-accumbens-area	-2.11632	-0.007 (-0.013~ 0)	3581.49	-0.0327937	-0.070726	0.034	0.36
	retrosplenial temporal network -- right-ventraldc	-1.3014	-0.005 (-0.012~ 0.002)	3739.47	-0.0202878	-0.0425633	0.193	0.62
	sensorimotor hand network -- left-cerebellum-cortex	-2.31162	-0.01 (-0.018~ -0.001)	3682.81	-0.0358972	-0.0761826	0.021	0.316
	sensorimotor hand network -- left-thalamus-proper	-0.372195	-0.001 (-0.008~ 0.005)	3588.93	-0.00587648	-0.0124256	0.71	0.931
	sensorimotor hand network -- left-caudate	-2.59167	-0.006 (-0.011~ -0.002)	3700.84	-0.0397763	-0.0852038	0.01	0.316
	sensorimotor hand network -- left-putamen	-0.253864	-0.001 (-0.007~ 0.005)	3631.27	-0.00387372	-0.00842562	0.8	0.961
	sensorimotor hand network -- left-pallidum	-2.51861	-0.009 (-0.015~ -0.002)	3770.38	-0.0383438	-0.0820348	0.012	0.316
	sensorimotor hand network -- brain-stem	-0.733992	-0.002 (-0.007~ 0.003)	3672.52	-0.0112428	-0.0242236	0.463	0.814
	sensorimotor hand network -- left-hippocampus	0.885692	0.003 (-0.004~ 0.011)	3707.45	0.0137967	0.0290921	0.376	0.752
	sensorimotor hand network -- left-amygdala	0.121084	0 (-0.004~ 0.005)	3612.52	0.00190537	0.00402915	0.904	0.97
	sensorimotor hand network -- left-accumbens-area	0.36169	0.001 (-0.004~ 0.005)	3588.89	0.00572722	0.012075	0.718	0.931
	sensorimotor hand network -- left-ventraldc	0.755706	0.002 (-0.003~ 0.006)	3632.26	0.0119081	0.0250781	0.45	0.796
	sensorimotor hand network -- right-cerebellum-cortex	0.715676	0.001 (-0.002~ 0.003)	3610.08	0.0111519	0.0238225	0.474	0.82
	sensorimotor hand network -- right-thalamus-proper	-0.00211829	0 (-0.006~ 0.006)	3581.54	-3.27148e-05	-7.07916e-05	0.998	0.999
	sensorimotor hand network -- right-caudate	-0.372054	-0.001 (-0.008~ 0.005)	3726.99	-0.00567692	-0.0121887	0.71	0.931
	sensorimotor hand network -- right-putamen	-1.99455	-0.007 (-0.015~ 0)	3688.81	-0.0307653	-0.0656797	0.046	0.385
	sensorimotor hand network -- right-pallidum	-0.00366158	0 (-0.006~ 0.006)	3528.09	-5.76156e-05	-0.00012329	0.997	0.999
	sensorimotor hand network -- right-hippocampus	-2.41527	-0.006 (-0.011~ -0.001)	3683.52	-0.0371086	-0.0795909	0.016	0.316
	sensorimotor hand network -- right-amygdala	0.465531	0.001 (-0.004~ 0.007)	3577.93	0.00726646	0.0155655	0.642	0.931
	sensorimotor hand network -- right-accumbens-area	-2.27896	-0.007 (-0.013~ -0.001)	3708.84	-0.034955	-0.0748423	0.023	0.316
	sensorimotor hand network -- right-ventraldc	-1.07684	-0.003 (-0.008~ 0.002)	3693.59	-0.0168911	-0.0354369	0.282	0.692
	sensorimotor mouth network -- left-cerebellum-cortex	1.81643	0.007 (-0.001~ 0.014)	3611.15	0.0284048	0.0604543	0.069	0.428
	sensorimotor mouth network -- left-thalamus-proper	0.0881098	0 (-0.004~ 0.005)	3530.07	0.00137096	0.00296594	0.93	0.979
	sensorimotor mouth network -- left-caudate	-0.181473	0 (-0.005~ 0.004)	3538.49	-0.00286243	-0.00610145	0.856	0.961
	sensorimotor mouth network -- left-putamen	-0.635649	-0.001 (-0.005~ 0.003)	3604.58	-0.0100459	-0.0211748	0.525	0.855
	sensorimotor mouth network -- left-pallidum	0.803393	0.001 (-0.001~ 0.003)	3528.79	0.0124807	0.0270486	0.422	0.769
	sensorimotor mouth network -- brain-stem	0.77239	0.002 (-0.004~ 0.009)	3546.01	0.0119663	0.0259416	0.44	0.787
	sensorimotor mouth network -- left-hippocampus	0.463994	0.001 (-0.005~ 0.007)	3685.29	0.00718605	0.0152865	0.643	0.931
	sensorimotor mouth network -- left-amygdala	-1.82037	-0.007 (-0.014~ 0.001)	3672.91	-0.0283686	-0.0600739	0.069	0.428
	sensorimotor mouth network -- left-accumbens-area	-0.140655	0 (-0.007~ 0.006)	3484.69	-0.0021718	-0.00476543	0.888	0.965
	sensorimotor mouth network -- left-ventraldc	-1.60756	-0.004 (-0.009~ 0.001)	3666.52	-0.0244097	-0.053097	0.108	0.483
	sensorimotor mouth network -- right-cerebellum-cortex	0.562885	0.002 (-0.004~ 0.007)	3556.33	0.00888039	0.0188777	0.574	0.887
	sensorimotor mouth network -- right-thalamus-proper	-2.81401	-0.008 (-0.013~ -0.002)	3709.6	-0.0440769	-0.0924042	0.005	0.258
	sensorimotor mouth network -- right-caudate	-0.796685	-0.002 (-0.007~ 0.003)	3642.34	-0.0123346	-0.0264013	0.426	0.769
	sensorimotor mouth network -- right-putamen	1.23877	0.004 (-0.002~ 0.01)	3489.97	0.0191535	0.0419382	0.216	0.634
	sensorimotor mouth network -- right-pallidum	0.240931	0.001 (-0.004~ 0.005)	3471.77	0.00370161	0.00817799	0.81	0.961
	sensorimotor mouth network -- right-hippocampus	-0.422032	-0.001 (-0.005~ 0.003)	3573.88	-0.00664736	-0.0141191	0.673	0.931
	sensorimotor mouth network -- right-amygdala	0.345974	0.001 (-0.003~ 0.005)	4224.08	0.00540537	0.0106465	0.729	0.931
	sensorimotor mouth network -- right-accumbens-area	1.66727	0.002 (0~ 0.004)	3610.88	0.0261113	0.055492	0.096	0.464
	sensorimotor mouth network -- right-ventraldc	0.0827411	0 (-0.005~ 0.006)	3432.28	0.00127194	0.00282462	0.934	0.979
	salience network -- left-cerebellum-cortex	-1.87294	-0.005 (-0.01~ 0)	3639.15	-0.0292447	-0.0620946	0.061	0.428
	salience network -- left-thalamus-proper	-2.11894	-0.008 (-0.015~ -0.001)	3687.38	-0.032698	-0.0697894	0.034	0.36
	salience network -- left-caudate	0.475084	0.002 (-0.005~ 0.008)	3535.65	0.00747569	0.0159796	0.635	0.931
	salience network -- left-putamen	-0.266803	-0.001 (-0.005~ 0.004)	3601.24	-0.00416184	-0.0088919	0.79	0.961
	salience network -- left-pallidum	0.223037	0.001 (-0.004~ 0.005)	3504.01	0.00348736	0.0075357	0.824	0.961
	salience network -- brain-stem	-0.187612	0 (-0.005~ 0.005)	3661.11	-0.00292386	-0.00620131	0.851	0.961
	salience network -- left-hippocampus	1.19292	0.003 (-0.002~ 0.008)	3648.17	0.0182514	0.0395006	0.233	0.649
	salience network -- left-amygdala	-1.20422	-0.005 (-0.013~ 0.003)	3476.97	-0.0187595	-0.0408447	0.229	0.649
	salience network -- left-accumbens-area	-2.23399	-0.006 (-0.01~ -0.001)	3622.76	-0.0331531	-0.0742321	0.026	0.34
	salience network -- left-ventraldc	3.00311	0.007 (0.002~ 0.011)	3466.98	0.0464808	0.102006	0.003	0.258
	salience network -- right-cerebellum-cortex	1.28194	0.003 (-0.001~ 0.007)	3581.93	0.0200819	0.0428388	0.2	0.62
	salience network -- right-thalamus-proper	-0.682897	-0.001 (-0.004~ 0.002)	3664.66	-0.0104523	-0.0225615	0.495	0.827
	salience network -- right-caudate	-1.7364	-0.007 (-0.014~ 0.001)	3666.34	-0.0273463	-0.0573539	0.083	0.463
	salience network -- right-putamen	-0.690575	-0.002 (-0.007~ 0.003)	3627.48	-0.0107674	-0.0229318	0.49	0.827
	salience network -- right-pallidum	0.108303	0 (-0.006~ 0.007)	3616.49	0.00168432	0.00360184	0.914	0.972
	salience network -- right-hippocampus	-0.369233	-0.001 (-0.008~ 0.005)	3619.43	-0.005809	-0.0122747	0.712	0.931
	salience network -- right-amygdala	-0.97476	-0.002 (-0.007~ 0.002)	3556.54	-0.0150115	-0.0326899	0.33	0.701
	salience network -- right-accumbens-area	0.0659139	0 (-0.005~ 0.006)	3642.59	0.0010319	0.00218425	0.947	0.986
	salience network -- right-ventraldc	2.09195	0.005 (0~ 0.01)	3677.18	0.0330661	0.0689959	0.037	0.36
	ventral attention network -- left-cerebellum-cortex	1.49319	0.004 (-0.001~ 0.008)	3619.06	0.0230332	0.0496418	0.135	0.537
	ventral attention network -- left-thalamus-proper	-0.851186	-0.003 (-0.01~ 0.004)	3613.45	-0.0134499	-0.02832	0.395	0.755
	ventral attention network -- left-caudate	-1.29817	-0.003 (-0.007~ 0.001)	3611	-0.0200886	-0.0432062	0.194	0.62
	ventral attention network -- left-putamen	0.684352	0.001 (-0.003~ 0.006)	3606.9	0.0106648	0.0227899	0.494	0.827
	ventral attention network -- left-pallidum	1.29787	0.003 (-0.001~ 0.007)	3595.24	0.0202364	0.0432911	0.194	0.62
	ventral attention network -- brain-stem	-0.230165	0 (-0.003~ 0.002)	3591.44	-0.00349913	-0.0076813	0.818	0.961
	ventral attention network -- left-hippocampus	-0.8709	-0.003 (-0.009~ 0.004)	3697.27	-0.0136429	-0.0286456	0.384	0.753
	ventral attention network -- left-amygdala	0.914261	0.002 (-0.003~ 0.007)	3670.03	0.0143284	0.0301832	0.361	0.731
	ventral attention network -- left-accumbens-area	0.892426	0.003 (-0.003~ 0.009)	3642.18	0.0141314	0.0295748	0.372	0.749
	ventral attention network -- left-ventraldc	0.217609	0.001 (-0.006~ 0.007)	3505.89	0.00327284	0.00735034	0.828	0.961
	ventral attention network -- right-cerebellum-cortex	0.444669	0.001 (-0.003~ 0.005)	3634.24	0.00693912	0.0147523	0.657	0.931
	ventral attention network -- right-thalamus-proper	0.328413	0.001 (-0.004~ 0.006)	3527.33	0.00511365	0.0110593	0.743	0.943
	ventral attention network -- right-caudate	0.372164	0.001 (-0.004~ 0.005)	3580.19	0.00581432	0.0124397	0.71	0.931
	ventral attention network -- right-putamen	0.215316	0 (-0.004~ 0.005)	3550.4	0.00336527	0.00722716	0.83	0.961
	ventral attention network -- right-pallidum	0.613948	0.002 (-0.004~ 0.008)	3525.82	0.00948447	0.0206791	0.539	0.87
	ventral attention network -- right-hippocampus	-0.969613	-0.002 (-0.006~ 0.002)	3407.26	-0.0148469	-0.033222	0.332	0.701
	ventral attention network -- right-amygdala	1.07179	0.002 (-0.002~ 0.006)	4217.71	0.0159558	0.0330067	0.284	0.692
	ventral attention network -- right-accumbens-area	1.24721	0.002 (-0.001~ 0.006)	3557.61	0.019138	0.0418206	0.212	0.634
	ventral attention network -- right-ventraldc	-2.17747	-0.003 (-0.005~ 0)	3468.58	-0.0335335	-0.0739447	0.03	0.36
	visual network -- left-cerebellum-cortex	-1.84369	-0.005 (-0.011~ 0)	3609.2	-0.0287301	-0.0613779	0.065	0.428
	visual network -- left-thalamus-proper	-1.05814	-0.002 (-0.006~ 0.002)	3542.98	-0.0164409	-0.035554	0.29	0.692
	visual network -- left-caudate	0.917561	0.003 (-0.003~ 0.008)	4224.59	0.0142983	0.028234	0.359	0.731
	visual network -- left-putamen	0.195167	0.001 (-0.005~ 0.007)	4228.85	0.00303768	0.00600239	0.845	0.961
	visual network -- left-pallidum	0.813982	0.002 (-0.002~ 0.005)	4225.05	0.0126715	0.0250454	0.416	0.769
	visual network -- brain-stem	0.378868	0.001 (-0.004~ 0.005)	3487.8	0.00591981	0.0128305	0.705	0.931
	visual network -- left-hippocampus	-2.10553	-0.006 (-0.012~ 0)	3567.77	-0.032722	-0.0705006	0.035	0.36
	visual network -- left-amygdala	0.214063	0.001 (-0.004~ 0.005)	3628.21	0.00339254	0.00710765	0.831	0.961
	visual network -- left-accumbens-area	0.0384632	0 (-0.007~ 0.007)	3581.45	0.000605251	0.00128542	0.969	0.994
	visual network -- left-ventraldc	0.727443	0.002 (-0.003~ 0.006)	3638.12	0.0114526	0.0241207	0.467	0.817
	visual network -- right-cerebellum-cortex	0.372485	0.001 (-0.003~ 0.005)	3556.29	0.00586058	0.0124922	0.71	0.931
	visual network -- right-thalamus-proper	1.84956	0.004 (0~ 0.008)	3448.12	0.0287769	0.0629951	0.064	0.428
	visual network -- right-caudate	-0.830264	-0.001 (-0.004~ 0.001)	3647.53	-0.0130118	-0.0274946	0.406	0.768
	visual network -- right-putamen	-1.58715	-0.005 (-0.011~ 0.001)	3575.06	-0.0248681	-0.0530891	0.113	0.492
	visual network -- right-pallidum	-1.56327	-0.004 (-0.01~ 0.001)	3591.97	-0.0240263	-0.0521672	0.118	0.501
	visual network -- right-hippocampus	-1.7388	-0.006 (-0.013~ 0.001)	3542.14	-0.0267958	-0.0584315	0.082	0.463
	visual network -- right-amygdala	1.10455	0.004 (-0.003~ 0.01)	3553.03	0.0174708	0.0370609	0.269	0.692
	visual network -- right-accumbens-area	-1.60459	-0.003 (-0.008~ 0.001)	3609.92	-0.0249347	-0.0534126	0.109	0.483
	visual network -- right-ventraldc	-2.05677	-0.006 (-0.011~ 0)	3503.11	-0.0317519	-0.0695005	0.04	0.379

## Sheet: Alcohol- 2year
Measure		T-Value	b (95% CI)	Degrees of freedom	β	Cohen's D	P value	FDR-adjusted P value
Average correlation within networks	auditory network -- auditory network	-0.829552	-0.002 (-0.008~ 0.003)	3819.67	-0.013074	-0.0268448	0.407	0.998
	cingulo-opercular network -- cingulo-opercular network	-0.898642	-0.002 (-0.007~ 0.002)	3839.49	-0.0133929	-0.0290055	0.369	0.998
	cingulo-parietal network -- cingulo-parietal network	1.08299	0.007 (-0.006~ 0.021)	3733.46	0.0170564	0.0354486	0.279	0.998
	default network -- default network	0.0977807	0 (-0.004~ 0.004)	3787.6	0.00141145	0.00317761	0.922	0.998
	dorsal attention network -- dorsal attention network	0.00980297	0 (-0.005~ 0.005)	3772.08	0.000152763	0.000319225	0.992	0.998
	fronto-parietal network -- fronto-parietal network	-1.32826	-0.003 (-0.007~ 0.001)	3779.67	-0.0202924	-0.0432104	0.184	0.998
	retrosplenial temporal network -- retrosplenial temporal network	1.15452	0.005 (-0.003~ 0.013)	3796.35	0.0175325	0.0374756	0.248	0.998
	sensorimotor hand network -- sensorimotor hand network	-0.921562	-0.003 (-0.009~ 0.003)	3797.94	-0.0141886	-0.0299075	0.357	0.998
	sensorimotor mouth network -- sensorimotor mouth network	0.377637	0.002 (-0.008~ 0.012)	3813.4	0.00588731	0.0122306	0.706	0.998
	salience network -- salience network	-0.359621	-0.002 (-0.01~ 0.007)	3804.36	-0.00564543	-0.011661	0.719	0.998
	ventral attention network -- ventral attention network	0.0485278	0 (-0.004~ 0.004)	3801.57	0.000761567	0.00157412	0.961	0.998
	visual network -- visual network	-0.632387	-0.002 (-0.008~ 0.004)	3798.22	-0.00894057	-0.0205222	0.527	0.998
Average correlation between networks	auditory network -- cingulo-opercular network	-1.69559	-0.003 (-0.007~ 0.001)	3720.21	-0.0266362	-0.0555991	0.09	0.998
	auditory network -- cingulo-parietal network	0.942668	0.002 (-0.003~ 0.007)	3810.87	0.0147742	0.0305405	0.346	0.998
	auditory network -- default network	1.39062	0.002 (-0.001~ 0.005)	3746.52	0.0215516	0.0454387	0.164	0.998
	auditory network -- dorsal attention network	-0.960802	-0.001 (-0.004~ 0.002)	3700.35	-0.0150233	-0.0315895	0.337	0.998
	auditory network -- fronto-parietal network	1.31449	0.002 (-0.001~ 0.005)	3859.74	0.0204215	0.0423163	0.189	0.998
	auditory network -- retrosplenial temporal network	1.35168	0.003 (-0.001~ 0.008)	3743.56	0.0208162	0.0441835	0.177	0.998
	auditory network -- sensorimotor hand network	-3.0873	-0.008 (-0.013~ -0.003)	3835.52	-0.0480987	-0.0997002	0.002	0.622
	auditory network -- sensorimotor mouth network	-1.65639	-0.005 (-0.01~ 0.001)	3743.66	-0.0257222	-0.0541432	0.098	0.998
	auditory network -- salience network	1.17143	0.003 (-0.002~ 0.007)	3731.39	0.018179	0.0383541	0.242	0.998
	auditory network -- ventral attention network	0.735378	0.001 (-0.002~ 0.005)	3816.94	0.011605	0.0238058	0.462	0.998
	auditory network -- visual network	-0.0451235	0 (-0.005~ 0.004)	3824.6	-0.000694385	-0.00145928	0.964	0.998
	cingulo-opercular network -- cingulo-parietal network	0.678057	0.002 (-0.003~ 0.007)	3749.22	0.010595	0.0221475	0.498	0.998
	cingulo-opercular network -- default network	0.917856	0.002 (-0.002~ 0.005)	3824.92	0.0137103	0.029682	0.359	0.998
	cingulo-opercular network -- dorsal attention network	-0.50078	-0.001 (-0.004~ 0.002)	3816.58	-0.00788473	-0.0162121	0.617	0.998
	cingulo-opercular network -- fronto-parietal network	-0.837222	-0.001 (-0.004~ 0.002)	3819.11	-0.0131012	-0.027095	0.403	0.998
	cingulo-opercular network -- retrosplenial temporal network	1.0827	0.003 (-0.002~ 0.007)	3827.51	0.0165983	0.0350009	0.279	0.998
	cingulo-opercular network -- sensorimotor hand network	-1.11219	-0.002 (-0.006~ 0.002)	3829.76	-0.0175687	-0.0359437	0.266	0.998
	cingulo-opercular network -- sensorimotor mouth network	-1.29242	-0.003 (-0.007~ 0.002)	3699.51	-0.0203421	-0.0424972	0.196	0.998
	cingulo-opercular network -- salience network	-0.879864	-0.002 (-0.007~ 0.003)	3740.54	-0.013891	-0.0287726	0.379	0.998
	cingulo-opercular network -- ventral attention network	0.92497	0.002 (-0.002~ 0.005)	3833.39	0.0143954	0.029879	0.355	0.998
	cingulo-opercular network -- visual network	1.13176	0.002 (-0.002~ 0.007)	3789.88	0.0178277	0.0367682	0.258	0.998
	cingulo-parietal network -- default network	0.121687	0 (-0.005~ 0.006)	3724.43	0.00193084	0.00398791	0.903	0.998
	cingulo-parietal network -- dorsal attention network	0.206245	0.001 (-0.005~ 0.006)	3719.37	0.00326538	0.00676362	0.837	0.998
	cingulo-parietal network -- fronto-parietal network	0.0432799	0 (-0.005~ 0.005)	3773.35	0.000677777	0.00140914	0.965	0.998
	cingulo-parietal network -- retrosplenial temporal network	-0.728407	-0.003 (-0.01~ 0.005)	3819.56	-0.0116007	-0.023572	0.466	0.998
	cingulo-parietal network -- sensorimotor hand network	0.270651	0.001 (-0.004~ 0.006)	3787.99	0.00425477	0.00879498	0.787	0.998
	cingulo-parietal network -- sensorimotor mouth network	1.75213	0.005 (-0.001~ 0.012)	3701.44	0.0276416	0.0575986	0.08	0.998
	cingulo-parietal network -- salience network	0.645097	0.002 (-0.005~ 0.009)	3799.54	0.0100845	0.020931	0.519	0.998
	cingulo-parietal network -- ventral attention network	-0.403265	-0.001 (-0.005~ 0.004)	3686.76	-0.00635399	-0.013283	0.687	0.998
	cingulo-parietal network -- visual network	0.11636	0 (-0.006~ 0.007)	3738.5	0.00184904	0.00380615	0.907	0.998
	default network -- dorsal attention network	-0.0388886	0 (-0.004~ 0.003)	3796.49	-0.000563898	-0.0012623	0.969	0.998
	default network -- fronto-parietal network	0.341324	0.001 (-0.003~ 0.004)	3797.5	0.00540871	0.0110777	0.733	0.998
	default network -- retrosplenial temporal network	-0.979256	-0.002 (-0.007~ 0.002)	3801.93	-0.0155559	-0.0317632	0.328	0.998
	default network -- sensorimotor hand network	0.533301	0.001 (-0.002~ 0.004)	3796.68	0.00835716	0.0173102	0.594	0.998
	default network -- sensorimotor mouth network	0.308172	0.001 (-0.003~ 0.004)	3679.83	0.00477046	0.0101604	0.758	0.998
	default network -- salience network	0.332798	0.001 (-0.004~ 0.005)	3661.38	0.00524377	0.0109999	0.739	0.998
	default network -- ventral attention network	-0.233181	0 (-0.004~ 0.003)	3791.15	-0.00365681	-0.00757422	0.816	0.998
	default network -- visual network	-1.49786	-0.003 (-0.006~ 0.001)	3704.24	-0.0221981	-0.0492211	0.134	0.998
	dorsal attention network -- fronto-parietal network	-1.64263	-0.003 (-0.006~ 0)	3730.91	-0.0253507	-0.0537852	0.101	0.998
	dorsal attention network -- retrosplenial temporal network	0.360637	0.001 (-0.004~ 0.005)	3826.85	0.00567349	0.0116595	0.718	0.998
	dorsal attention network -- sensorimotor hand network	0.725544	0.001 (-0.002~ 0.004)	3747.12	0.0114355	0.0237053	0.468	0.998
	dorsal attention network -- sensorimotor mouth network	-1.01972	-0.002 (-0.006~ 0.002)	3654.11	-0.0154945	-0.0337381	0.308	0.998
	dorsal attention network -- salience network	-0.221565	0 (-0.005~ 0.004)	3828.54	-0.003495	-0.00716169	0.825	0.998
	dorsal attention network -- ventral attention network	0.611281	0.001 (-0.002~ 0.005)	3829.08	0.00937123	0.0197571	0.541	0.998
	dorsal attention network -- visual network	1.47048	0.003 (-0.001~ 0.006)	3786.95	0.0227648	0.0477906	0.142	0.998
	fronto-parietal network -- retrosplenial temporal network	-0.0612722	0 (-0.004~ 0.004)	3818.89	-0.000963694	-0.00198301	0.951	0.998
	fronto-parietal network -- sensorimotor hand network	1.60207	0.003 (-0.001~ 0.006)	3792.85	0.0250828	0.052027	0.109	0.998
	fronto-parietal network -- sensorimotor mouth network	1.14364	0.002 (-0.001~ 0.006)	3757.58	0.0178268	0.0373133	0.253	0.998
	fronto-parietal network -- salience network	0.150939	0 (-0.004~ 0.005)	3825.96	0.00238948	0.00488047	0.88	0.998
	fronto-parietal network -- ventral attention network	1.33389	0.002 (-0.001~ 0.005)	3817.61	0.0209594	0.0431772	0.182	0.998
	fronto-parietal network -- visual network	0.618011	0.001 (-0.002~ 0.004)	3776.75	0.00936734	0.0201126	0.537	0.998
	retrosplenial temporal network -- sensorimotor hand network	0.628872	0.001 (-0.003~ 0.005)	3754.86	0.00985878	0.0205256	0.529	0.998
	retrosplenial temporal network -- sensorimotor mouth network	1.38759	0.004 (-0.001~ 0.009)	3667.29	0.0219241	0.0458268	0.165	0.998
	retrosplenial temporal network -- salience network	0.255199	0.001 (-0.005~ 0.007)	3828.14	0.00394397	0.00824927	0.799	0.998
	retrosplenial temporal network -- ventral attention network	-0.890154	-0.002 (-0.006~ 0.002)	3797.34	-0.0137757	-0.0288905	0.373	0.998
	retrosplenial temporal network -- visual network	-0.366422	-0.001 (-0.007~ 0.005)	3811.1	-0.0056599	-0.011871	0.714	0.998
	sensorimotor hand network -- sensorimotor mouth network	-1.7693	-0.007 (-0.014~ 0.001)	3787.86	-0.0270461	-0.0574956	0.077	0.998
	sensorimotor hand network -- salience network	-0.23284	-0.001 (-0.005~ 0.004)	3711.25	-0.00361709	-0.00764412	0.816	0.998
	sensorimotor hand network -- ventral attention network	0.145105	0 (-0.003~ 0.004)	3750.72	0.00230237	0.00473864	0.885	0.998
	sensorimotor hand network -- visual network	-0.107952	0 (-0.005~ 0.004)	3802.23	-0.00167328	-0.00350141	0.914	0.998
	sensorimotor mouth network -- salience network	0.641116	0.002 (-0.003~ 0.007)	3656.28	0.0100515	0.0212054	0.521	0.998
	sensorimotor mouth network -- ventral attention network	-0.235636	0 (-0.004~ 0.003)	3818.75	-0.00371602	-0.00762625	0.814	0.998
	sensorimotor mouth network -- visual network	0.323554	0.001 (-0.004~ 0.006)	3806.66	0.00512729	0.0104883	0.746	0.998
	salience network -- ventral attention network	-0.386992	-0.001 (-0.005~ 0.003)	3788.35	-0.00595209	-0.012575	0.699	0.998
	salience network -- visual network	0.757325	0.002 (-0.003~ 0.006)	3741.96	0.011758	0.0247607	0.449	0.998
	ventral attention network -- visual network	-1.2644	-0.002 (-0.006~ 0.001)	3779.06	-0.0194119	-0.0411359	0.206	0.998
Average correlation between networks -- subcortical regions	auditory network -- left-cerebellum-cortex	0.0718297	0 (-0.007~ 0.007)	3786.12	0.00109137	0.00233473	0.943	0.998
	auditory network -- left-thalamus-proper	-1.46854	-0.004 (-0.01~ 0.001)	3705.58	-0.0218829	-0.0482491	0.142	0.998
	auditory network -- left-caudate	-0.654616	-0.003 (-0.011~ 0.005)	3697.65	-0.0102647	-0.0215305	0.513	0.998
	auditory network -- left-putamen	0.445644	0.001 (-0.004~ 0.007)	3777.11	0.00683774	0.0145024	0.656	0.998
	auditory network -- left-pallidum	-0.0220939	0 (-0.005~ 0.005)	3711.11	-0.000347695	-0.000725354	0.982	0.998
	auditory network -- brain-stem	0.168346	0 (-0.005~ 0.006)	3761.52	0.00262117	0.00548973	0.866	0.998
	auditory network -- left-hippocampus	0.0355284	0 (-0.003~ 0.003)	3737.81	0.00052929	0.00116224	0.972	0.998
	auditory network -- left-amygdala	0.488868	0.002 (-0.005~ 0.009)	3738.34	0.00765932	0.0159912	0.625	0.998
	auditory network -- left-accumbens-area	0.213552	0.001 (-0.006~ 0.008)	3817.31	0.00334582	0.00691282	0.831	0.998
	auditory network -- left-ventraldc	0.435098	0.002 (-0.007~ 0.01)	3809.16	0.0067136	0.0140995	0.664	0.998
	auditory network -- right-cerebellum-cortex	-1.24757	-0.005 (-0.012~ 0.003)	3772.87	-0.0189083	-0.0406219	0.212	0.998
	auditory network -- right-thalamus-proper	0.00149921	0 (-0.005~ 0.005)	3665.34	2.31954e-05	4.95263e-05	0.999	0.999
	auditory network -- right-caudate	0.0927711	0 (-0.006~ 0.007)	3715.53	0.00143845	0.00304391	0.926	0.998
	auditory network -- right-putamen	0.0135654	0 (-0.008~ 0.008)	3869.55	0.000211283	0.000436148	0.989	0.998
	auditory network -- right-pallidum	-1.25016	-0.004 (-0.01~ 0.002)	3841.13	-0.0196103	-0.0403429	0.211	0.998
	auditory network -- right-hippocampus	-0.794324	-0.003 (-0.012~ 0.005)	3750.48	-0.0122431	-0.0259408	0.427	0.998
	auditory network -- right-amygdala	-0.166452	0 (-0.006~ 0.005)	3755.58	-0.00263663	-0.00543227	0.868	0.998
	auditory network -- right-accumbens-area	0.137673	0 (-0.004~ 0.005)	3772.79	0.0021817	0.00448277	0.891	0.998
	auditory network -- right-ventraldc	0.156042	0 (-0.005~ 0.005)	3727.83	0.00242631	0.00511146	0.876	0.998
	cingulo-opercular network -- left-cerebellum-cortex	0.497243	0.001 (-0.002~ 0.003)	3777.14	0.00779302	0.0161815	0.619	0.998
	cingulo-opercular network -- left-thalamus-proper	0.295134	0.001 (-0.006~ 0.008)	3759.45	0.00458319	0.0096269	0.768	0.998
	cingulo-opercular network -- left-caudate	-1.30659	-0.005 (-0.013~ 0.003)	3859.66	-0.0204005	-0.0420624	0.191	0.998
	cingulo-opercular network -- left-putamen	-0.452839	-0.002 (-0.011~ 0.007)	3806.91	-0.00709724	-0.0146787	0.651	0.998
	cingulo-opercular network -- left-pallidum	1.14964	0.004 (-0.003~ 0.012)	3695.14	0.0181303	0.037825	0.25	0.998
	cingulo-opercular network -- brain-stem	0.0939258	0 (-0.005~ 0.005)	3822.68	0.00144377	0.0030383	0.925	0.998
	cingulo-opercular network -- left-hippocampus	1.82194	0.006 (0~ 0.012)	3687.8	0.0279958	0.0600039	0.069	0.998
	cingulo-opercular network -- left-amygdala	0.64801	0.002 (-0.005~ 0.009)	3846.89	0.0098785	0.0208957	0.517	0.998
	cingulo-opercular network -- left-accumbens-area	-1.03126	-0.003 (-0.008~ 0.003)	3758.65	-0.0159923	-0.033642	0.302	0.998
	cingulo-opercular network -- left-ventraldc	-0.899097	-0.004 (-0.012~ 0.004)	3778.49	-0.0139475	-0.0292535	0.369	0.998
	cingulo-opercular network -- right-cerebellum-cortex	-0.0343969	0 (-0.005~ 0.005)	3763.96	-0.000543119	-0.00112131	0.973	0.998
	cingulo-opercular network -- right-thalamus-proper	0.831414	0.002 (-0.003~ 0.007)	3733.05	0.0131914	0.0272154	0.406	0.998
	cingulo-opercular network -- right-caudate	-1.18646	-0.003 (-0.008~ 0.002)	3743.67	-0.0186869	-0.0387822	0.236	0.998
	cingulo-opercular network -- right-putamen	-1.17416	-0.002 (-0.004~ 0.001)	3709.73	-0.0181943	-0.0385556	0.24	0.998
	cingulo-opercular network -- right-pallidum	1.59484	0.005 (-0.001~ 0.012)	3726.76	0.0247724	0.0522495	0.111	0.998
	cingulo-opercular network -- right-hippocampus	-0.00621637	0 (-0.007~ 0.007)	3832.69	-9.49326e-05	-0.000200824	0.995	0.998
	cingulo-opercular network -- right-amygdala	-0.4602	-0.002 (-0.01~ 0.006)	3801.91	-0.00714713	-0.0149271	0.645	0.998
	cingulo-opercular network -- right-accumbens-area	-0.429708	-0.001 (-0.008~ 0.005)	3684.88	-0.00675941	-0.0141577	0.667	0.998
	cingulo-opercular network -- right-ventraldc	-0.998413	-0.003 (-0.008~ 0.003)	3782.46	-0.0152011	-0.0324678	0.318	0.998
	cingulo-parietal network -- left-cerebellum-cortex	1.67367	0.005 (-0.001~ 0.012)	3739.67	0.026031	0.0547374	0.094	0.998
	cingulo-parietal network -- left-thalamus-proper	-0.0470609	0 (-0.007~ 0.007)	3823.46	-0.000721294	-0.00152217	0.962	0.998
	cingulo-parietal network -- left-caudate	-0.567026	-0.002 (-0.007~ 0.004)	3799.78	-0.00892529	-0.0183973	0.571	0.998
	cingulo-parietal network -- left-putamen	-0.572311	-0.002 (-0.01~ 0.005)	3696.86	-0.00895759	-0.0188255	0.567	0.998
	cingulo-parietal network -- left-pallidum	1.61593	0.004 (-0.001~ 0.009)	3653.65	0.025152	0.0534673	0.106	0.998
	cingulo-parietal network -- brain-stem	-0.434702	-0.001 (-0.006~ 0.004)	2984.61	-0.00682963	-0.015914	0.664	0.998
	cingulo-parietal network -- left-hippocampus	0.19624	0 (-0.004~ 0.005)	3734.42	0.00311334	0.00642254	0.844	0.998
	cingulo-parietal network -- left-amygdala	-0.798451	-0.001 (-0.004~ 0.002)	3680.33	-0.0124273	-0.026323	0.425	0.998
	cingulo-parietal network -- left-accumbens-area	0.897541	0.003 (-0.004~ 0.01)	3681.3	0.013927	0.0295858	0.369	0.998
	cingulo-parietal network -- left-ventraldc	-0.835305	-0.003 (-0.009~ 0.004)	3812.93	-0.0129222	-0.0270549	0.404	0.998
	cingulo-parietal network -- right-cerebellum-cortex	-1.88179	-0.008 (-0.016~ 0)	3705.49	-0.0293048	-0.0618269	0.06	0.998
	cingulo-parietal network -- right-thalamus-proper	-0.344814	-0.001 (-0.009~ 0.006)	3657.36	-0.00536468	-0.0114033	0.73	0.998
	cingulo-parietal network -- right-caudate	-0.183678	0 (-0.006~ 0.005)	3768.31	-0.00278679	-0.0059843	0.854	0.998
	cingulo-parietal network -- right-putamen	1.10729	0.003 (-0.002~ 0.009)	3710.36	0.0174038	0.0363565	0.268	0.998
	cingulo-parietal network -- right-pallidum	0.067597	0 (-0.006~ 0.006)	3766.95	0.00104771	0.00220274	0.946	0.998
	cingulo-parietal network -- right-hippocampus	0.437207	0.001 (-0.004~ 0.006)	3712.39	0.00679917	0.0143513	0.662	0.998
	cingulo-parietal network -- right-amygdala	-1.88937	-0.007 (-0.014~ 0)	3677.99	-0.0293272	-0.0623078	0.059	0.998
	cingulo-parietal network -- right-accumbens-area	0.285108	0.001 (-0.004~ 0.005)	3647.55	0.00443987	0.00944144	0.776	0.998
	cingulo-parietal network -- right-ventraldc	0.162893	0 (-0.004~ 0.005)	3708.37	0.00256793	0.00534983	0.871	0.998
	default network -- left-cerebellum-cortex	-0.65081	-0.001 (-0.006~ 0.003)	4215.44	-0.0101852	-0.0200476	0.515	0.998
	default network -- left-thalamus-proper	0.122125	0 (-0.002~ 0.003)	3711.42	0.00190736	0.00400926	0.903	0.998
	default network -- left-caudate	1.02776	0.003 (-0.003~ 0.01)	3714.3	0.015918	0.0337276	0.304	0.998
	default network -- left-putamen	-0.13312	0 (-0.006~ 0.005)	3816.8	-0.00207211	-0.00430947	0.894	0.998
	default network -- left-pallidum	0.64768	0.003 (-0.005~ 0.01)	3781.34	0.0100501	0.0210653	0.517	0.998
	default network -- brain-stem	-0.483986	-0.002 (-0.008~ 0.005)	3599.84	-0.00755469	-0.0161332	0.628	0.998
	default network -- left-hippocampus	0.636299	0.001 (-0.003~ 0.006)	3725.39	0.00986253	0.02085	0.525	0.998
	default network -- left-amygdala	1.09659	0.003 (-0.002~ 0.008)	3696.92	0.0172541	0.0360705	0.273	0.998
	default network -- left-accumbens-area	-1.5737	-0.005 (-0.011~ 0.001)	3768.05	-0.0235049	-0.0512735	0.116	0.998
	default network -- left-ventraldc	-0.873317	-0.002 (-0.007~ 0.003)	3733.48	-0.0129415	-0.0285855	0.383	0.998
	default network -- right-cerebellum-cortex	-0.100406	0 (-0.008~ 0.007)	3724.21	-0.00156969	-0.00329059	0.92	0.998
	default network -- right-thalamus-proper	-0.31818	-0.001 (-0.005~ 0.004)	3720.65	-0.0049416	-0.0104326	0.75	0.998
	default network -- right-caudate	1.06351	0.002 (-0.002~ 0.007)	3703.92	0.0166309	0.0349494	0.288	0.998
	default network -- right-putamen	-1.02143	-0.002 (-0.007~ 0.002)	3784.92	-0.0159757	-0.0332056	0.307	0.998
	default network -- right-pallidum	-0.52078	-0.001 (-0.004~ 0.002)	3761.9	-0.00795994	-0.0169817	0.603	0.998
	default network -- right-hippocampus	1.02626	0.003 (-0.003~ 0.01)	3791.66	0.0162139	0.033333	0.305	0.998
	default network -- right-amygdala	-1.17038	-0.003 (-0.009~ 0.002)	3738.69	-0.0184214	-0.0382824	0.242	0.998
	default network -- right-accumbens-area	-0.455216	-0.002 (-0.01~ 0.006)	3806.82	-0.00698837	-0.0147559	0.649	0.998
	default network -- right-ventraldc	-1.03995	-0.004 (-0.011~ 0.003)	3760.43	-0.0159676	-0.0339174	0.298	0.998
	dorsal attention network -- left-cerebellum-cortex	-0.154143	0 (-0.005~ 0.004)	3676.18	-0.00231556	-0.0050846	0.878	0.998
	dorsal attention network -- left-thalamus-proper	1.28257	0.004 (-0.002~ 0.009)	3662.85	0.0200282	0.0423839	0.2	0.998
	dorsal attention network -- left-caudate	0.317703	0.001 (-0.005~ 0.006)	3708.52	0.00495065	0.010434	0.751	0.998
	dorsal attention network -- left-putamen	0.120739	0 (-0.005~ 0.006)	3805.17	0.00184245	0.00391463	0.904	0.998
	dorsal attention network -- left-pallidum	-2.12319	-0.009 (-0.018~ -0.001)	3759.22	-0.0334899	-0.0692579	0.034	0.998
	dorsal attention network -- brain-stem	-0.261332	-0.001 (-0.006~ 0.005)	3778.35	-0.00388905	-0.00850299	0.794	0.998
	dorsal attention network -- left-hippocampus	0.142085	0 (-0.005~ 0.005)	3772.87	0.00220565	0.00462638	0.887	0.998
	dorsal attention network -- left-amygdala	0.512772	0.001 (-0.003~ 0.006)	3757.57	0.00806141	0.0167302	0.608	0.998
	dorsal attention network -- left-accumbens-area	-0.806864	-0.001 (-0.004~ 0.002)	3771.89	-0.0124197	-0.0262755	0.42	0.998
	dorsal attention network -- left-ventraldc	0.306671	0.001 (-0.007~ 0.009)	3818.5	0.00481352	0.00992559	0.759	0.998
	dorsal attention network -- right-cerebellum-cortex	0.251541	0.001 (-0.005~ 0.006)	3697.66	0.00395072	0.00827323	0.801	0.998
	dorsal attention network -- right-thalamus-proper	0.346926	0.001 (-0.005~ 0.008)	3772.22	0.00541509	0.0112971	0.729	0.998
	dorsal attention network -- right-caudate	-0.0179022	0 (-0.008~ 0.007)	3764.44	-0.000282223	-0.00058356	0.986	0.998
	dorsal attention network -- right-putamen	0.549428	0.001 (-0.003~ 0.006)	3576.6	0.00844228	0.0183741	0.583	0.998
	dorsal attention network -- right-pallidum	-1.33703	-0.004 (-0.01~ 0.002)	3688.89	-0.0208845	-0.0440274	0.181	0.998
	dorsal attention network -- right-hippocampus	0.816412	0.002 (-0.003~ 0.007)	3748.31	0.0128912	0.0266699	0.414	0.998
	dorsal attention network -- right-amygdala	-0.0905443	0 (-0.005~ 0.005)	3715.85	-0.00139935	-0.00297072	0.928	0.998
	dorsal attention network -- right-accumbens-area	-0.566498	-0.002 (-0.01~ 0.005)	3685.03	-0.00892792	-0.0186641	0.571	0.998
	dorsal attention network -- right-ventraldc	-1.07374	-0.003 (-0.007~ 0.002)	3730.47	-0.0166597	-0.0351598	0.283	0.998
	fronto-parietal network -- left-cerebellum-cortex	-0.718505	-0.002 (-0.006~ 0.003)	3751.76	-0.0112679	-0.0234608	0.472	0.998
	fronto-parietal network -- left-thalamus-proper	0.11113	0 (-0.004~ 0.005)	3752.39	0.0017431	0.00362834	0.912	0.998
	fronto-parietal network -- left-caudate	-0.731065	-0.001 (-0.004~ 0.002)	3758.5	-0.0112208	-0.0238495	0.465	0.998
	fronto-parietal network -- left-putamen	-0.96481	-0.003 (-0.01~ 0.004)	3757.26	-0.0149673	-0.0314801	0.335	0.998
	fronto-parietal network -- left-pallidum	0.530061	0.001 (-0.004~ 0.007)	3634.65	0.00831685	0.0175843	0.596	0.998
	fronto-parietal network -- brain-stem	0.16968	0.001 (-0.006~ 0.007)	3676.29	0.00267756	0.005597	0.865	0.998
	fronto-parietal network -- left-hippocampus	-1.62679	-0.006 (-0.013~ 0.001)	3604.65	-0.0246662	-0.0541914	0.104	0.998
	fronto-parietal network -- left-amygdala	0.0924207	0 (-0.004~ 0.005)	3757.42	0.00145267	0.00301547	0.926	0.998
	fronto-parietal network -- left-accumbens-area	0.438036	0.001 (-0.004~ 0.007)	3669.01	0.0068552	0.0144632	0.661	0.998
	fronto-parietal network -- left-ventraldc	-0.211129	-0.001 (-0.005~ 0.004)	3746.76	-0.0033144	-0.00689841	0.833	0.998
	fronto-parietal network -- right-cerebellum-cortex	-0.668121	-0.002 (-0.006~ 0.003)	3693.13	-0.0104518	-0.0219881	0.504	0.998
	fronto-parietal network -- right-thalamus-proper	1.69125	0.006 (-0.001~ 0.013)	3721.8	0.0263617	0.055445	0.091	0.998
	fronto-parietal network -- right-caudate	1.14329	0.003 (-0.002~ 0.007)	3668.56	0.017325	0.0377519	0.253	0.998
	fronto-parietal network -- right-putamen	-2.34136	-0.005 (-0.01~ -0.001)	3764.04	-0.0351028	-0.0763258	0.019	0.998
	fronto-parietal network -- right-pallidum	-0.460334	-0.001 (-0.005~ 0.003)	3731.5	-0.00709794	-0.0150717	0.645	0.998
	fronto-parietal network -- right-hippocampus	-1.45849	-0.002 (-0.005~ 0.001)	3713.91	-0.0225746	-0.0478651	0.145	0.998
	fronto-parietal network -- right-amygdala	-1.10572	-0.004 (-0.01~ 0.003)	3714.05	-0.0171462	-0.0362869	0.269	0.998
	fronto-parietal network -- right-accumbens-area	-0.396727	-0.001 (-0.006~ 0.004)	3734.55	-0.0061818	-0.0129838	0.692	0.998
	fronto-parietal network -- right-ventraldc	-0.433242	-0.001 (-0.007~ 0.005)	4224.16	-0.0067813	-0.0133318	0.665	0.998
	retrosplenial temporal network -- left-cerebellum-cortex	0.563266	0.002 (-0.004~ 0.007)	3745.83	0.00864139	0.0184064	0.573	0.998
	retrosplenial temporal network -- left-thalamus-proper	-0.497289	-0.001 (-0.006~ 0.004)	3671.11	-0.00783767	-0.016415	0.619	0.998
	retrosplenial temporal network -- left-caudate	0.677013	0.002 (-0.003~ 0.007)	3708.24	0.0106	0.0222353	0.498	0.998
	retrosplenial temporal network -- left-putamen	0.822088	0.001 (-0.002~ 0.004)	3739.62	0.0125105	0.0268865	0.411	0.998
	retrosplenial temporal network -- left-pallidum	-0.0637543	0 (-0.007~ 0.007)	3752.03	-0.00100634	-0.00208164	0.949	0.998
	retrosplenial temporal network -- brain-stem	0.789871	0.003 (-0.004~ 0.009)	3797.96	0.0123125	0.0256337	0.43	0.998
	retrosplenial temporal network -- left-hippocampus	0.556591	0.002 (-0.006~ 0.01)	3790.37	0.00859741	0.0180811	0.578	0.998
	retrosplenial temporal network -- left-amygdala	-1.27351	-0.005 (-0.012~ 0.003)	3821.38	-0.0192762	-0.0412023	0.203	0.998
	retrosplenial temporal network -- left-accumbens-area	-0.0114277	0 (-0.005~ 0.005)	3737.58	-0.000174773	-0.000373846	0.991	0.998
	retrosplenial temporal network -- left-ventraldc	-0.16069	-0.001 (-0.007~ 0.006)	3739.42	-0.00247455	-0.00525555	0.872	0.998
	retrosplenial temporal network -- right-cerebellum-cortex	-0.535597	-0.002 (-0.01~ 0.006)	3864.56	-0.00835013	-0.0172313	0.592	0.998
	retrosplenial temporal network -- right-thalamus-proper	-0.87567	-0.003 (-0.008~ 0.003)	3839.85	-0.0136423	-0.0282627	0.381	0.998
	retrosplenial temporal network -- right-caudate	0.0983781	0 (-0.008~ 0.009)	3788.06	0.00152089	0.00319683	0.922	0.998
	retrosplenial temporal network -- right-putamen	0.0375426	0 (-0.005~ 0.005)	3767.97	0.000590977	0.00122321	0.97	0.998
	retrosplenial temporal network -- right-pallidum	0.434495	0.001 (-0.004~ 0.006)	3779.4	0.00685091	0.0141352	0.664	0.998
	retrosplenial temporal network -- right-hippocampus	0.441126	0.001 (-0.004~ 0.006)	3678.58	0.00693104	0.0145463	0.659	0.998
	retrosplenial temporal network -- right-amygdala	-0.259043	0 (-0.003~ 0.002)	3756.38	-0.00404548	-0.0084531	0.796	0.998
	retrosplenial temporal network -- right-accumbens-area	0.129573	0 (-0.006~ 0.007)	3738.43	0.00201477	0.00423838	0.897	0.998
	retrosplenial temporal network -- right-ventraldc	-1.36785	-0.005 (-0.013~ 0.002)	3842.31	-0.0213163	-0.0441338	0.171	0.998
	sensorimotor hand network -- left-cerebellum-cortex	-0.202939	-0.001 (-0.01~ 0.008)	3799.41	-0.00315358	-0.00658471	0.839	0.998
	sensorimotor hand network -- left-thalamus-proper	1.55923	0.006 (-0.002~ 0.013)	3713.06	0.0246317	0.0511767	0.119	0.998
	sensorimotor hand network -- left-caudate	0.235893	0.001 (-0.005~ 0.006)	3815.06	0.00362474	0.00763827	0.814	0.998
	sensorimotor hand network -- left-putamen	1.44402	0.005 (-0.002~ 0.011)	3760.77	0.022059	0.0470938	0.149	0.998
	sensorimotor hand network -- left-pallidum	0.652889	0.002 (-0.005~ 0.01)	3867.75	0.00994295	0.0209962	0.514	0.998
	sensorimotor hand network -- brain-stem	-0.543475	-0.002 (-0.007~ 0.004)	3794.7	-0.00833346	-0.017645	0.587	0.998
	sensorimotor hand network -- left-hippocampus	-0.550018	-0.002 (-0.011~ 0.006)	3816.64	-0.00857143	-0.017806	0.582	0.998
	sensorimotor hand network -- left-amygdala	-0.0950127	0 (-0.005~ 0.005)	3749.18	-0.00149717	-0.00310344	0.924	0.998
	sensorimotor hand network -- left-accumbens-area	0.496683	0.001 (-0.004~ 0.006)	3628.4	0.00786215	0.0164912	0.619	0.998
	sensorimotor hand network -- left-ventraldc	-1.80975	-0.004 (-0.009~ 0)	3762.29	-0.0285329	-0.0590096	0.07	0.998
	sensorimotor hand network -- right-cerebellum-cortex	-1.15597	-0.002 (-0.004~ 0.001)	3750.52	-0.01805	-0.0377514	0.248	0.998
	sensorimotor hand network -- right-thalamus-proper	1.21145	0.004 (-0.003~ 0.011)	3729.28	0.0187393	0.0396757	0.226	0.998
	sensorimotor hand network -- right-caudate	0.181395	0.001 (-0.007~ 0.008)	3829.48	0.00276641	0.00586253	0.856	0.998
	sensorimotor hand network -- right-putamen	-1.03652	-0.004 (-0.012~ 0.004)	3803.51	-0.0159974	-0.0336137	0.3	0.998
	sensorimotor hand network -- right-pallidum	-0.575105	-0.002 (-0.009~ 0.005)	3686.74	-0.00906395	-0.0189433	0.565	0.998
	sensorimotor hand network -- right-hippocampus	-0.807864	-0.002 (-0.007~ 0.003)	3805.73	-0.0124308	-0.0261908	0.419	0.998
	sensorimotor hand network -- right-amygdala	1.64958	0.005 (-0.001~ 0.012)	3726.45	0.0257897	0.0540451	0.099	0.998
	sensorimotor hand network -- right-accumbens-area	-0.472878	-0.002 (-0.008~ 0.005)	3816.56	-0.00725605	-0.0153089	0.636	0.998
	sensorimotor hand network -- right-ventraldc	-1.08627	-0.003 (-0.009~ 0.003)	3808.63	-0.0170459	-0.0352032	0.277	0.998
	sensorimotor mouth network -- left-cerebellum-cortex	0.0690444	0 (-0.008~ 0.008)	3745.66	0.00108164	0.00225629	0.945	0.998
	sensorimotor mouth network -- left-thalamus-proper	1.80424	0.005 (0~ 0.01)	3680.49	0.0280874	0.05948	0.071	0.998
	sensorimotor mouth network -- left-caudate	-0.839488	-0.002 (-0.007~ 0.003)	3645.09	-0.013255	-0.0278093	0.401	0.998
	sensorimotor mouth network -- left-putamen	0.407061	0.001 (-0.004~ 0.006)	3738.61	0.00644157	0.0133148	0.684	0.998
	sensorimotor mouth network -- left-pallidum	-0.900813	-0.001 (-0.004~ 0.001)	3686.99	-0.0140222	-0.0296707	0.368	0.998
	sensorimotor mouth network -- brain-stem	0.670018	0.002 (-0.005~ 0.009)	3694.88	0.0103919	0.0220453	0.503	0.998
	sensorimotor mouth network -- left-hippocampus	-1.40711	-0.005 (-0.011~ 0.002)	3797.67	-0.0217849	-0.0456667	0.159	0.998
	sensorimotor mouth network -- left-amygdala	-2.00837	-0.008 (-0.016~ 0)	3775.26	-0.0312882	-0.0653734	0.045	0.998
	sensorimotor mouth network -- left-accumbens-area	0.412513	0.002 (-0.006~ 0.009)	3658.58	0.0063854	0.0136399	0.68	0.998
	sensorimotor mouth network -- left-ventraldc	0.887347	0.002 (-0.003~ 0.008)	3786.99	0.0134809	0.0288387	0.375	0.998
	sensorimotor mouth network -- right-cerebellum-cortex	0.879521	0.003 (-0.003~ 0.008)	3702.32	0.0138956	0.0289094	0.379	0.998
	sensorimotor mouth network -- right-thalamus-proper	-0.171992	-0.001 (-0.007~ 0.005)	3822.12	-0.00269748	-0.00556399	0.863	0.998
	sensorimotor mouth network -- right-caudate	0.525052	0.001 (-0.004~ 0.007)	3770.16	0.00813609	0.0171022	0.6	0.998
	sensorimotor mouth network -- right-putamen	0.239238	0.001 (-0.006~ 0.008)	3673.11	0.00371204	0.00789483	0.811	0.998
	sensorimotor mouth network -- right-pallidum	-0.283452	-0.001 (-0.005~ 0.004)	3640.97	-0.00436407	-0.0093951	0.777	0.998
	sensorimotor mouth network -- right-hippocampus	1.14527	0.003 (-0.002~ 0.007)	3716.59	0.0180624	0.037572	0.252	0.998
	sensorimotor mouth network -- right-amygdala	0.390661	0.001 (-0.003~ 0.005)	4215.4	0.00612167	0.012034	0.696	0.998
	sensorimotor mouth network -- right-accumbens-area	0.363682	0 (-0.002~ 0.003)	3747.76	0.00570558	0.0118814	0.716	0.998
	sensorimotor mouth network -- right-ventraldc	0.337645	0.001 (-0.005~ 0.007)	3620.02	0.00520622	0.0112237	0.736	0.998
	salience network -- left-cerebellum-cortex	-0.931415	-0.003 (-0.008~ 0.003)	3766.16	-0.014559	-0.0303546	0.352	0.998
	salience network -- left-thalamus-proper	-0.733734	-0.003 (-0.011~ 0.005)	3801.88	-0.0113318	-0.0237996	0.463	0.998
	salience network -- left-caudate	1.57224	0.005 (-0.001~ 0.012)	3686.58	0.0247638	0.0517888	0.116	0.998
	salience network -- left-putamen	0.528056	0.001 (-0.003~ 0.006)	3730.78	0.00824116	0.0172906	0.597	0.998
	salience network -- left-pallidum	-0.616886	-0.002 (-0.007~ 0.004)	3675.44	-0.00967106	-0.0203508	0.537	0.998
	salience network -- brain-stem	-0.319433	-0.001 (-0.006~ 0.005)	3790.2	-0.00498597	-0.0103772	0.749	0.998
	salience network -- left-hippocampus	-0.10136	0 (-0.006~ 0.005)	3778.76	-0.0015533	-0.00329778	0.919	0.998
	salience network -- left-amygdala	-2.40345	-0.011 (-0.019~ -0.002)	3653.98	-0.0375173	-0.0795212	0.016	0.998
	salience network -- left-accumbens-area	0.0996972	0 (-0.005~ 0.006)	3764.17	0.00148411	0.00324997	0.921	0.998
	salience network -- left-ventraldc	1.16237	0.003 (-0.002~ 0.008)	3617.04	0.0180442	0.0386541	0.245	0.998
	salience network -- right-cerebellum-cortex	0.0651802	0 (-0.005~ 0.005)	3732.59	0.00102326	0.00213374	0.948	0.998
	salience network -- right-thalamus-proper	-0.263201	0 (-0.003~ 0.003)	3789.95	-0.00403637	-0.00855069	0.792	0.998
	salience network -- right-caudate	0.232694	0.001 (-0.007~ 0.009)	3784.53	0.00366606	0.007565	0.816	0.998
	salience network -- right-putamen	-0.0282901	0 (-0.005~ 0.005)	3764.21	-0.000441806	-0.000922204	0.977	0.998
	salience network -- right-pallidum	0.0663988	0 (-0.007~ 0.007)	3757.84	0.00103446	0.00216631	0.947	0.998
	salience network -- right-hippocampus	-0.701751	-0.003 (-0.01~ 0.005)	3746.15	-0.0110547	-0.0229309	0.483	0.998
	salience network -- right-amygdala	-0.115661	0 (-0.005~ 0.005)	3712.01	-0.00178597	-0.00379676	0.908	0.998
	salience network -- right-accumbens-area	-1.43283	-0.004 (-0.011~ 0.002)	3778.02	-0.0224658	-0.046622	0.152	0.998
	salience network -- right-ventraldc	-0.247402	-0.001 (-0.006~ 0.005)	3797.93	-0.00391544	-0.00802896	0.805	0.998
	ventral attention network -- left-cerebellum-cortex	-1.29042	-0.003 (-0.009~ 0.002)	3761.7	-0.0199527	-0.0420794	0.197	0.998
	ventral attention network -- left-thalamus-proper	-1.30192	-0.005 (-0.013~ 0.003)	3716	-0.0205773	-0.0427146	0.193	0.998
	ventral attention network -- left-caudate	-0.0928136	0 (-0.005~ 0.005)	3754.31	-0.00143919	-0.00302954	0.926	0.998
	ventral attention network -- left-putamen	-0.524817	-0.001 (-0.006~ 0.003)	3749.84	-0.0081939	-0.0171408	0.6	0.998
	ventral attention network -- left-pallidum	0.45853	0.001 (-0.003~ 0.005)	3738.58	0.00716436	0.0149984	0.647	0.998
	ventral attention network -- brain-stem	0.194533	0 (-0.003~ 0.003)	3737.1	0.00296528	0.00636436	0.846	0.998
	ventral attention network -- left-hippocampus	0.400125	0.001 (-0.006~ 0.008)	3810.13	0.00626854	0.0129645	0.689	0.998
	ventral attention network -- left-amygdala	0.168357	0 (-0.005~ 0.006)	3778.83	0.00263936	0.00547751	0.866	0.998
	ventral attention network -- left-accumbens-area	-0.3876	-0.001 (-0.008~ 0.006)	3764.35	-0.00614039	-0.0126348	0.698	0.998
	ventral attention network -- left-ventraldc	-1.76859	-0.007 (-0.014~ 0.001)	3664.49	-0.0266451	-0.0584318	0.077	0.998
	ventral attention network -- right-cerebellum-cortex	-0.545551	-0.001 (-0.006~ 0.003)	3766.11	-0.008525	-0.0177795	0.585	0.998
	ventral attention network -- right-thalamus-proper	-0.429002	-0.001 (-0.007~ 0.004)	3639.19	-0.00669144	-0.0142229	0.668	0.998
	ventral attention network -- right-caudate	0.897206	0.002 (-0.003~ 0.007)	3729.76	0.014042	0.029382	0.37	0.998
	ventral attention network -- right-putamen	0.831339	0.002 (-0.003~ 0.007)	3705.2	0.0130178	0.0273151	0.406	0.998
	ventral attention network -- right-pallidum	0.701507	0.002 (-0.004~ 0.009)	3689.88	0.0108662	0.023097	0.483	0.998
	ventral attention network -- right-hippocampus	0.105694	0 (-0.004~ 0.005)	3602.77	0.00162395	0.00352178	0.916	0.998
	ventral attention network -- right-amygdala	-0.41956	-0.001 (-0.005~ 0.003)	4218.89	-0.00626871	-0.0129189	0.675	0.998
	ventral attention network -- right-accumbens-area	-0.151139	0 (-0.004~ 0.004)	3712.82	-0.00232562	-0.00496083	0.88	0.998
	ventral attention network -- right-ventraldc	-1.3264	-0.002 (-0.004~ 0.001)	3644.92	-0.0204934	-0.0439399	0.185	0.998
	visual network -- left-cerebellum-cortex	-0.38023	-0.001 (-0.007~ 0.005)	3758.55	-0.00594285	-0.0124041	0.704	0.998
	visual network -- left-thalamus-proper	-0.163709	0 (-0.005~ 0.004)	3709.19	-0.00255208	-0.00537603	0.87	0.998
	visual network -- left-caudate	-1.16621	-0.004 (-0.009~ 0.002)	4216.82	-0.0182265	-0.0359182	0.244	0.998
	visual network -- left-putamen	0.511147	0.002 (-0.005~ 0.008)	4227.13	0.0079807	0.0157236	0.609	0.998
	visual network -- left-pallidum	1.26716	0.003 (-0.001~ 0.007)	4217.83	0.0197828	0.0390225	0.205	0.998
	visual network -- brain-stem	0.118054	0 (-0.005~ 0.005)	3658.74	0.00184859	0.00390341	0.906	0.998
	visual network -- left-hippocampus	0.19156	0.001 (-0.006~ 0.007)	3722.99	0.00298355	0.00627897	0.848	0.998
	visual network -- left-amygdala	-0.853149	-0.002 (-0.008~ 0.003)	3748.71	-0.0135267	-0.0278685	0.394	0.998
	visual network -- left-accumbens-area	-1.41433	-0.006 (-0.013~ 0.002)	3720.51	-0.0222678	-0.0463744	0.157	0.998
	visual network -- left-ventraldc	-0.447954	-0.001 (-0.006~ 0.004)	3771.28	-0.00706173	-0.0145888	0.654	0.998
	visual network -- right-cerebellum-cortex	0.463652	0.001 (-0.004~ 0.006)	3667.18	0.0073045	0.0153128	0.643	0.998
	visual network -- right-thalamus-proper	-1.73673	-0.004 (-0.009~ 0.001)	3630.28	-0.0270996	-0.0576492	0.083	0.998
	visual network -- right-caudate	0.404019	0.001 (-0.002~ 0.003)	3778.42	0.00634263	0.0131455	0.686	0.998
	visual network -- right-putamen	1.7201	0.006 (-0.001~ 0.013)	3720.36	0.0269883	0.0564015	0.085	0.998
	visual network -- right-pallidum	0.521113	0.002 (-0.005~ 0.008)	3737.98	0.00802569	0.0170468	0.602	0.998
	visual network -- right-hippocampus	-0.358433	-0.001 (-0.009~ 0.006)	3696.52	-0.00553412	-0.0117907	0.72	0.998
	visual network -- right-amygdala	-0.0910537	0 (-0.008~ 0.007)	3680.09	-0.00144128	-0.00300191	0.927	0.998
	visual network -- right-accumbens-area	-0.276602	-0.001 (-0.005~ 0.004)	3753.81	-0.00430832	-0.00902919	0.782	0.998
	visual network -- right-ventraldc	0.375131	0.001 (-0.005~ 0.007)	3681.37	0.00581328	0.0123654	0.708	0.998

## Sheet: Tobacco-- 2year
Measure		T-Value	b (95% CI)	Degrees of freedom	β	Cohen's D	P value	FDR-adjusted P value
Average correlation within networks	auditory network -- auditory network	-1.69874	-0.006 (-0.013~ 0.001)	3736.6	-0.0267303	-0.0555801	0.089	0.293
	cingulo-opercular network -- cingulo-opercular network	-1.40003	-0.004 (-0.011~ 0.002)	3767.1	-0.0208517	-0.045621	0.162	0.405
	cingulo-parietal network -- cingulo-parietal network	-1.24982	-0.012 (-0.03~ 0.007)	3598.79	-0.0196288	-0.0416677	0.211	0.456
	default network -- default network	-1.33676	-0.004 (-0.009~ 0.002)	3705.28	-0.0192744	-0.043921	0.181	0.424
	dorsal attention network -- dorsal attention network	-1.54446	-0.005 (-0.011~ 0.001)	3638.26	-0.0239833	-0.0512107	0.123	0.354
	fronto-parietal network -- fronto-parietal network	-0.399636	-0.001 (-0.006~ 0.004)	3696.04	-0.00609787	-0.013147	0.689	0.847
	retrosplenial temporal network -- retrosplenial temporal network	-1.46708	-0.008 (-0.02~ 0.003)	3710.63	-0.0222507	-0.0481681	0.142	0.379
	sensorimotor hand network -- sensorimotor hand network	1.14966	0.005 (-0.003~ 0.013)	3706.63	0.0176846	0.0377666	0.25	0.501
	sensorimotor mouth network -- sensorimotor mouth network	-0.187951	-0.001 (-0.015~ 0.012)	3731.74	-0.00292721	-0.00615344	0.851	0.94
	salience network -- salience network	-0.619711	-0.003 (-0.015~ 0.008)	3716	-0.00970908	-0.0203321	0.535	0.769
	ventral attention network -- ventral attention network	-2.67186	-0.008 (-0.013~ -0.002)	3716.23	-0.0418415	-0.0876582	0.008	0.071
	visual network -- visual network	-1.89049	-0.008 (-0.017~ 0)	3716.81	-0.0266977	-0.0620183	0.059	0.237
Average correlation between networks	auditory network -- cingulo-opercular network	-1.69057	-0.004 (-0.009~ 0.001)	3605.32	-0.0264934	-0.0563109	0.091	0.293
	auditory network -- cingulo-parietal network	-0.67209	-0.002 (-0.009~ 0.004)	3720.82	-0.0105094	-0.0220363	0.502	0.738
	auditory network -- default network	-0.240243	-0.001 (-0.005~ 0.004)	3651.05	-0.00371728	-0.00795193	0.81	0.934
	auditory network -- dorsal attention network	1.26848	0.003 (-0.001~ 0.007)	3598.42	0.0197887	0.0422921	0.205	0.448
	auditory network -- fronto-parietal network	-0.985249	-0.002 (-0.007~ 0.002)	3781.59	-0.0152909	-0.0320434	0.325	0.586
	auditory network -- retrosplenial temporal network	0.449732	0.001 (-0.005~ 0.007)	3646.65	0.0069166	0.0148949	0.653	0.821
	auditory network -- sensorimotor hand network	1.90172	0.006 (0~ 0.013)	3729.48	0.029597	0.0622807	0.057	0.234
	auditory network -- sensorimotor mouth network	-0.217848	-0.001 (-0.008~ 0.006)	3636.81	-0.00337616	-0.00722477	0.828	0.934
	auditory network -- salience network	-2.26381	-0.007 (-0.013~ -0.001)	3610.67	-0.0349916	-0.0753488	0.024	0.15
	auditory network -- ventral attention network	-0.0245982	0 (-0.005~ 0.005)	3718.35	-0.00038744	-0.000806784	0.98	0.989
	auditory network -- visual network	1.4134	0.004 (-0.002~ 0.01)	3744.11	0.0217088	0.0461979	0.158	0.4
	cingulo-opercular network -- cingulo-parietal network	-0.0617369	0 (-0.007~ 0.007)	3649.06	-0.000962494	-0.00204402	0.951	0.982
	cingulo-opercular network -- default network	1.35145	0.003 (-0.002~ 0.008)	3748.87	0.020169	0.044145	0.177	0.419
	cingulo-opercular network -- dorsal attention network	0.450625	0.001 (-0.003~ 0.005)	3717.38	0.00707358	0.0147818	0.652	0.821
	cingulo-opercular network -- fronto-parietal network	1.04091	0.002 (-0.002~ 0.006)	3722.76	0.0162532	0.0341203	0.298	0.561
	cingulo-opercular network -- retrosplenial temporal network	1.83747	0.006 (0~ 0.012)	3743.84	0.02813	0.0600609	0.066	0.256
	cingulo-opercular network -- sensorimotor hand network	-0.517798	-0.001 (-0.006~ 0.004)	3740.21	-0.00816999	-0.0169333	0.605	0.819
	cingulo-opercular network -- sensorimotor mouth network	-1.36943	-0.004 (-0.01~ 0.002)	3583.95	-0.0214931	-0.0457498	0.171	0.414
	cingulo-opercular network -- salience network	-1.02418	-0.003 (-0.01~ 0.003)	3595.62	-0.0160947	-0.0341602	0.306	0.567
	cingulo-opercular network -- ventral attention network	-0.22385	-0.001 (-0.005~ 0.004)	3751.03	-0.00347982	-0.00730991	0.823	0.934
	cingulo-opercular network -- visual network	-0.360407	-0.001 (-0.007~ 0.005)	3688.75	-0.00566302	-0.0118682	0.719	0.874
	cingulo-parietal network -- default network	0.830066	0.003 (-0.004~ 0.01)	3580.97	0.0131205	0.0277423	0.407	0.664
	cingulo-parietal network -- dorsal attention network	-0.675102	-0.003 (-0.01~ 0.005)	3581.56	-0.0106488	-0.0225613	0.5	0.738
	cingulo-parietal network -- fronto-parietal network	1.36673	0.004 (-0.002~ 0.011)	3675.98	0.0213364	0.0450844	0.172	0.414
	cingulo-parietal network -- retrosplenial temporal network	-1.18267	-0.006 (-0.016~ 0.004)	3699.4	-0.0187866	-0.038889	0.237	0.493
	cingulo-parietal network -- sensorimotor hand network	-0.0656605	0 (-0.007~ 0.007)	3682.11	-0.00102934	-0.00216414	0.948	0.982
	cingulo-parietal network -- sensorimotor mouth network	-0.0755359	0 (-0.008~ 0.008)	3565.36	-0.00118787	-0.00253006	0.94	0.982
	cingulo-parietal network -- salience network	1.05667	0.005 (-0.004~ 0.014)	3698.67	0.016471	0.0347494	0.291	0.556
	cingulo-parietal network -- ventral attention network	0.0834316	0 (-0.006~ 0.006)	3540.79	0.00130884	0.00280421	0.934	0.982
	cingulo-parietal network -- visual network	-1.50544	-0.007 (-0.015~ 0.002)	3593.78	-0.023823	-0.0502247	0.132	0.366
	default network -- dorsal attention network	2.07324	0.005 (0~ 0.01)	3714.9	0.0300175	0.068031	0.038	0.186
	default network -- fronto-parietal network	0.523461	0.001 (-0.003~ 0.005)	3694.63	0.00828067	0.0172238	0.601	0.819
	default network -- retrosplenial temporal network	-0.848619	-0.003 (-0.009~ 0.003)	3679.55	-0.0134347	-0.0279798	0.396	0.655
	default network -- sensorimotor hand network	0.905711	0.002 (-0.002~ 0.006)	3702.58	0.0141628	0.0297692	0.365	0.621
	default network -- sensorimotor mouth network	-0.201087	-0.001 (-0.005~ 0.004)	3573.23	-0.0031061	-0.00672797	0.841	0.936
	default network -- salience network	0.474985	0.001 (-0.004~ 0.007)	3535.14	0.00745008	0.0159774	0.635	0.821
	default network -- ventral attention network	-1.44259	-0.003 (-0.008~ 0.001)	3705.8	-0.0225954	-0.0473949	0.149	0.394
	default network -- visual network	-0.277956	-0.001 (-0.005~ 0.004)	3606.14	-0.00411397	-0.00925731	0.781	0.919
	dorsal attention network -- fronto-parietal network	-0.193791	0 (-0.004~ 0.004)	3643.55	-0.00298964	-0.00642099	0.846	0.938
	dorsal attention network -- retrosplenial temporal network	-0.703217	-0.002 (-0.008~ 0.004)	3740.59	-0.0110422	-0.0229959	0.482	0.73
	dorsal attention network -- sensorimotor hand network	-0.67255	-0.001 (-0.006~ 0.003)	3634.81	-0.0105693	-0.0223107	0.501	0.738
	dorsal attention network -- sensorimotor mouth network	0.60535	0.002 (-0.003~ 0.007)	3543.19	0.00917807	0.0203395	0.545	0.774
	dorsal attention network -- salience network	0.634826	0.002 (-0.004~ 0.008)	3704.62	0.00998099	0.0208599	0.526	0.762
	dorsal attention network -- ventral attention network	3.05743	0.007 (0.003~ 0.012)	3755.33	0.0467867	0.0997844	0.002	0.053
	dorsal attention network -- visual network	-0.481817	-0.001 (-0.006~ 0.004)	3702.01	-0.00744787	-0.0158378	0.63	0.821
	fronto-parietal network -- retrosplenial temporal network	-0.620087	-0.002 (-0.007~ 0.004)	3729.1	-0.00973356	-0.0203086	0.535	0.769
	fronto-parietal network -- sensorimotor hand network	-0.148055	0 (-0.005~ 0.004)	3678.24	-0.00231335	-0.00488239	0.882	0.951
	fronto-parietal network -- sensorimotor mouth network	0.108441	0 (-0.005~ 0.005)	3649.43	0.00168614	0.00359015	0.914	0.974
	fronto-parietal network -- salience network	0.00617647	0 (-0.006~ 0.006)	3738.05	9.76236e-05	0.000202045	0.995	0.995
	fronto-parietal network -- ventral attention network	1.64782	0.003 (-0.001~ 0.007)	3733.01	0.0258603	0.0539398	0.099	0.312
	fronto-parietal network -- visual network	0.0625189	0 (-0.004~ 0.004)	3693.76	0.000947039	0.00205735	0.95	0.982
	retrosplenial temporal network -- sensorimotor hand network	0.468378	0.001 (-0.004~ 0.007)	3617.69	0.00731521	0.0155744	0.64	0.821
	retrosplenial temporal network -- sensorimotor mouth network	0.762644	0.003 (-0.004~ 0.009)	3522.63	0.0120023	0.0256991	0.446	0.7
	retrosplenial temporal network -- salience network	1.48428	0.006 (-0.002~ 0.014)	3743.6	0.0228918	0.0485177	0.138	0.37
	retrosplenial temporal network -- ventral attention network	0.509644	0.001 (-0.004~ 0.007)	3702.82	0.00787027	0.0167506	0.61	0.821
	retrosplenial temporal network -- visual network	-0.781482	-0.003 (-0.011~ 0.005)	3732.34	-0.01206	-0.0255834	0.435	0.69
	sensorimotor hand network -- sensorimotor mouth network	2.1436	0.011 (0.001~ 0.021)	3694.7	0.0327279	0.0705316	0.032	0.172
	sensorimotor hand network -- salience network	-1.37779	-0.004 (-0.01~ 0.002)	3599.05	-0.0213392	-0.0459323	0.168	0.414
	sensorimotor hand network -- ventral attention network	1.16414	0.003 (-0.002~ 0.007)	3618.73	0.018393	0.038704	0.244	0.499
	sensorimotor hand network -- visual network	0.905123	0.003 (-0.003~ 0.009)	3717.93	0.0140084	0.0296884	0.365	0.621
	sensorimotor mouth network -- salience network	-0.433409	-0.002 (-0.008~ 0.005)	3495.2	-0.00676288	-0.014662	0.665	0.83
	sensorimotor mouth network -- ventral attention network	-0.38953	-0.001 (-0.006~ 0.004)	3725.99	-0.00612747	-0.0127629	0.697	0.853
	sensorimotor mouth network -- visual network	0.465322	0.002 (-0.005~ 0.008)	3699.29	0.00735243	0.0153012	0.642	0.821
	salience network -- ventral attention network	-0.522847	-0.002 (-0.007~ 0.004)	3688.52	-0.00802121	-0.0172178	0.601	0.819
	salience network -- visual network	0.0327232	0 (-0.006~ 0.006)	3635.48	0.000506475	0.00108544	0.974	0.987
	ventral attention network -- visual network	0.827939	0.002 (-0.003~ 0.007)	3695.07	0.0126986	0.0272406	0.408	0.664
Average correlation between networks -- subcortical regions	auditory network -- left-cerebellum-cortex	-2.47063	-0.011 (-0.021~ -0.002)	3699.18	-0.037445	-0.081243	0.014	0.106
	auditory network -- left-thalamus-proper	-1.04852	-0.004 (-0.012~ 0.004)	3605.99	-0.0156024	-0.0349215	0.294	0.56
	auditory network -- left-caudate	1.42167	0.008 (-0.003~ 0.019)	3578.23	0.0222198	0.0475329	0.155	0.399
	auditory network -- left-putamen	2.12894	0.008 (0.001~ 0.015)	3683.07	0.0325716	0.0701598	0.033	0.176
	auditory network -- left-pallidum	-2.45181	-0.008 (-0.015~ -0.002)	3560	-0.0383798	-0.082185	0.014	0.109
	auditory network -- brain-stem	0.243537	0.001 (-0.007~ 0.008)	3634.66	0.00377929	0.00807911	0.808	0.934
	auditory network -- left-hippocampus	1.29766	0.002 (-0.001~ 0.006)	3637.36	0.0192855	0.0430327	0.194	0.44
	auditory network -- left-amygdala	1.94992	0.009 (0~ 0.018)	3619.5	0.0304262	0.064822	0.051	0.218
	auditory network -- left-accumbens-area	-2.01222	-0.009 (-0.019~ 0)	3720.18	-0.0314527	-0.0659818	0.044	0.202
	auditory network -- left-ventraldc	-2.21944	-0.013 (-0.024~ -0.001)	3728.32	-0.0341839	-0.072697	0.027	0.15
	auditory network -- right-cerebellum-cortex	0.154842	0.001 (-0.009~ 0.011)	3689.17	0.00234467	0.00509863	0.877	0.951
	auditory network -- right-thalamus-proper	-1.97716	-0.007 (-0.013~ 0)	3559.78	-0.0305198	-0.0662765	0.048	0.207
	auditory network -- right-caudate	-1.59738	-0.007 (-0.016~ 0.002)	3610.78	-0.0246903	-0.0531665	0.11	0.331
	auditory network -- right-putamen	-2.73711	-0.015 (-0.025~ -0.004)	3779.09	-0.0425185	-0.0890489	0.006	0.068
	auditory network -- right-pallidum	-0.456755	-0.002 (-0.01~ 0.006)	3758.84	-0.00715363	-0.0149	0.648	0.821
	auditory network -- right-hippocampus	2.27898	0.013 (0.002~ 0.024)	3651.18	0.0350177	0.0754318	0.023	0.15
	auditory network -- right-amygdala	0.983249	0.003 (-0.003~ 0.01)	3644.32	0.0155321	0.032575	0.326	0.586
	auditory network -- right-accumbens-area	-0.323576	-0.001 (-0.007~ 0.005)	3651.32	-0.0051108	-0.0107098	0.746	0.89
	auditory network -- right-ventraldc	3.13661	0.011 (0.004~ 0.018)	3622	0.0485915	0.104236	0.002	0.044
	cingulo-opercular network -- left-cerebellum-cortex	-1.09111	-0.002 (-0.006~ 0.002)	3675.1	-0.0170515	-0.0359968	0.275	0.53
	cingulo-opercular network -- left-thalamus-proper	-1.52669	-0.007 (-0.016~ 0.002)	3661.62	-0.0236466	-0.0504595	0.127	0.36
	cingulo-opercular network -- left-caudate	-3.2506	-0.017 (-0.028~ -0.007)	3781.94	-0.0506503	-0.105715	0.001	0.039
	cingulo-opercular network -- left-putamen	-2.66947	-0.017 (-0.029~ -0.004)	3711.74	-0.0417377	-0.0876328	0.008	0.071
	cingulo-opercular network -- left-pallidum	2.90174	0.014 (0.005~ 0.024)	3543.01	0.0455037	0.0974996	0.004	0.06
	cingulo-opercular network -- brain-stem	-2.09315	-0.008 (-0.015~ 0)	3721.33	-0.0320734	-0.0686249	0.036	0.186
	cingulo-opercular network -- left-hippocampus	-0.226564	-0.001 (-0.009~ 0.007)	3584.2	-0.00347606	-0.00756876	0.821	0.934
	cingulo-opercular network -- left-amygdala	-3.7576	-0.018 (-0.028~ -0.009)	3766.32	-0.0571015	-0.122457	<0.001	0.011
	cingulo-opercular network -- left-accumbens-area	-2.04931	-0.008 (-0.015~ 0)	3655.89	-0.0316828	-0.0677863	0.041	0.194
	cingulo-opercular network -- left-ventraldc	1.80371	0.01 (-0.001~ 0.021)	3646.48	0.0278713	0.0597394	0.071	0.266
	cingulo-opercular network -- right-cerebellum-cortex	1.61864	0.006 (-0.001~ 0.012)	3643.07	0.0254639	0.0536346	0.106	0.326
	cingulo-opercular network -- right-thalamus-proper	-1.19652	-0.004 (-0.01~ 0.002)	3591.24	-0.0189038	-0.0399326	0.232	0.49
	cingulo-opercular network -- right-caudate	1.41159	0.005 (-0.002~ 0.011)	3630.47	0.0221618	0.0468551	0.158	0.4
	cingulo-opercular network -- right-putamen	0.949125	0.002 (-0.002~ 0.005)	3604.25	0.0146717	0.0316188	0.343	0.606
	cingulo-opercular network -- right-pallidum	0.690006	0.003 (-0.006~ 0.012)	3608.13	0.0106853	0.0229743	0.49	0.738
	cingulo-opercular network -- right-hippocampus	-3.16417	-0.016 (-0.025~ -0.006)	3753.22	-0.0482196	-0.103297	0.002	0.044
	cingulo-opercular network -- right-amygdala	-2.3499	-0.013 (-0.023~ -0.002)	3691.82	-0.0363678	-0.0773497	0.019	0.137
	cingulo-opercular network -- right-accumbens-area	-0.219855	-0.001 (-0.01~ 0.008)	3555.75	-0.00344561	-0.00737395	0.826	0.934
	cingulo-opercular network -- right-ventraldc	-2.72784	-0.01 (-0.017~ -0.003)	3690.52	-0.0414066	-0.089806	0.006	0.068
	cingulo-parietal network -- left-cerebellum-cortex	-1.39008	-0.006 (-0.014~ 0.002)	3643.56	-0.0215796	-0.0460581	0.165	0.409
	cingulo-parietal network -- left-thalamus-proper	-3.62803	-0.017 (-0.026~ -0.008)	3718.07	-0.0553842	-0.118998	<0.001	0.013
	cingulo-parietal network -- left-caudate	-0.468991	-0.002 (-0.009~ 0.006)	3703.15	-0.00736753	-0.0154138	0.639	0.821
	cingulo-parietal network -- left-putamen	1.78846	0.009 (-0.001~ 0.02)	3568.81	0.0278871	0.0598753	0.074	0.272
	cingulo-parietal network -- left-pallidum	0.898222	0.003 (-0.004~ 0.01)	3507.1	0.0139303	0.0303347	0.369	0.621
	cingulo-parietal network -- brain-stem	-0.40734	-0.001 (-0.007~ 0.005)	3178.21	-0.00636776	-0.0144509	0.684	0.847
	cingulo-parietal network -- left-hippocampus	1.98942	0.006 (0~ 0.012)	3597.21	0.0314424	0.0663397	0.047	0.204
	cingulo-parietal network -- left-amygdala	0.095287	0 (-0.003~ 0.004)	3559.06	0.00147841	0.00319445	0.924	0.975
	cingulo-parietal network -- left-accumbens-area	0.797353	0.004 (-0.006~ 0.013)	3557.83	0.0123394	0.0267355	0.425	0.685
	cingulo-parietal network -- left-ventraldc	-3.26338	-0.015 (-0.023~ -0.006)	3730.45	-0.0503763	-0.106861	0.001	0.039
	cingulo-parietal network -- right-cerebellum-cortex	-2.89336	-0.016 (-0.027~ -0.005)	3570.19	-0.0448421	-0.0968471	0.004	0.06
	cingulo-parietal network -- right-thalamus-proper	0.520062	0.003 (-0.007~ 0.012)	3516.85	0.00805574	0.0175391	0.603	0.819
	cingulo-parietal network -- right-caudate	-1.71378	-0.006 (-0.013~ 0.001)	3656.12	-0.0259245	-0.0566859	0.087	0.293
	cingulo-parietal network -- right-putamen	-0.125513	0 (-0.008~ 0.007)	3592.1	-0.0019668	-0.00418838	0.9	0.963
	cingulo-parietal network -- right-pallidum	-2.81132	-0.011 (-0.019~ -0.003)	3640.06	-0.0433589	-0.0931937	0.005	0.063
	cingulo-parietal network -- right-hippocampus	-0.558012	-0.002 (-0.009~ 0.005)	3603.68	-0.00865531	-0.0185909	0.577	0.806
	cingulo-parietal network -- right-amygdala	2.56453	0.012 (0.003~ 0.022)	3552.72	0.0396419	0.0860512	0.01	0.086
	cingulo-parietal network -- right-accumbens-area	0.841881	0.003 (-0.003~ 0.009)	3523.84	0.0130689	0.0283643	0.4	0.658
	cingulo-parietal network -- right-ventraldc	-0.523293	-0.002 (-0.007~ 0.004)	3564.59	-0.00821025	-0.0175295	0.601	0.819
	default network -- left-cerebellum-cortex	2.62005	0.008 (0.002~ 0.013)	4166.03	0.0407701	0.0811854	0.009	0.077
	default network -- left-thalamus-proper	-0.470897	-0.001 (-0.004~ 0.003)	3600.94	-0.00733237	-0.0156945	0.638	0.821
	default network -- left-caudate	0.167351	0.001 (-0.008~ 0.009)	3588.82	0.00258243	0.00558704	0.867	0.948
	default network -- left-putamen	-2.87963	-0.011 (-0.019~ -0.004)	3721.44	-0.0446841	-0.0944087	0.004	0.06
	default network -- left-pallidum	-2.23531	-0.012 (-0.022~ -0.001)	3681.76	-0.0345863	-0.0736785	0.025	0.15
	default network -- brain-stem	2.61126	0.012 (0.003~ 0.021)	3468.79	0.0405874	0.0886731	0.009	0.077
	default network -- left-hippocampus	-1.14349	-0.004 (-0.01~ 0.003)	3603.27	-0.0176625	-0.0380991	0.253	0.503
	default network -- left-amygdala	0.100996	0 (-0.007~ 0.007)	3552.13	0.00158232	0.00338915	0.92	0.974
	default network -- left-accumbens-area	-3.9755	-0.016 (-0.024~ -0.008)	3671.39	-0.0591839	-0.131222	<0.001	0.008
	default network -- left-ventraldc	-2.69339	-0.01 (-0.016~ -0.003)	3629.77	-0.0398159	-0.0894108	0.007	0.07
	default network -- right-cerebellum-cortex	0.540093	0.003 (-0.007~ 0.012)	3605.05	0.00841305	0.0179905	0.589	0.819
	default network -- right-thalamus-proper	0.447849	0.001 (-0.005~ 0.007)	3619.06	0.00693799	0.0148889	0.654	0.821
	default network -- right-caudate	-2.22162	-0.006 (-0.012~ -0.001)	3581.5	-0.0345851	-0.0742452	0.026	0.15
	default network -- right-putamen	1.28149	0.004 (-0.002~ 0.01)	3702.05	0.0200127	0.0421236	0.2	0.444
	default network -- right-pallidum	-0.75955	-0.002 (-0.006~ 0.002)	3670.24	-0.0115862	-0.0250749	0.448	0.7
	default network -- right-hippocampus	-0.910511	-0.004 (-0.013~ 0.005)	3675.31	-0.0143375	-0.0300378	0.363	0.621
	default network -- right-amygdala	-3.19258	-0.013 (-0.02~ -0.005)	3601.57	-0.0500007	-0.106396	0.001	0.044
	default network -- right-accumbens-area	-2.32793	-0.013 (-0.024~ -0.002)	3728.1	-0.0356909	-0.0762529	0.02	0.142
	default network -- right-ventraldc	0.49591	0.002 (-0.007~ 0.012)	3669.07	0.00760054	0.016374	0.62	0.821
	dorsal attention network -- left-cerebellum-cortex	-1.19299	-0.004 (-0.009~ 0.002)	3566.12	-0.0178722	-0.0399549	0.233	0.49
	dorsal attention network -- left-thalamus-proper	-0.448591	-0.002 (-0.009~ 0.006)	3543.13	-0.0069836	-0.0150726	0.654	0.821
	dorsal attention network -- left-caudate	-1.93356	-0.007 (-0.014~ 0)	3603.78	-0.0300342	-0.0644182	0.053	0.223
	dorsal attention network -- left-putamen	0.204129	0.001 (-0.007~ 0.008)	3722.4	0.00310989	0.00669151	0.838	0.936
	dorsal attention network -- left-pallidum	-0.603676	-0.003 (-0.015~ 0.008)	3630.66	-0.00948978	-0.0200374	0.546	0.774
	dorsal attention network -- brain-stem	-0.051656	0 (-0.008~ 0.007)	3695.14	-0.000767974	-0.00169955	0.959	0.982
	dorsal attention network -- left-hippocampus	0.94149	0.003 (-0.003~ 0.01)	3650.14	0.014561	0.0311667	0.347	0.609
	dorsal attention network -- left-amygdala	1.81079	0.006 (0~ 0.012)	3648.5	0.0283661	0.0599573	0.07	0.265
	dorsal attention network -- left-accumbens-area	0.172901	0 (-0.004~ 0.004)	3683.41	0.00265698	0.00569774	0.863	0.946
	dorsal attention network -- left-ventraldc	-1.30594	-0.007 (-0.018~ 0.004)	3724.46	-0.0204419	-0.0427979	0.192	0.44
	dorsal attention network -- right-cerebellum-cortex	-0.454779	-0.002 (-0.009~ 0.006)	3567.26	-0.0071194	-0.0152287	0.649	0.821
	dorsal attention network -- right-thalamus-proper	-1.83208	-0.008 (-0.017~ 0.001)	3682.66	-0.0285246	-0.06038	0.067	0.256
	dorsal attention network -- right-caudate	0.13174	0.001 (-0.009~ 0.011)	3651.46	0.00207057	0.00436029	0.895	0.961
	dorsal attention network -- right-putamen	-1.70772	-0.006 (-0.012~ 0.001)	3451.99	-0.026157	-0.0581314	0.088	0.293
	dorsal attention network -- right-pallidum	-2.24404	-0.009 (-0.017~ -0.001)	3554.7	-0.0348965	-0.0752763	0.025	0.15
	dorsal attention network -- right-hippocampus	1.90239	0.007 (0~ 0.014)	3624.1	0.0299177	0.0632019	0.057	0.234
	dorsal attention network -- right-amygdala	1.76464	0.006 (-0.001~ 0.013)	3617.37	0.0272008	0.0586798	0.078	0.277
	dorsal attention network -- right-accumbens-area	-1.60994	-0.008 (-0.019~ 0.002)	3534.55	-0.0252432	-0.0541592	0.108	0.326
	dorsal attention network -- right-ventraldc	-0.90739	-0.003 (-0.009~ 0.003)	3630.64	-0.0140486	-0.0301184	0.364	0.621
	fronto-parietal network -- left-cerebellum-cortex	2.17935	0.007 (0.001~ 0.013)	3625.82	0.0340448	0.072386	0.029	0.163
	fronto-parietal network -- left-thalamus-proper	0.916115	0.003 (-0.003~ 0.009)	3622.62	0.0143115	0.0304417	0.36	0.621
	fronto-parietal network -- left-caudate	0.259207	0.001 (-0.003~ 0.005)	3667.81	0.00397182	0.00856001	0.795	0.929
	fronto-parietal network -- left-putamen	-1.15472	-0.005 (-0.015~ 0.004)	3646.21	-0.0178534	-0.038246	0.248	0.5
	fronto-parietal network -- left-pallidum	2.25117	0.008 (0.001~ 0.015)	3490.57	0.0351315	0.0762063	0.024	0.15
	fronto-parietal network -- brain-stem	1.03571	0.005 (-0.004~ 0.014)	3522.88	0.0162682	0.0348995	0.3	0.561
	fronto-parietal network -- left-hippocampus	-0.321964	-0.002 (-0.011~ 0.008)	3482.04	-0.00487166	-0.0109124	0.747	0.89
	fronto-parietal network -- left-amygdala	-0.463718	-0.001 (-0.008~ 0.005)	3652.9	-0.00726712	-0.015345	0.643	0.821
	fronto-parietal network -- left-accumbens-area	-0.228766	-0.001 (-0.008~ 0.006)	3513.3	-0.00356296	-0.00771907	0.819	0.934
	fronto-parietal network -- left-ventraldc	-0.991324	-0.003 (-0.01~ 0.003)	3621.01	-0.0155002	-0.0329482	0.322	0.586
	fronto-parietal network -- right-cerebellum-cortex	-1.00201	-0.003 (-0.009~ 0.003)	3579.69	-0.0156285	-0.0334949	0.316	0.583
	fronto-parietal network -- right-thalamus-proper	0.408013	0.002 (-0.008~ 0.012)	3613.95	0.00634172	0.0135741	0.683	0.847
	fronto-parietal network -- right-caudate	-0.151161	0 (-0.007~ 0.006)	3555.08	-0.00228518	-0.00507044	0.88	0.951
	fronto-parietal network -- right-putamen	-1.17107	-0.004 (-0.009~ 0.002)	3666.87	-0.0175287	-0.0386781	0.242	0.496
	fronto-parietal network -- right-pallidum	0.322047	0.001 (-0.005~ 0.007)	3636.8	0.00495687	0.0106804	0.747	0.89
	fronto-parietal network -- right-hippocampus	-2.02352	-0.004 (-0.007~ 0)	3614.2	-0.0312535	-0.067318	0.043	0.2
	fronto-parietal network -- right-amygdala	-0.597584	-0.003 (-0.011~ 0.006)	3610.99	-0.00924417	-0.0198891	0.55	0.776
	fronto-parietal network -- right-accumbens-area	-1.30313	-0.004 (-0.01~ 0.002)	3596.59	-0.0202056	-0.0434583	0.193	0.44
	fronto-parietal network -- right-ventraldc	-0.202598	-0.001 (-0.009~ 0.007)	4191.07	-0.00315714	-0.00625895	0.839	0.936
	retrosplenial temporal network -- left-cerebellum-cortex	1.83275	0.007 (0~ 0.014)	3640.14	0.0280342	0.0607538	0.067	0.256
	retrosplenial temporal network -- left-thalamus-proper	-2.25754	-0.007 (-0.014~ -0.001)	3496.32	-0.0353724	-0.0763588	0.024	0.15
	retrosplenial temporal network -- left-caudate	1.17769	0.004 (-0.003~ 0.011)	3555.22	0.0183585	0.0395028	0.239	0.494
	retrosplenial temporal network -- left-putamen	2.14991	0.004 (0~ 0.008)	3644.28	0.032643	0.0712269	0.032	0.172
	retrosplenial temporal network -- left-pallidum	0.713143	0.003 (-0.006~ 0.012)	3643.49	0.0112229	0.0236291	0.476	0.724
	retrosplenial temporal network -- brain-stem	-2.08639	-0.009 (-0.018~ -0.001)	3701.58	-0.0324486	-0.0685853	0.037	0.186
	retrosplenial temporal network -- left-hippocampus	-2.97502	-0.016 (-0.027~ -0.006)	3700.17	-0.0458016	-0.0978157	0.003	0.06
	retrosplenial temporal network -- left-amygdala	1.29057	0.007 (-0.003~ 0.017)	3745.34	0.0195101	0.0421759	0.197	0.44
	retrosplenial temporal network -- left-accumbens-area	-0.898003	-0.003 (-0.01~ 0.004)	3646.48	-0.0137124	-0.029742	0.369	0.621
	retrosplenial temporal network -- left-ventraldc	-1.78237	-0.008 (-0.017~ 0.001)	3642.86	-0.02738	-0.0590617	0.075	0.272
	retrosplenial temporal network -- right-cerebellum-cortex	-2.81952	-0.015 (-0.026~ -0.005)	3773.77	-0.0438423	-0.0917946	0.005	0.063
	retrosplenial temporal network -- right-thalamus-proper	-0.55952	-0.002 (-0.01~ 0.006)	3762.46	-0.00870685	-0.0182436	0.576	0.806
	retrosplenial temporal network -- right-caudate	1.49045	0.008 (-0.003~ 0.02)	3697.94	0.0229883	0.0490195	0.136	0.369
	retrosplenial temporal network -- right-putamen	1.74808	0.006 (-0.001~ 0.013)	3649.96	0.0274223	0.0578692	0.081	0.28
	retrosplenial temporal network -- right-pallidum	0.265732	0.001 (-0.006~ 0.007)	3671.03	0.00417794	0.00877161	0.79	0.927
	retrosplenial temporal network -- right-hippocampus	3.92525	0.013 (0.007~ 0.02)	3554.42	0.0613637	0.131678	<0.001	0.008
	retrosplenial temporal network -- right-amygdala	-0.358501	-0.001 (-0.004~ 0.003)	3651.02	-0.00558177	-0.0118663	0.72	0.874
	retrosplenial temporal network -- right-accumbens-area	-2.07185	-0.01 (-0.019~ -0.001)	3626.9	-0.0320835	-0.0688049	0.038	0.186
	retrosplenial temporal network -- right-ventraldc	-2.75685	-0.015 (-0.025~ -0.004)	3762.76	-0.042885	-0.0898855	0.006	0.068
	sensorimotor hand network -- left-cerebellum-cortex	-2.71539	-0.017 (-0.029~ -0.005)	3711.19	-0.0420934	-0.0891466	0.007	0.068
	sensorimotor hand network -- left-thalamus-proper	1.85014	0.009 (-0.001~ 0.019)	3560.15	0.0290936	0.0620154	0.064	0.256
	sensorimotor hand network -- left-caudate	-2.43847	-0.009 (-0.016~ -0.002)	3699.97	-0.0373295	-0.0801766	0.015	0.11
	sensorimotor hand network -- left-putamen	-1.64625	-0.007 (-0.016~ 0.001)	3670.82	-0.0251117	-0.0543431	0.1	0.312
	sensorimotor hand network -- left-pallidum	-3.6841	-0.019 (-0.028~ -0.009)	3791.72	-0.0559485	-0.119659	<0.001	0.012
	sensorimotor hand network -- brain-stem	-2.25163	-0.009 (-0.016~ -0.001)	3710.11	-0.0344515	-0.0739322	0.024	0.15
	sensorimotor hand network -- left-hippocampus	0.07296	0 (-0.011~ 0.011)	3699.01	0.0011337	0.00239923	0.942	0.982
	sensorimotor hand network -- left-amygdala	2.03703	0.007 (0~ 0.014)	3623	0.0319677	0.0676851	0.042	0.196
	sensorimotor hand network -- left-accumbens-area	-1.70023	-0.006 (-0.012~ 0.001)	3487.78	-0.0267732	-0.057579	0.089	0.293
	sensorimotor hand network -- left-ventraldc	0.884003	0.003 (-0.004~ 0.009)	3664.59	0.0139126	0.0292059	0.377	0.627
	sensorimotor hand network -- right-cerebellum-cortex	1.12555	0.002 (-0.002~ 0.006)	3652.29	0.0175332	0.0372486	0.26	0.514
	sensorimotor hand network -- right-thalamus-proper	0.791803	0.004 (-0.005~ 0.013)	3613.09	0.0122082	0.0263456	0.429	0.687
	sensorimotor hand network -- right-caudate	-2.78194	-0.014 (-0.024~ -0.004)	3751.64	-0.0423657	-0.090838	0.005	0.066
	sensorimotor hand network -- right-putamen	-2.6254	-0.014 (-0.025~ -0.004)	3704.25	-0.0403956	-0.0862732	0.009	0.077
	sensorimotor hand network -- right-pallidum	-0.10158	0 (-0.009~ 0.009)	3558.32	-0.00159528	-0.00340576	0.919	0.974
	sensorimotor hand network -- right-hippocampus	-2.00728	-0.007 (-0.014~ 0)	3712.55	-0.0308079	-0.0658873	0.045	0.202
	sensorimotor hand network -- right-amygdala	-1.42165	-0.006 (-0.015~ 0.002)	3624.02	-0.0221751	-0.0472309	0.155	0.399
	sensorimotor hand network -- right-accumbens-area	-3.8916	-0.018 (-0.027~ -0.009)	3707.44	-0.0594489	-0.127826	<0.001	0.008
	sensorimotor hand network -- right-ventraldc	-0.218272	-0.001 (-0.009~ 0.007)	3704.68	-0.00341695	-0.00717221	0.827	0.934
	sensorimotor mouth network -- left-cerebellum-cortex	0.312036	0.002 (-0.009~ 0.012)	3607.88	0.00486871	0.0103898	0.755	0.896
	sensorimotor mouth network -- left-thalamus-proper	0.728162	0.003 (-0.004~ 0.009)	3554.05	0.0113079	0.0244285	0.467	0.714
	sensorimotor mouth network -- left-caudate	0.780645	0.003 (-0.004~ 0.009)	3487.76	0.0122614	0.0264369	0.435	0.69
	sensorimotor mouth network -- left-putamen	2.74754	0.009 (0.002~ 0.015)	3593.28	0.0432621	0.0916702	0.006	0.068
	sensorimotor mouth network -- left-pallidum	0.0221846	0 (-0.003~ 0.004)	3555.92	0.000344116	0.000744056	0.982	0.989
	sensorimotor mouth network -- brain-stem	0.0562648	0 (-0.009~ 0.009)	3571.42	0.000870151	0.00188298	0.955	0.982
	sensorimotor mouth network -- left-hippocampus	-3.00958	-0.013 (-0.022~ -0.005)	3711.4	-0.0465004	-0.0988022	0.003	0.058
	sensorimotor mouth network -- left-amygdala	-2.91269	-0.016 (-0.027~ -0.005)	3646.6	-0.045192	-0.0964673	0.004	0.06
	sensorimotor mouth network -- left-accumbens-area	1.12088	0.006 (-0.004~ 0.015)	3530.4	0.0172834	0.0377291	0.262	0.515
	sensorimotor mouth network -- left-ventraldc	-2.23455	-0.008 (-0.015~ -0.001)	3669.15	-0.0338314	-0.0737799	0.026	0.15
	sensorimotor mouth network -- right-cerebellum-cortex	-0.530651	-0.002 (-0.01~ 0.006)	3557.92	-0.00835145	-0.0177927	0.596	0.819
	sensorimotor mouth network -- right-thalamus-proper	-2.84608	-0.012 (-0.02~ -0.004)	3721.45	-0.0444858	-0.0933085	0.004	0.062
	sensorimotor mouth network -- right-caudate	-0.648702	-0.002 (-0.01~ 0.005)	3677.29	-0.0100337	-0.021395	0.517	0.753
	sensorimotor mouth network -- right-putamen	0.687453	0.003 (-0.006~ 0.013)	3540.6	0.0106202	0.0231065	0.492	0.738
	sensorimotor mouth network -- right-pallidum	1.19078	0.004 (-0.002~ 0.01)	3524.81	0.0182846	0.0401138	0.234	0.49
	sensorimotor mouth network -- right-hippocampus	-0.00701989	0 (-0.006~ 0.006)	3583.48	-0.000110298	-0.000234535	0.994	0.995
	sensorimotor mouth network -- right-amygdala	1.74091	0.005 (-0.001~ 0.011)	4164.52	0.0271366	0.0539542	0.082	0.281
	sensorimotor mouth network -- right-accumbens-area	1.65889	0.003 (-0.001~ 0.006)	3642.14	0.0259477	0.0549756	0.097	0.31
	sensorimotor mouth network -- right-ventraldc	0.200077	0.001 (-0.008~ 0.009)	3490.9	0.00307425	0.00677264	0.841	0.936
	salience network -- left-cerebellum-cortex	-1.42786	-0.005 (-0.013~ 0.002)	3646.55	-0.0222529	-0.0472907	0.153	0.399
	salience network -- left-thalamus-proper	-2.31235	-0.013 (-0.023~ -0.002)	3718.39	-0.0356454	-0.0758412	0.021	0.145
	salience network -- left-caudate	0.989639	0.005 (-0.005~ 0.014)	3567.58	0.0155452	0.0331375	0.322	0.586
	salience network -- left-putamen	-1.33896	-0.004 (-0.01~ 0.002)	3595	-0.02082	-0.0446631	0.181	0.424
	salience network -- left-pallidum	-1.54732	-0.006 (-0.013~ 0.001)	3533.04	-0.0241391	-0.0520637	0.122	0.354
	salience network -- brain-stem	-0.811504	-0.003 (-0.01~ 0.004)	3699.55	-0.0126379	-0.0266837	0.417	0.675
	salience network -- left-hippocampus	1.36208	0.005 (-0.002~ 0.013)	3690.72	0.0208316	0.0448411	0.173	0.414
	salience network -- left-amygdala	-1.09893	-0.006 (-0.018~ 0.005)	3512.09	-0.0170892	-0.0370865	0.272	0.527
	salience network -- left-accumbens-area	-0.344854	-0.001 (-0.008~ 0.006)	3673.84	-0.00512396	-0.011379	0.73	0.883
	salience network -- left-ventraldc	1.26342	0.004 (-0.002~ 0.011)	3447.57	0.0195141	0.0430349	0.207	0.448
	salience network -- right-cerebellum-cortex	1.21477	0.004 (-0.002~ 0.01)	3623.61	0.0190082	0.0403602	0.225	0.48
	salience network -- right-thalamus-proper	-0.495424	-0.001 (-0.005~ 0.003)	3705.05	-0.00758492	-0.0162783	0.62	0.821
	salience network -- right-caudate	-1.49819	-0.008 (-0.02~ 0.003)	3686.67	-0.0235541	-0.0493492	0.134	0.367
	salience network -- right-putamen	-0.9281	-0.003 (-0.011~ 0.004)	3659.9	-0.0144544	-0.0306825	0.353	0.618
	salience network -- right-pallidum	-0.972185	-0.005 (-0.014~ 0.005)	3658.7	-0.0151056	-0.0321452	0.331	0.589
	salience network -- right-hippocampus	0.745233	0.004 (-0.006~ 0.013)	3602.59	0.0116897	0.0248322	0.456	0.709
	salience network -- right-amygdala	-0.973056	-0.003 (-0.01~ 0.003)	3608.46	-0.0149852	-0.0323972	0.331	0.589
	salience network -- right-accumbens-area	-1.54629	-0.006 (-0.015~ 0.002)	3669.3	-0.0241649	-0.0510539	0.122	0.354
	salience network -- right-ventraldc	1.60877	0.006 (-0.001~ 0.013)	3696.3	0.0253864	0.0529226	0.108	0.326
	ventral attention network -- left-cerebellum-cortex	2.12092	0.008 (0.001~ 0.015)	3666.8	0.0326985	0.0700505	0.034	0.176
	ventral attention network -- left-thalamus-proper	-1.36369	-0.007 (-0.018~ 0.003)	3570.54	-0.0214565	-0.0456436	0.173	0.414
	ventral attention network -- left-caudate	-0.730445	-0.002 (-0.009~ 0.004)	3650.11	-0.0112931	-0.0241804	0.465	0.714
	ventral attention network -- left-putamen	1.7561	0.005 (-0.001~ 0.012)	3619.52	0.0272931	0.0583785	0.079	0.278
	ventral attention network -- left-pallidum	1.03547	0.003 (-0.003~ 0.009)	3608.41	0.016109	0.0344755	0.301	0.561
	ventral attention network -- brain-stem	-0.304885	-0.001 (-0.005~ 0.003)	3639.23	-0.0046369	-0.0101079	0.76	0.898
	ventral attention network -- left-hippocampus	-1.53572	-0.007 (-0.017~ 0.002)	3714.12	-0.0240058	-0.0503982	0.125	0.357
	ventral attention network -- left-amygdala	1.29005	0.005 (-0.002~ 0.012)	3649.34	0.0201489	0.0427099	0.197	0.44
	ventral attention network -- left-accumbens-area	0.459771	0.002 (-0.007~ 0.011)	3640.19	0.00726043	0.0152409	0.646	0.821
	ventral attention network -- left-ventraldc	1.09925	0.005 (-0.004~ 0.015)	3563.09	0.0165369	0.036831	0.272	0.527
	ventral attention network -- right-cerebellum-cortex	0.403273	0.001 (-0.005~ 0.007)	3676.31	0.0062904	0.0133022	0.687	0.847
	ventral attention network -- right-thalamus-proper	0.604977	0.002 (-0.005~ 0.009)	3479.67	0.00938023	0.0205116	0.545	0.774
	ventral attention network -- right-caudate	-0.892206	-0.003 (-0.009~ 0.003)	3609.1	-0.0139144	-0.0297027	0.372	0.623
	ventral attention network -- right-putamen	0.240438	0.001 (-0.006~ 0.007)	3599.91	0.00375629	0.00801471	0.81	0.934
	ventral attention network -- right-pallidum	-0.0513356	0 (-0.01~ 0.009)	3580.95	-0.000793009	-0.00171573	0.959	0.982
	ventral attention network -- right-hippocampus	0.149687	0 (-0.005~ 0.006)	3478.26	0.00229323	0.00507614	0.881	0.951
	ventral attention network -- right-amygdala	0.0406533	0 (-0.006~ 0.006)	4224.65	0.000605859	0.00125092	0.968	0.984
	ventral attention network -- right-accumbens-area	1.5033	0.004 (-0.001~ 0.01)	3607.81	0.0230658	0.0500557	0.133	0.366
	ventral attention network -- right-ventraldc	-0.457047	-0.001 (-0.004~ 0.003)	3528.51	-0.00704522	-0.0153885	0.648	0.821
	visual network -- left-cerebellum-cortex	0.660522	0.003 (-0.006~ 0.011)	3657.07	0.0102919	0.0218449	0.509	0.745
	visual network -- left-thalamus-proper	-1.98894	-0.006 (-0.012~ 0)	4192.09	-0.0308453	-0.0614379	0.047	0.204
	visual network -- left-caudate	-0.676565	-0.003 (-0.011~ 0.005)	4170.81	-0.0105247	-0.0209522	0.499	0.738
	visual network -- left-putamen	0.182136	0.001 (-0.008~ 0.01)	4205.77	0.00283174	0.00561697	0.855	0.942
	visual network -- left-pallidum	-0.758173	-0.002 (-0.008~ 0.003)	4177.43	-0.0117809	-0.0234609	0.448	0.7
	visual network -- brain-stem	-0.322147	-0.001 (-0.008~ 0.006)	3525.47	-0.00502605	-0.0108512	0.747	0.89
	visual network -- left-hippocampus	-2.48914	-0.011 (-0.019~ -0.002)	3608.2	-0.0386244	-0.0828769	0.013	0.103
	visual network -- left-amygdala	-1.2633	-0.005 (-0.012~ 0.003)	3614.51	-0.0199555	-0.0420255	0.207	0.448
	visual network -- left-accumbens-area	-1.32827	-0.007 (-0.017~ 0.003)	3593.32	-0.0208465	-0.0443168	0.184	0.427
	visual network -- left-ventraldc	2.86913	0.009 (0.003~ 0.016)	3651.45	0.045019	0.0949616	0.004	0.06
	visual network -- right-cerebellum-cortex	-1.50719	-0.005 (-0.011~ 0.001)	3512.58	-0.0236147	-0.0508609	0.132	0.366
	visual network -- right-thalamus-proper	2.87442	0.009 (0.003~ 0.015)	3460.88	0.044594	0.0977208	0.004	0.06
	visual network -- right-caudate	0.730966	0.001 (-0.002~ 0.005)	3682.86	0.0114487	0.0240899	0.465	0.714
	visual network -- right-putamen	-1.69203	-0.008 (-0.017~ 0.001)	3594.87	-0.0264468	-0.0564412	0.091	0.293
	visual network -- right-pallidum	-1.76934	-0.007 (-0.016~ 0.001)	3638.86	-0.0271851	-0.0586624	0.077	0.277
	visual network -- right-hippocampus	-1.57537	-0.008 (-0.018~ 0.002)	3576.52	-0.0242381	-0.0526845	0.115	0.342
	visual network -- right-amygdala	1.15593	0.006 (-0.004~ 0.015)	3524.97	0.0182143	0.038939	0.248	0.5
	visual network -- right-accumbens-area	-0.0463652	0 (-0.006~ 0.006)	3642.95	-0.000719777	-0.00153637	0.963	0.982
	visual network -- right-ventraldc	-4.55208	-0.019 (-0.026~ -0.011)	3554.22	-0.0700826	-0.15271	<0.001	0.002

## Sheet: Marijuana- 2year
Measure		T-Value	b (95% CI)	Degrees of freedom	β	Cohen's D	P value	FDR-adjusted P value
Average correlation within networks	auditory network -- auditory network	-0.17037	-0.001 (-0.012~ 0.01)	3925.37	-0.00263128	-0.00543853	0.865	0.921
	cingulo-opercular network -- cingulo-opercular network	-1.70554	-0.008 (-0.017~ 0.001)	3937.31	-0.0248832	-0.0543615	0.088	0.27
	cingulo-parietal network -- cingulo-parietal network	0.160142	0.002 (-0.025~ 0.029)	3887.7	0.00247657	0.00513674	0.873	0.924
	default network -- default network	-1.86543	-0.007 (-0.015~ 0)	3914.28	-0.0263857	-0.0596326	0.062	0.221
	dorsal attention network -- dorsal attention network	-0.293592	-0.001 (-0.011~ 0.008)	3921.55	-0.00449408	-0.00937659	0.769	0.856
	fronto-parietal network -- fronto-parietal network	0.0612682	0 (-0.008~ 0.008)	3911.65	0.000918558	0.00195923	0.951	0.969
	retrosplenial temporal network -- retrosplenial temporal network	-0.892895	-0.008 (-0.024~ 0.009)	3909.45	-0.0132872	-0.028561	0.372	0.584
	sensorimotor hand network -- sensorimotor hand network	1.78604	0.011 (-0.001~ 0.023)	3898.01	0.0269188	0.0572137	0.074	0.247
	sensorimotor mouth network -- sensorimotor mouth network	0.870785	0.009 (-0.011~ 0.028)	3919.29	0.0132979	0.0278187	0.384	0.589
	salience network -- salience network	0.756786	0.006 (-0.01~ 0.023)	3925.36	0.0116548	0.0241581	0.449	0.637
	ventral attention network -- ventral attention network	0.139847	0.001 (-0.008~ 0.009)	3915.51	0.0021509	0.00446981	0.889	0.93
	visual network -- visual network	-3.81672	-0.025 (-0.037~ -0.012)	3923.06	-0.0527992	-0.121873	<0.001	0.006
Average correlation between networks	auditory network -- cingulo-opercular network	-2.2128	-0.008 (-0.016~ -0.001)	3865.59	-0.034104	-0.0711809	0.027	0.128
	auditory network -- cingulo-parietal network	-1.10568	-0.006 (-0.015~ 0.004)	3931.51	-0.0170065	-0.035268	0.269	0.51
	auditory network -- default network	-0.0575592	0 (-0.007~ 0.006)	3881.74	-0.000875184	-0.0018477	0.954	0.969
	auditory network -- dorsal attention network	0.299669	0.001 (-0.005~ 0.007)	3855.85	0.00460077	0.00965188	0.764	0.856
	auditory network -- fronto-parietal network	-2.72995	-0.009 (-0.015~ -0.003)	3953.9	-0.0415236	-0.0868305	0.006	0.057
	auditory network -- retrosplenial temporal network	1.27433	0.006 (-0.003~ 0.015)	3874.49	0.0192426	0.0409453	0.203	0.428
	auditory network -- sensorimotor hand network	1.16246	0.006 (-0.004~ 0.015)	3936.86	0.0177692	0.037054	0.245	0.493
	auditory network -- sensorimotor mouth network	1.97261	0.011 (0~ 0.022)	3876.69	0.0300392	0.0633636	0.049	0.181
	auditory network -- salience network	-3.67109	-0.017 (-0.026~ -0.008)	3882.94	-0.0558767	-0.117827	<0.001	0.008
	auditory network -- ventral attention network	-0.190137	-0.001 (-0.008~ 0.007)	3927.68	-0.00294211	-0.00606776	0.849	0.918
	auditory network -- visual network	1.33288	0.006 (-0.003~ 0.015)	3935.8	0.0201082	0.0424918	0.183	0.408
	cingulo-opercular network -- cingulo-parietal network	-0.966967	-0.005 (-0.015~ 0.005)	3888.04	-0.0148271	-0.0310153	0.334	0.559
	cingulo-opercular network -- default network	1.35009	0.005 (-0.002~ 0.013)	3930.02	0.0197523	0.0430721	0.177	0.404
	cingulo-opercular network -- dorsal attention network	0.475455	0.002 (-0.005~ 0.008)	3940.37	0.00735287	0.0151485	0.634	0.774
	cingulo-opercular network -- fronto-parietal network	0.0321366	0 (-0.006~ 0.006)	3931.84	0.000493284	0.00102502	0.974	0.976
	cingulo-opercular network -- retrosplenial temporal network	2.17007	0.01 (0.001~ 0.02)	3929.63	0.0325775	0.0692354	0.03	0.137
	cingulo-opercular network -- sensorimotor hand network	-0.832966	-0.003 (-0.01~ 0.004)	3930.33	-0.0128962	-0.0265731	0.405	0.61
	cingulo-opercular network -- sensorimotor mouth network	-1.13906	-0.005 (-0.014~ 0.004)	3857.41	-0.017608	-0.0366801	0.255	0.503
	cingulo-opercular network -- salience network	-0.674284	-0.003 (-0.013~ 0.006)	3927.83	-0.0104801	-0.0215177	0.5	0.672
	cingulo-opercular network -- ventral attention network	-0.799718	-0.003 (-0.01~ 0.004)	3934.11	-0.0121933	-0.0255002	0.424	0.614
	cingulo-opercular network -- visual network	-0.470817	-0.002 (-0.01~ 0.006)	3921.18	-0.00728355	-0.0150374	0.638	0.774
	cingulo-parietal network -- default network	1.05495	0.006 (-0.005~ 0.016)	3908.96	0.0164549	0.0337467	0.292	0.528
	cingulo-parietal network -- dorsal attention network	-1.00757	-0.006 (-0.017~ 0.005)	3885.58	-0.0156773	-0.0323277	0.314	0.543
	cingulo-parietal network -- fronto-parietal network	1.62071	0.008 (-0.002~ 0.017)	3899.81	0.0252171	0.0519055	0.105	0.302
	cingulo-parietal network -- retrosplenial temporal network	0.0631786	0 (-0.015~ 0.016)	3939.32	0.000986922	0.00201321	0.95	0.969
	cingulo-parietal network -- sensorimotor hand network	-0.63544	-0.003 (-0.013~ 0.007)	3915.05	-0.00980915	-0.0203112	0.525	0.684
	cingulo-parietal network -- sensorimotor mouth network	-0.680493	-0.004 (-0.016~ 0.008)	3862.56	-0.0105519	-0.0218986	0.496	0.672
	cingulo-parietal network -- salience network	1.78767	0.012 (-0.001~ 0.026)	3929.08	0.0274338	0.0570389	0.074	0.247
	cingulo-parietal network -- ventral attention network	-1.10292	-0.005 (-0.014~ 0.004)	3894.85	-0.0171027	-0.035345	0.27	0.51
	cingulo-parietal network -- visual network	-1.79738	-0.012 (-0.024~ 0.001)	3923.8	-0.0280703	-0.0573873	0.072	0.247
	default network -- dorsal attention network	0.0533441	0 (-0.007~ 0.007)	3918.93	0.000758297	0.00170425	0.957	0.969
	default network -- fronto-parietal network	-1.68733	-0.005 (-0.011~ 0.001)	3907.12	-0.0261927	-0.0539886	0.092	0.275
	default network -- retrosplenial temporal network	-1.2993	-0.006 (-0.015~ 0.003)	3940.71	-0.0202737	-0.0413955	0.194	0.415
	default network -- sensorimotor hand network	-1.01784	-0.003 (-0.009~ 0.003)	3914.62	-0.0156478	-0.0325361	0.309	0.543
	default network -- sensorimotor mouth network	0.763773	0.003 (-0.004~ 0.01)	3843.83	0.0116063	0.0246384	0.445	0.636
	default network -- salience network	-1.13457	-0.005 (-0.013~ 0.004)	3935.05	-0.0176083	-0.036173	0.257	0.503
	default network -- ventral attention network	-1.29972	-0.005 (-0.011~ 0.002)	3902.04	-0.0199628	-0.0416134	0.194	0.415
	default network -- visual network	2.36678	0.008 (0.001~ 0.015)	3868.86	0.0344243	0.076102	0.018	0.102
	dorsal attention network -- fronto-parietal network	0.300325	0.001 (-0.005~ 0.007)	3868.21	0.00454426	0.00965754	0.764	0.856
	dorsal attention network -- retrosplenial temporal network	-0.643576	-0.003 (-0.012~ 0.006)	3937.56	-0.00992834	-0.0205124	0.52	0.683
	dorsal attention network -- sensorimotor hand network	0.13821	0 (-0.006~ 0.007)	3887.91	0.00214006	0.00443315	0.89	0.93
	dorsal attention network -- sensorimotor mouth network	-0.919455	-0.004 (-0.011~ 0.004)	3835.92	-0.013727	-0.029691	0.358	0.565
	dorsal attention network -- salience network	0.809375	0.004 (-0.005~ 0.012)	3961.33	0.0125387	0.0257193	0.418	0.614
	dorsal attention network -- ventral attention network	1.05436	0.004 (-0.003~ 0.011)	3933.63	0.0158318	0.033622	0.292	0.528
	dorsal attention network -- visual network	-0.57914	-0.002 (-0.009~ 0.005)	3915.37	-0.00880014	-0.0185109	0.563	0.714
	fronto-parietal network -- retrosplenial temporal network	-0.180422	-0.001 (-0.008~ 0.007)	3932.17	-0.00278309	-0.00575443	0.857	0.92
	fronto-parietal network -- sensorimotor hand network	-1.81857	-0.006 (-0.012~ 0)	3916.29	-0.0279375	-0.0581197	0.069	0.24
	fronto-parietal network -- sensorimotor mouth network	-2.03198	-0.007 (-0.014~ 0)	3895.6	-0.031089	-0.0651122	0.042	0.164
	fronto-parietal network -- salience network	0.966148	0.004 (-0.004~ 0.013)	3933	0.0149914	0.0308114	0.334	0.559
	fronto-parietal network -- ventral attention network	-1.34668	-0.004 (-0.01~ 0.002)	3921.85	-0.0207261	-0.0430079	0.178	0.404
	fronto-parietal network -- visual network	2.66784	0.009 (0.002~ 0.015)	3902.08	0.0395898	0.0854165	0.008	0.06
	retrosplenial temporal network -- sensorimotor hand network	0.535422	0.002 (-0.006~ 0.01)	3911.95	0.00825235	0.017121	0.592	0.744
	retrosplenial temporal network -- sensorimotor mouth network	2.9395	0.015 (0.005~ 0.025)	3895.14	0.0456651	0.0941981	0.003	0.036
	retrosplenial temporal network -- salience network	0.806267	0.005 (-0.007~ 0.016)	3940.65	0.0122206	0.0256877	0.42	0.614
	retrosplenial temporal network -- ventral attention network	0.927367	0.004 (-0.004~ 0.012)	3919.69	0.0140811	0.0296248	0.354	0.565
	retrosplenial temporal network -- visual network	0.663841	0.004 (-0.008~ 0.015)	3921.22	0.0100455	0.0212023	0.507	0.672
	sensorimotor hand network -- sensorimotor mouth network	2.18807	0.017 (0.002~ 0.031)	3890.33	0.0327471	0.0701613	0.029	0.133
	sensorimotor hand network -- salience network	-2.3909	-0.01 (-0.019~ -0.002)	3864.3	-0.0364516	-0.0769228	0.017	0.101
	sensorimotor hand network -- ventral attention network	0.495538	0.002 (-0.005~ 0.008)	3948.34	0.00773769	0.0157725	0.62	0.768
	sensorimotor hand network -- visual network	1.55859	0.007 (-0.002~ 0.016)	3915.76	0.0236797	0.0498144	0.119	0.317
	sensorimotor mouth network -- salience network	-0.871343	-0.004 (-0.015~ 0.006)	3869.19	-0.0134487	-0.0280162	0.384	0.589
	sensorimotor mouth network -- ventral attention network	0.703233	0.003 (-0.005~ 0.01)	3938.24	0.0108856	0.0224119	0.482	0.667
	sensorimotor mouth network -- visual network	-0.407768	-0.002 (-0.011~ 0.007)	3933.08	-0.00634568	-0.013004	0.683	0.802
	salience network -- ventral attention network	-3.12241	-0.014 (-0.022~ -0.005)	3915.13	-0.0470776	-0.0998036	0.002	0.026
	salience network -- visual network	1.33974	0.006 (-0.003~ 0.014)	3895.29	0.020441	0.0429318	0.18	0.406
	ventral attention network -- visual network	2.38158	0.009 (0.002~ 0.016)	3899.28	0.0358077	0.0762787	0.017	0.101
Average correlation between networks -- subcortical regions	auditory network -- left-cerebellum-cortex	-2.97887	-0.02 (-0.034~ -0.007)	3912.64	-0.0443344	-0.0952459	0.003	0.036
	auditory network -- left-thalamus-proper	-0.770104	-0.004 (-0.016~ 0.007)	3864.53	-0.0112638	-0.024776	0.441	0.634
	auditory network -- left-caudate	2.06078	0.017 (0.001~ 0.033)	3857.44	0.0317233	0.0663607	0.039	0.157
	auditory network -- left-putamen	2.94819	0.016 (0.005~ 0.026)	3906.2	0.044342	0.0943426	0.003	0.036
	auditory network -- left-pallidum	-0.800802	-0.004 (-0.014~ 0.006)	3888.16	-0.0123957	-0.0256852	0.423	0.614
	auditory network -- brain-stem	0.68233	0.004 (-0.007~ 0.015)	3907.71	0.0104357	0.0218305	0.495	0.672
	auditory network -- left-hippocampus	0.360847	0.001 (-0.005~ 0.007)	3891.93	0.00527947	0.0115683	0.718	0.823
	auditory network -- left-amygdala	2.06378	0.014 (0.001~ 0.028)	3888.9	0.031756	0.0661881	0.039	0.157
	auditory network -- left-accumbens-area	-2.13759	-0.015 (-0.028~ -0.001)	3923.21	-0.0328112	-0.0682549	0.033	0.143
	auditory network -- left-ventraldc	-2.63746	-0.022 (-0.039~ -0.006)	3919.35	-0.039837	-0.0842576	0.008	0.064
	auditory network -- right-cerebellum-cortex	2.04108	0.016 (0.001~ 0.031)	3900.94	0.0303161	0.0653589	0.041	0.162
	auditory network -- right-thalamus-proper	-1.39	-0.007 (-0.016~ 0.003)	3825.48	-0.0210924	-0.0449472	0.165	0.387
	auditory network -- right-caudate	-1.73678	-0.012 (-0.025~ 0.001)	3871.09	-0.0264453	-0.0558288	0.083	0.26
	auditory network -- right-putamen	-2.33583	-0.018 (-0.034~ -0.003)	3959.02	-0.0356112	-0.0742466	0.02	0.105
	auditory network -- right-pallidum	-1.40258	-0.008 (-0.02~ 0.003)	3947.41	-0.0215737	-0.0446478	0.161	0.387
	auditory network -- right-hippocampus	2.47246	0.021 (0.004~ 0.037)	3893.73	0.0373941	0.0792459	0.013	0.086
	auditory network -- right-amygdala	0.925399	0.005 (-0.005~ 0.015)	3892.58	0.0143862	0.0296647	0.355	0.565
	auditory network -- right-accumbens-area	-1.62016	-0.008 (-0.017~ 0.002)	3914.41	-0.0252163	-0.0517911	0.105	0.302
	auditory network -- right-ventraldc	1.59055	0.008 (-0.002~ 0.018)	3869.48	0.0242581	0.0511387	0.112	0.308
	cingulo-opercular network -- left-cerebellum-cortex	-2.67327	-0.007 (-0.013~ -0.002)	3913.05	-0.0410999	-0.0854703	0.008	0.06
	cingulo-opercular network -- left-thalamus-proper	0.108539	0.001 (-0.013~ 0.014)	3897.11	0.00165428	0.00347732	0.914	0.948
	cingulo-opercular network -- left-caudate	-2.26999	-0.018 (-0.033~ -0.002)	3946.85	-0.0346962	-0.072265	0.023	0.115
	cingulo-opercular network -- left-putamen	-1.37698	-0.013 (-0.031~ 0.005)	3911.84	-0.0211362	-0.0440319	0.169	0.394
	cingulo-opercular network -- left-pallidum	0.669171	0.005 (-0.01~ 0.019)	3879.24	0.0103851	0.0214879	0.503	0.672
	cingulo-opercular network -- brain-stem	-2.56567	-0.014 (-0.024~ -0.003)	3936.89	-0.0386624	-0.0817814	0.01	0.074
	cingulo-opercular network -- left-hippocampus	0.884945	0.005 (-0.007~ 0.017)	3855.1	0.0133571	0.0285055	0.376	0.587
	cingulo-opercular network -- left-amygdala	-3.71101	-0.027 (-0.041~ -0.013)	3942.87	-0.0553197	-0.1182	<0.001	0.008
	cingulo-opercular network -- left-accumbens-area	-2.34601	-0.013 (-0.024~ -0.002)	3896.39	-0.0356978	-0.0751673	0.019	0.105
	cingulo-opercular network -- left-ventraldc	3.16338	0.027 (0.01~ 0.043)	3916.18	0.0481425	0.1011	0.002	0.024
	cingulo-opercular network -- right-cerebellum-cortex	-0.500734	-0.003 (-0.012~ 0.007)	3909.51	-0.00776917	-0.0160168	0.617	0.767
	cingulo-opercular network -- right-thalamus-proper	-0.334924	-0.002 (-0.011~ 0.008)	3918.45	-0.00522797	-0.0107009	0.738	0.842
	cingulo-opercular network -- right-caudate	-1.3209	-0.006 (-0.016~ 0.003)	3894.51	-0.0204447	-0.0423326	0.187	0.411
	cingulo-opercular network -- right-putamen	-3.06089	-0.008 (-0.013~ -0.003)	3871.59	-0.0465407	-0.098386	0.002	0.03
	cingulo-opercular network -- right-pallidum	-0.0435867	0 (-0.013~ 0.013)	3885.5	-0.000665752	-0.00139849	0.965	0.972
	cingulo-opercular network -- right-hippocampus	-2.9992	-0.022 (-0.036~ -0.008)	3927.13	-0.044794	-0.0957189	0.003	0.035
	cingulo-opercular network -- right-amygdala	-3.28415	-0.026 (-0.042~ -0.01)	3926.93	-0.0499924	-0.104816	0.001	0.023
	cingulo-opercular network -- right-accumbens-area	-0.0508865	0 (-0.014~ 0.013)	3856.31	-0.000787081	-0.00163888	0.959	0.969
	cingulo-opercular network -- right-ventraldc	-5.03946	-0.026 (-0.037~ -0.016)	3912.54	-0.0750607	-0.161133	<0.001	<0.001
	cingulo-parietal network -- left-cerebellum-cortex	1.7673	0.011 (-0.001~ 0.023)	3886.27	0.0269808	0.0566987	0.077	0.254
	cingulo-parietal network -- left-thalamus-proper	-4.16339	-0.028 (-0.042~ -0.015)	3933.28	-0.0624164	-0.13277	<0.001	0.003
	cingulo-parietal network -- left-caudate	-2.91532	-0.017 (-0.028~ -0.005)	3916.57	-0.044953	-0.0931674	0.004	0.038
	cingulo-parietal network -- left-putamen	2.14597	0.017 (0.001~ 0.032)	3856.09	0.0329742	0.0691164	0.032	0.143
	cingulo-parietal network -- left-pallidum	1.36876	0.007 (-0.003~ 0.017)	3838.22	0.0209499	0.0441867	0.171	0.394
	cingulo-parietal network -- brain-stem	-1.00676	-0.005 (-0.014~ 0.004)	3880.19	-0.0156705	-0.0323243	0.314	0.543
	cingulo-parietal network -- left-hippocampus	-0.806301	-0.004 (-0.013~ 0.005)	3886.87	-0.0125646	-0.0258659	0.42	0.614
	cingulo-parietal network -- left-amygdala	-1.02378	-0.003 (-0.008~ 0.002)	3850.59	-0.0156594	-0.0329968	0.306	0.543
	cingulo-parietal network -- left-accumbens-area	1.59531	0.011 (-0.003~ 0.025)	3840.24	0.0242956	0.0514867	0.111	0.308
	cingulo-parietal network -- left-ventraldc	-3.18842	-0.021 (-0.034~ -0.008)	3913.67	-0.0482477	-0.101933	0.001	0.023
	cingulo-parietal network -- right-cerebellum-cortex	-3.18774	-0.026 (-0.042~ -0.01)	3909.33	-0.0488016	-0.101968	0.001	0.023
	cingulo-parietal network -- right-thalamus-proper	-1.62099	-0.012 (-0.026~ 0.002)	3840.89	-0.0248101	-0.0523112	0.105	0.302
	cingulo-parietal network -- right-caudate	-3.24769	-0.017 (-0.028~ -0.007)	3898.93	-0.0482792	-0.104024	0.001	0.023
	cingulo-parietal network -- right-putamen	1.59059	0.009 (-0.002~ 0.021)	3870.97	0.0245616	0.0511302	0.112	0.308
	cingulo-parietal network -- right-pallidum	-3.53951	-0.021 (-0.033~ -0.01)	3911.99	-0.0538242	-0.113181	<0.001	0.012
	cingulo-parietal network -- right-hippocampus	-1.49671	-0.008 (-0.018~ 0.002)	3865.02	-0.0228472	-0.0481494	0.135	0.349
	cingulo-parietal network -- right-amygdala	3.21479	0.023 (0.009~ 0.037)	3852.94	0.0490356	0.103582	0.001	0.023
	cingulo-parietal network -- right-accumbens-area	1.08087	0.005 (-0.004~ 0.014)	3829.17	0.0165392	0.0349342	0.28	0.519
	cingulo-parietal network -- right-ventraldc	0.407314	0.002 (-0.007~ 0.01)	3889.79	0.00632166	0.0130616	0.684	0.802
	default network -- left-cerebellum-cortex	1.29914	0.006 (-0.003~ 0.014)	4227.97	0.0200227	0.0399594	0.194	0.415
	default network -- left-thalamus-proper	0.823538	0.002 (-0.003~ 0.007)	3871.48	0.0126367	0.0264713	0.41	0.611
	default network -- left-caudate	2.11753	0.014 (0.001~ 0.026)	3880.11	0.032244	0.0679889	0.034	0.146
	default network -- left-putamen	-2.67104	-0.015 (-0.026~ -0.004)	3925.83	-0.0407333	-0.0852598	0.008	0.06
	default network -- left-pallidum	-2.79274	-0.022 (-0.038~ -0.007)	3905.86	-0.0424622	-0.0893722	0.005	0.05
	default network -- brain-stem	-0.481367	-0.003 (-0.017~ 0.01)	3796.28	-0.00738902	-0.0156253	0.63	0.774
	default network -- left-hippocampus	-1.71677	-0.008 (-0.017~ 0.001)	3877.69	-0.02613	-0.0551387	0.086	0.266
	default network -- left-amygdala	0.417509	0.002 (-0.008~ 0.013)	3883.23	0.00646862	0.0133998	0.676	0.799
	default network -- left-accumbens-area	-1.72916	-0.01 (-0.022~ 0.001)	3897.83	-0.0253144	-0.0553929	0.084	0.262
	default network -- left-ventraldc	-1.60766	-0.008 (-0.019~ 0.002)	3878.22	-0.0233565	-0.0516306	0.108	0.306
	default network -- right-cerebellum-cortex	1.08383	0.008 (-0.006~ 0.022)	3883.86	0.0166568	0.0347825	0.279	0.519
	default network -- right-thalamus-proper	0.936852	0.004 (-0.005~ 0.013)	3877.43	0.0142915	0.0300905	0.349	0.565
	default network -- right-caudate	-1.5599	-0.007 (-0.015~ 0.002)	3872.84	-0.0239886	-0.0501316	0.119	0.317
	default network -- right-putamen	1.78842	0.008 (-0.001~ 0.016)	3913.86	0.0274327	0.0571739	0.074	0.247
	default network -- right-pallidum	-0.430696	-0.001 (-0.007~ 0.005)	3906.02	-0.00646357	-0.0137827	0.667	0.791
	default network -- right-hippocampus	0.398884	0.003 (-0.01~ 0.016)	3929.95	0.00619359	0.0127257	0.69	0.802
	default network -- right-amygdala	-2.30807	-0.014 (-0.025~ -0.002)	3885.56	-0.0356764	-0.0740545	0.021	0.111
	default network -- right-accumbens-area	-0.447104	-0.004 (-0.02~ 0.013)	3916.28	-0.00672233	-0.014289	0.655	0.78
	default network -- right-ventraldc	1.17433	0.008 (-0.006~ 0.022)	3903.24	0.0176998	0.0375931	0.24	0.49
	dorsal attention network -- left-cerebellum-cortex	-0.475507	-0.002 (-0.011~ 0.007)	3854.55	-0.0070213	-0.0153179	0.634	0.774
	dorsal attention network -- left-thalamus-proper	0.514902	0.003 (-0.008~ 0.014)	3840.76	0.00790569	0.0166167	0.607	0.758
	dorsal attention network -- left-caudate	-1.307	-0.007 (-0.018~ 0.004)	3870.86	-0.0200072	-0.0420147	0.191	0.415
	dorsal attention network -- left-putamen	0.743143	0.004 (-0.007~ 0.016)	3928.31	0.0111247	0.0237137	0.457	0.645
	dorsal attention network -- left-pallidum	1.50271	0.013 (-0.004~ 0.03)	3911.44	0.0233107	0.0480549	0.133	0.348
	dorsal attention network -- brain-stem	-1.0094	-0.006 (-0.016~ 0.005)	3905.71	-0.0147249	-0.0323031	0.313	0.543
	dorsal attention network -- left-hippocampus	0.452817	0.002 (-0.008~ 0.012)	3919.22	0.00690971	0.0144662	0.651	0.78
	dorsal attention network -- left-amygdala	-0.371631	-0.002 (-0.011~ 0.008)	3898.63	-0.00573977	-0.0119038	0.71	0.82
	dorsal attention network -- left-accumbens-area	-0.36329	-0.001 (-0.007~ 0.005)	3904.29	-0.00548576	-0.0116282	0.716	0.823
	dorsal attention network -- left-ventraldc	-1.00336	-0.008 (-0.024~ 0.008)	3939.91	-0.0154584	-0.03197	0.316	0.543
	dorsal attention network -- right-cerebellum-cortex	-1.40199	-0.008 (-0.018~ 0.003)	3858.08	-0.0216322	-0.0451429	0.161	0.387
	dorsal attention network -- right-thalamus-proper	1.26957	0.009 (-0.005~ 0.022)	3907.18	0.0194499	0.0406214	0.204	0.428
	dorsal attention network -- right-caudate	-1.23179	-0.009 (-0.024~ 0.006)	3903.82	-0.0190683	-0.0394296	0.218	0.448
	dorsal attention network -- right-putamen	-1.47795	-0.007 (-0.017~ 0.002)	3786.3	-0.0223239	-0.0480376	0.14	0.356
	dorsal attention network -- right-pallidum	1.39062	0.008 (-0.003~ 0.02)	3863.2	0.0213666	0.0447472	0.164	0.387
	dorsal attention network -- right-hippocampus	-0.167164	-0.001 (-0.011~ 0.01)	3900.45	-0.00259491	-0.00535322	0.867	0.921
	dorsal attention network -- right-amygdala	1.58533	0.008 (-0.002~ 0.019)	3870.67	0.0240509	0.0509632	0.113	0.309
	dorsal attention network -- right-accumbens-area	0.280525	0.002 (-0.013~ 0.017)	3888.78	0.00435369	0.00899693	0.779	0.858
	dorsal attention network -- right-ventraldc	-1.96578	-0.01 (-0.019~ 0)	3876.29	-0.0299283	-0.0631476	0.049	0.182
	fronto-parietal network -- left-cerebellum-cortex	1.82901	0.009 (-0.001~ 0.018)	3896.04	0.028163	0.0586051	0.067	0.237
	fronto-parietal network -- left-thalamus-proper	-0.97603	-0.004 (-0.013~ 0.004)	3907.51	-0.0150515	-0.0312279	0.329	0.559
	fronto-parietal network -- left-caudate	0.0677656	0 (-0.006~ 0.006)	3894.56	0.00102041	0.00217175	0.946	0.969
	fronto-parietal network -- left-putamen	-0.304126	-0.002 (-0.016~ 0.012)	3905.93	-0.00463772	-0.00973244	0.761	0.856
	fronto-parietal network -- left-pallidum	-0.756633	-0.004 (-0.015~ 0.006)	3891.31	-0.0116984	-0.0242587	0.449	0.637
	fronto-parietal network -- brain-stem	0.143264	0.001 (-0.012~ 0.014)	3868.34	0.00222474	0.00460685	0.886	0.93
	fronto-parietal network -- left-hippocampus	-1.558	-0.011 (-0.026~ 0.003)	3798.92	-0.0232131	-0.0505553	0.119	0.317
	fronto-parietal network -- left-amygdala	-0.491885	-0.002 (-0.011~ 0.007)	3901.31	-0.00759492	-0.0157503	0.623	0.768
	fronto-parietal network -- left-accumbens-area	2.59124	0.014 (0.003~ 0.025)	3874.19	0.0399119	0.0832619	0.01	0.072
	fronto-parietal network -- left-ventraldc	-1.16663	-0.006 (-0.015~ 0.004)	3903.23	-0.0180091	-0.0373467	0.243	0.493
	fronto-parietal network -- right-cerebellum-cortex	-0.39982	-0.002 (-0.011~ 0.007)	3856.63	-0.00614468	-0.0128763	0.689	0.802
	fronto-parietal network -- right-thalamus-proper	1.98183	0.014 (0~ 0.029)	3884.06	0.0303708	0.0635994	0.048	0.18
	fronto-parietal network -- right-caudate	-0.448624	-0.002 (-0.011~ 0.007)	3847.45	-0.00668229	-0.0144652	0.654	0.78
	fronto-parietal network -- right-putamen	-1.0664	-0.005 (-0.014~ 0.004)	3908.5	-0.0157069	-0.034115	0.286	0.525
	fronto-parietal network -- right-pallidum	-0.633833	-0.003 (-0.011~ 0.006)	3878.68	-0.00959113	-0.0203546	0.526	0.684
	fronto-parietal network -- right-hippocampus	-1.10301	-0.003 (-0.008~ 0.002)	3866.92	-0.0167561	-0.0354753	0.27	0.51
	fronto-parietal network -- right-amygdala	-0.962551	-0.006 (-0.019~ 0.006)	3872.23	-0.0146607	-0.0309366	0.336	0.559
	fronto-parietal network -- right-accumbens-area	-1.7589	-0.008 (-0.017~ 0.001)	3899.96	-0.0269748	-0.05633	0.079	0.256
	fronto-parietal network -- right-ventraldc	0.669316	0.004 (-0.008~ 0.016)	3855.88	0.0103158	0.0215576	0.503	0.672
	retrosplenial temporal network -- left-cerebellum-cortex	1.44099	0.008 (-0.003~ 0.019)	3884.69	0.0216946	0.0462396	0.15	0.372
	retrosplenial temporal network -- left-thalamus-proper	-0.841864	-0.004 (-0.014~ 0.005)	3880.06	-0.0130688	-0.0270304	0.4	0.607
	retrosplenial temporal network -- left-caudate	0.797773	0.004 (-0.006~ 0.015)	3908.64	0.0122849	0.0255209	0.425	0.614
	retrosplenial temporal network -- left-putamen	-1.23723	-0.003 (-0.009~ 0.002)	3886.09	-0.0184746	-0.0396938	0.216	0.447
	retrosplenial temporal network -- left-pallidum	1.61877	0.011 (-0.002~ 0.025)	3893.7	0.0250847	0.0518841	0.106	0.302
	retrosplenial temporal network -- brain-stem	-2.50894	-0.017 (-0.03~ -0.004)	3912.14	-0.038326	-0.0802257	0.012	0.081
	retrosplenial temporal network -- left-hippocampus	-2.21079	-0.018 (-0.034~ -0.002)	3917.86	-0.0334908	-0.0706404	0.027	0.128
	retrosplenial temporal network -- left-amygdala	2.07453	0.016 (0.001~ 0.03)	3936.35	0.0307801	0.0661306	0.038	0.157
	retrosplenial temporal network -- left-accumbens-area	-2.49221	-0.013 (-0.023~ -0.003)	3872.52	-0.0373434	-0.0800974	0.013	0.083
	retrosplenial temporal network -- left-ventraldc	-0.0301866	0 (-0.013~ 0.013)	3884.48	-0.000456263	-0.000968675	0.976	0.976
	retrosplenial temporal network -- right-cerebellum-cortex	-2.95022	-0.023 (-0.039~ -0.008)	3955.4	-0.045006	-0.0938187	0.003	0.036
	retrosplenial temporal network -- right-thalamus-proper	-2.42528	-0.014 (-0.026~ -0.003)	3941.55	-0.0369974	-0.0772607	0.015	0.094
	retrosplenial temporal network -- right-caudate	1.39347	0.012 (-0.005~ 0.028)	3915.51	0.0211327	0.0445384	0.164	0.387
	retrosplenial temporal network -- right-putamen	2.88545	0.015 (0.005~ 0.026)	3904.46	0.044544	0.0923557	0.004	0.04
	retrosplenial temporal network -- right-pallidum	-2.42297	-0.012 (-0.021~ -0.002)	3914.1	-0.0374911	-0.0774571	0.015	0.094
	retrosplenial temporal network -- right-hippocampus	2.11981	0.011 (0.001~ 0.021)	3838.71	0.0326853	0.0684281	0.034	0.146
	retrosplenial temporal network -- right-amygdala	-0.95863	-0.003 (-0.008~ 0.003)	3902.95	-0.0147076	-0.0306891	0.338	0.559
	retrosplenial temporal network -- right-accumbens-area	-0.18598	-0.001 (-0.015~ 0.012)	3895.29	-0.00284318	-0.00595973	0.852	0.919
	retrosplenial temporal network -- right-ventraldc	-2.51861	-0.02 (-0.036~ -0.004)	3937.08	-0.0384303	-0.0802795	0.012	0.08
	sensorimotor hand network -- left-cerebellum-cortex	-1.53215	-0.014 (-0.032~ 0.004)	3911.13	-0.023325	-0.0489982	0.126	0.331
	sensorimotor hand network -- left-thalamus-proper	1.10317	0.008 (-0.006~ 0.023)	3895.14	0.0171479	0.0353516	0.27	0.51
	sensorimotor hand network -- left-caudate	-1.13048	-0.006 (-0.016~ 0.004)	3936.54	-0.0170475	-0.0360358	0.258	0.504
	sensorimotor hand network -- left-putamen	-1.01715	-0.007 (-0.019~ 0.006)	3894.51	-0.0152373	-0.0325979	0.309	0.543
	sensorimotor hand network -- left-pallidum	-4.01493	-0.03 (-0.044~ -0.015)	3955.51	-0.0597478	-0.127675	<0.001	0.003
	sensorimotor hand network -- brain-stem	-2.68372	-0.015 (-0.026~ -0.004)	3915.7	-0.0403142	-0.0857752	0.007	0.06
	sensorimotor hand network -- left-hippocampus	2.72395	0.023 (0.006~ 0.039)	3941.27	0.0416354	0.0867784	0.006	0.057
	sensorimotor hand network -- left-amygdala	0.229323	0.001 (-0.009~ 0.011)	3901.42	0.00355159	0.00734287	0.819	0.895
	sensorimotor hand network -- left-accumbens-area	-1.13759	-0.006 (-0.015~ 0.004)	3918.66	-0.0177421	-0.0363452	0.255	0.503
	sensorimotor hand network -- left-ventraldc	-2.26841	-0.011 (-0.021~ -0.002)	3899.17	-0.0350946	-0.072655	0.023	0.115
	sensorimotor hand network -- right-cerebellum-cortex	-2.2887	-0.006 (-0.011~ -0.001)	3897.03	-0.0350743	-0.073325	0.022	0.115
	sensorimotor hand network -- right-thalamus-proper	0.205438	0.001 (-0.012~ 0.015)	3886.37	0.00312426	0.0065908	0.837	0.908
	sensorimotor hand network -- right-caudate	-2.82457	-0.021 (-0.036~ -0.006)	3921.74	-0.0421195	-0.0902075	0.005	0.047
	sensorimotor hand network -- right-putamen	-3.4903	-0.028 (-0.044~ -0.012)	3922.77	-0.0527721	-0.111454	<0.001	0.014
	sensorimotor hand network -- right-pallidum	0.285928	0.002 (-0.011~ 0.015)	3853.3	0.0044298	0.00921233	0.775	0.858
	sensorimotor hand network -- right-hippocampus	-4.80393	-0.025 (-0.035~ -0.015)	3922.66	-0.0722842	-0.153404	<0.001	<0.001
	sensorimotor hand network -- right-amygdala	1.26075	0.008 (-0.004~ 0.021)	3878.13	0.0193568	0.04049	0.207	0.432
	sensorimotor hand network -- right-accumbens-area	-4.14522	-0.028 (-0.042~ -0.015)	3930.82	-0.0622337	-0.132232	<0.001	0.003
	sensorimotor hand network -- right-ventraldc	-1.74662	-0.01 (-0.021~ 0.001)	3929.96	-0.0268908	-0.0557229	0.081	0.257
	sensorimotor mouth network -- left-cerebellum-cortex	1.45946	0.012 (-0.004~ 0.027)	3904.94	0.0224758	0.0467107	0.145	0.365
	sensorimotor mouth network -- left-thalamus-proper	1.37292	0.007 (-0.003~ 0.017)	3842.47	0.0209886	0.0442966	0.17	0.394
	sensorimotor mouth network -- left-caudate	-0.169269	-0.001 (-0.01~ 0.009)	3891.27	-0.00263449	-0.00542703	0.866	0.921
	sensorimotor mouth network -- left-putamen	-0.631321	-0.003 (-0.012~ 0.006)	3899.34	-0.00982147	-0.0202202	0.528	0.684
	sensorimotor mouth network -- left-pallidum	-0.951418	-0.003 (-0.008~ 0.003)	3856.4	-0.014558	-0.0306415	0.341	0.559
	sensorimotor mouth network -- brain-stem	0.722666	0.005 (-0.009~ 0.019)	3854.38	0.0110081	0.0232804	0.47	0.657
	sensorimotor mouth network -- left-hippocampus	-2.72234	-0.018 (-0.031~ -0.005)	3905.75	-0.0412648	-0.0871204	0.007	0.057
	sensorimotor mouth network -- left-amygdala	-3.21238	-0.026 (-0.042~ -0.01)	3925.42	-0.049124	-0.102545	0.001	0.023
	sensorimotor mouth network -- left-accumbens-area	-0.0567852	0 (-0.015~ 0.014)	3841.83	-0.000864647	-0.0018323	0.955	0.969
	sensorimotor mouth network -- left-ventraldc	-3.3463	-0.018 (-0.029~ -0.007)	3914.71	-0.0498199	-0.106966	<0.001	0.021
	sensorimotor mouth network -- right-cerebellum-cortex	0.238568	0.001 (-0.01~ 0.013)	3875.03	0.00370654	0.00766486	0.811	0.89
	sensorimotor mouth network -- right-thalamus-proper	-4.06165	-0.025 (-0.036~ -0.013)	3933	-0.0623292	-0.12953	<0.001	0.003
	sensorimotor mouth network -- right-caudate	-2.27579	-0.012 (-0.023~ -0.002)	3896.21	-0.0345587	-0.0729192	0.023	0.115
	sensorimotor mouth network -- right-putamen	2.37745	0.017 (0.003~ 0.031)	3858.61	0.0362773	0.0765467	0.017	0.101
	sensorimotor mouth network -- right-pallidum	3.0635	0.014 (0.005~ 0.024)	3820.1	0.046269	0.0991312	0.002	0.03
	sensorimotor mouth network -- right-hippocampus	-0.595673	-0.003 (-0.011~ 0.006)	3884.29	-0.00924144	-0.0191154	0.551	0.706
	sensorimotor mouth network -- right-amygdala	1.6268	0.007 (-0.001~ 0.016)	4227.87	0.0251005	0.0500383	0.104	0.302
	sensorimotor mouth network -- right-accumbens-area	1.70016	0.004 (-0.001~ 0.01)	3889.04	0.0261758	0.0545252	0.089	0.27
	sensorimotor mouth network -- right-ventraldc	2.14102	0.014 (0.001~ 0.026)	3810.61	0.0324419	0.069367	0.032	0.143
	salience network -- left-cerebellum-cortex	-2.57612	-0.015 (-0.026~ -0.003)	3899.46	-0.0394999	-0.0825076	0.01	0.073
	salience network -- left-thalamus-proper	-3.21646	-0.026 (-0.042~ -0.01)	3914.12	-0.0486081	-0.102823	0.001	0.023
	salience network -- left-caudate	1.28573	0.009 (-0.005~ 0.022)	3851.31	0.019896	0.0414359	0.199	0.422
	salience network -- left-putamen	-1.95774	-0.009 (-0.018~ 0)	3882.51	-0.0300002	-0.062839	0.05	0.183
	salience network -- left-pallidum	-0.611862	-0.003 (-0.014~ 0.007)	3858.93	-0.00944261	-0.0196993	0.541	0.695
	salience network -- brain-stem	-0.446161	-0.002 (-0.013~ 0.008)	3920.2	-0.0068353	-0.0142517	0.656	0.78
	salience network -- left-hippocampus	1.02079	0.006 (-0.005~ 0.017)	3910.7	0.0153497	0.0326467	0.307	0.543
	salience network -- left-amygdala	1.10469	0.01 (-0.007~ 0.027)	3841.01	0.0169795	0.0356491	0.269	0.51
	salience network -- left-accumbens-area	-0.970133	-0.005 (-0.016~ 0.005)	3905.82	-0.0141752	-0.031046	0.332	0.559
	salience network -- left-ventraldc	0.581116	0.003 (-0.007~ 0.013)	3851.23	0.00888836	0.0187281	0.561	0.714
	salience network -- right-cerebellum-cortex	-1.01899	-0.005 (-0.014~ 0.004)	3883.54	-0.0157161	-0.032703	0.308	0.543
	salience network -- right-thalamus-proper	-0.926769	-0.003 (-0.009~ 0.003)	3919.7	-0.0139426	-0.0296057	0.354	0.565
	salience network -- right-caudate	-0.534708	-0.004 (-0.021~ 0.012)	3904.57	-0.00826015	-0.0171143	0.593	0.744
	salience network -- right-putamen	-1.41633	-0.008 (-0.018~ 0.003)	3901.04	-0.0217167	-0.0453529	0.157	0.384
	salience network -- right-pallidum	2.05983	0.014 (0.001~ 0.028)	3900.7	0.0315009	0.0659614	0.039	0.157
	salience network -- right-hippocampus	-0.821887	-0.006 (-0.021~ 0.008)	3914.73	-0.0127368	-0.0262719	0.411	0.611
	salience network -- right-amygdala	-1.48975	-0.007 (-0.017~ 0.002)	3873.6	-0.0225925	-0.0478724	0.136	0.351
	salience network -- right-accumbens-area	1.43051	0.009 (-0.003~ 0.021)	3919.88	0.0220418	0.0456965	0.153	0.377
	salience network -- right-ventraldc	0.564449	0.003 (-0.008~ 0.014)	3923.23	0.00876855	0.0180232	0.572	0.724
	ventral attention network -- left-cerebellum-cortex	1.44265	0.008 (-0.003~ 0.018)	3905.95	0.0219117	0.0461665	0.149	0.372
	ventral attention network -- left-thalamus-proper	-0.919925	-0.007 (-0.023~ 0.008)	3911.53	-0.0143118	-0.0294177	0.358	0.565
	ventral attention network -- left-caudate	-0.966707	-0.005 (-0.014~ 0.005)	3897.98	-0.0147236	-0.0309674	0.334	0.559
	ventral attention network -- left-putamen	0.119817	0.001 (-0.009~ 0.01)	3904.55	0.00183959	0.00383498	0.905	0.942
	ventral attention network -- left-pallidum	-2.34394	-0.011 (-0.019~ -0.002)	3904.07	-0.0360111	-0.0750269	0.019	0.105
	ventral attention network -- brain-stem	-0.076024	0 (-0.006~ 0.006)	3889.19	-0.00113806	-0.0024381	0.939	0.969
	ventral attention network -- left-hippocampus	-0.931613	-0.007 (-0.02~ 0.007)	3924.96	-0.0143118	-0.0297405	0.352	0.565
	ventral attention network -- left-amygdala	0.14287	0.001 (-0.01~ 0.012)	3925	0.00220124	0.00456093	0.886	0.93
	ventral attention network -- left-accumbens-area	2.22548	0.015 (0.002~ 0.029)	3904.41	0.034603	0.0712322	0.026	0.127
	ventral attention network -- left-ventraldc	-0.840256	-0.006 (-0.02~ 0.008)	3840.18	-0.0124388	-0.0271185	0.401	0.607
	ventral attention network -- right-cerebellum-cortex	0.316535	0.001 (-0.008~ 0.011)	3901.41	0.00485404	0.0101354	0.752	0.852
	ventral attention network -- right-thalamus-proper	1.98361	0.011 (0~ 0.022)	3896.69	0.0305068	0.0635534	0.047	0.18
	ventral attention network -- right-caudate	-0.737294	-0.004 (-0.013~ 0.006)	3884.76	-0.0113427	-0.0236586	0.461	0.647
	ventral attention network -- right-putamen	0.618587	0.003 (-0.006~ 0.012)	3863.31	0.00951324	0.0199045	0.536	0.692
	ventral attention network -- right-pallidum	-0.32222	-0.002 (-0.016~ 0.012)	3860.85	-0.00490601	-0.0103715	0.747	0.85
	ventral attention network -- right-hippocampus	-0.662896	-0.003 (-0.012~ 0.006)	3801.85	-0.0100123	-0.021502	0.507	0.672
	ventral attention network -- right-amygdala	-0.828098	-0.004 (-0.012~ 0.005)	4214.25	-0.0121631	-0.0255124	0.408	0.611
	ventral attention network -- right-accumbens-area	-0.87256	-0.004 (-0.012~ 0.005)	3874.17	-0.0131891	-0.0280373	0.383	0.589
	ventral attention network -- right-ventraldc	-0.296619	-0.001 (-0.006~ 0.004)	3822.17	-0.00450123	-0.00959564	0.767	0.856
	visual network -- left-cerebellum-cortex	0.279563	0.002 (-0.011~ 0.014)	3906.08	0.00429439	0.00894621	0.78	0.858
	visual network -- left-thalamus-proper	-1.75217	-0.008 (-0.017~ 0.001)	3874.59	-0.0268745	-0.0562981	0.08	0.257
	visual network -- left-caudate	0.682424	0.004 (-0.008~ 0.016)	4227.59	0.0105051	0.0209912	0.495	0.672
	visual network -- left-putamen	-1.07481	-0.007 (-0.021~ 0.006)	4225.71	-0.0165169	-0.0330684	0.283	0.521
	visual network -- left-pallidum	-0.656166	-0.003 (-0.011~ 0.005)	4227.99	-0.0100909	-0.0201826	0.512	0.675
	visual network -- brain-stem	0.396302	0.002 (-0.008~ 0.012)	3839.42	0.00610166	0.0127915	0.692	0.802
	visual network -- left-hippocampus	-2.54317	-0.016 (-0.028~ -0.004)	3873.83	-0.0388662	-0.0817214	0.011	0.077
	visual network -- left-amygdala	-0.713336	-0.004 (-0.015~ 0.007)	3905.67	-0.0111157	-0.0228285	0.476	0.662
	visual network -- left-accumbens-area	0.869424	0.007 (-0.008~ 0.022)	3872.53	0.013447	0.0279424	0.385	0.589
	visual network -- left-ventraldc	1.32286	0.006 (-0.003~ 0.016)	3910.92	0.0204851	0.0423063	0.186	0.411
	visual network -- right-cerebellum-cortex	-0.955293	-0.005 (-0.014~ 0.005)	3899.12	-0.0148316	-0.0305973	0.339	0.559
	visual network -- right-thalamus-proper	0.682628	0.003 (-0.006~ 0.012)	3833.77	0.0104922	0.0220496	0.495	0.672
	visual network -- right-caudate	0.20605	0.001 (-0.005~ 0.006)	3910.04	0.0031746	0.00659041	0.837	0.908
	visual network -- right-putamen	0.449804	0.003 (-0.01~ 0.016)	3885.92	0.00694516	0.0144313	0.653	0.78
	visual network -- right-pallidum	-1.15639	-0.007 (-0.019~ 0.005)	3876.77	-0.0174739	-0.037145	0.248	0.495
	visual network -- right-hippocampus	-0.665146	-0.005 (-0.02~ 0.01)	3858.23	-0.0100898	-0.0214167	0.506	0.672
	visual network -- right-amygdala	1.88301	0.014 (-0.001~ 0.028)	3871.37	0.0293072	0.0605272	0.06	0.215
	visual network -- right-accumbens-area	-2.1093	-0.01 (-0.019~ -0.001)	3902.25	-0.0322718	-0.0675322	0.035	0.147
	visual network -- right-ventraldc	-1.08401	-0.007 (-0.018~ 0.005)	3857.32	-0.0165192	-0.0349076	0.278	0.519
