# Supplementary material for: Prenatal substance exposure and child health: Understanding the role of environmental factors, genetics, and brain development
Source: PNAS Nexus. 2024 Jan 30;3(1):pgae003. doi: 10.1093/pnasnexus/pgae003 (PMC10826906; doi:10.1093/pnasnexus/pgae003)
Supplement: pgae003_Supplementary_Data [file pgae003_supplementary_data.zip › PNASNEXUS-PNASNEXUS-2023-00807R-s11.xlsx]

## Sheet: Alcohol-baseline
Measure		T-Value	b (95% CI)	Degrees of freedom	β	Cohen's D	P value	FDR-adjusted P value
Average correlation between networks -- subcortical regions	cingulo-parietal network -- right-putamen	2.67296	0.008 (0.002~ 0.013)	4504.99	0.042342	0.0796481	0.008	0.015
	default network -- left-cerebellum-cortex	-2.26719	-0.005 (-0.009~ -0.001)	4073.62	-0.0357474	-0.071044	0.023	0.023

## Sheet: Tobacco-baseline
Measure		T-Value	b (95% CI)	Degrees of freedom	β	Cohen's D	P value	FDR-adjusted P value
Average correlation within networks	cingulo-opercular network -- cingulo-opercular network	-1.08014	-0.004 (-0.01~ 0.003)	4488.01	-0.0170315	-0.0322466	0.28	0.33
	dorsal attention network -- dorsal attention network	-1.90661	-0.007 (-0.014~ 0)	4500.86	-0.0319114	-0.0568387	0.057	0.147
	ventral attention network -- ventral attention network	-1.56955	-0.005 (-0.011~ 0.001)	4491.98	-0.0260552	-0.0468368	0.117	0.206
Average correlation between networks	auditory network -- cingulo-opercular network	-1.42543	-0.004 (-0.01~ 0.002)	4489.92	-0.0234094	-0.0425457	0.154	0.24
	auditory network -- fronto-parietal network	-1.20342	-0.003 (-0.007~ 0.002)	4492.8	-0.0198275	-0.0359079	0.229	0.313
	auditory network -- salience network	-1.09345	-0.004 (-0.011~ 0.003)	4496.37	-0.018019	-0.0326135	0.274	0.33
	auditory network -- visual network	1.92696	0.006 (0~ 0.012)	4479.18	0.0316662	0.0575843	0.054	0.147
	cingulo-opercular network -- retrosplenial temporal network	0.605329	0.002 (-0.005~ 0.009)	4496.73	0.00986934	0.018054	0.545	0.562
	cingulo-parietal network -- sensorimotor hand network	-2.2018	-0.008 (-0.015~ -0.001)	4491.84	-0.0367727	-0.0657045	0.028	0.116
	default network -- dorsal attention network	1.76039	0.005 (-0.001~ 0.01)	4486.35	0.0279209	0.0525644	0.078	0.164
	default network -- fronto-parietal network	3.14236	0.007 (0.003~ 0.011)	4495.14	0.0526541	0.0937379	0.002	0.014
	dorsal attention network -- sensorimotor hand network	-2.04278	-0.004 (-0.009~ 0)	4491.39	-0.0344867	-0.0609623	0.041	0.136
	dorsal attention network -- ventral attention network	1.21192	0.003 (-0.002~ 0.008)	4488.97	0.0198437	0.0361769	0.226	0.313
	sensorimotor hand network -- sensorimotor mouth network	2.74264	0.013 (0.004~ 0.022)	4491.68	0.0450765	0.0818455	0.006	0.041
	sensorimotor hand network -- salience network	-1.04562	-0.003 (-0.009~ 0.003)	4491.03	-0.0173584	-0.0312056	0.296	0.342
	sensorimotor hand network -- visual network	2.67578	0.008 (0.002~ 0.014)	4486.38	0.0440423	0.0798974	0.007	0.043
Average correlation between networks -- subcortical regions	auditory network -- right-putamen	-2.20539	-0.013 (-0.024~ -0.001)	4496.14	-0.0363396	-0.0657802	0.027	0.116
	auditory network -- right-ventraldc	1.53	0.005 (-0.002~ 0.012)	4489.68	0.0252927	0.0456681	0.126	0.209
	cingulo-opercular network -- left-thalamus-proper	-2.06256	-0.011 (-0.021~ -0.001)	4493.18	-0.0345045	-0.0615404	0.039	0.136
	cingulo-opercular network -- left-caudate	-0.969952	-0.005 (-0.015~ 0.005)	4489.96	-0.0160327	-0.0289507	0.332	0.371
	cingulo-opercular network -- left-putamen	-2.76045	-0.017 (-0.03~ -0.005)	4494.67	-0.045739	-0.0823496	0.006	0.041
	cingulo-opercular network -- left-pallidum	1.11676	0.006 (-0.005~ 0.017)	4494.94	0.0187465	0.0333141	0.264	0.33
	cingulo-opercular network -- left-amygdala	-3.71468	-0.018 (-0.028~ -0.009)	4496.83	-0.0613345	-0.110789	<0.001	0.007
	cingulo-opercular network -- left-accumbens-area	-1.24297	-0.005 (-0.013~ 0.003)	4491.3	-0.0208137	-0.0370942	0.214	0.312
	cingulo-opercular network -- right-hippocampus	-2.58901	-0.012 (-0.021~ -0.003)	4487.01	-0.042357	-0.0773011	0.01	0.046
	cingulo-opercular network -- right-amygdala	-1.91108	-0.01 (-0.021~ 0)	4466.45	-0.0318577	-0.0571909	0.056	0.147
	cingulo-parietal network -- left-thalamus-proper	-3.35887	-0.016 (-0.026~ -0.007)	4487.92	-0.0548101	-0.100277	<0.001	0.011
	cingulo-parietal network -- left-ventraldc	-1.85448	-0.008 (-0.017~ 0)	4487.76	-0.0306371	-0.0553653	0.064	0.147
	cingulo-parietal network -- right-cerebellum-cortex	-1.89367	-0.011 (-0.022~ 0)	4497.69	-0.0315856	-0.0564729	0.058	0.147
	cingulo-parietal network -- right-pallidum	-1.66815	-0.008 (-0.016~ 0.001)	4472.35	-0.0274544	-0.0498881	0.095	0.188
	default network -- left-putamen	-1.6477	-0.006 (-0.014~ 0.001)	4493.6	-0.0275386	-0.0491598	0.099	0.19
	default network -- right-amygdala	-1.16001	-0.005 (-0.012~ 0.003)	4495.16	-0.0195968	-0.0346036	0.246	0.33
	dorsal attention network -- left-hippocampus	0.811173	0.003 (-0.004~ 0.01)	4502.75	0.0135619	0.0241771	0.417	0.451
	dorsal attention network -- right-amygdala	1.07948	0.004 (-0.004~ 0.012)	4434.64	0.0178265	0.0324203	0.28	0.33
	dorsal attention network -- right-ventraldc	-1.80168	-0.006 (-0.013~ 0.001)	4487.69	-0.0295861	-0.0537893	0.072	0.155
	fronto-parietal network -- left-putamen	-2.06116	-0.011 (-0.021~ -0.001)	4494.49	-0.0344014	-0.0614895	0.039	0.136
	fronto-parietal network -- left-ventraldc	-1.96243	-0.007 (-0.014~ 0)	4492.58	-0.0326992	-0.0585567	0.05	0.147
	fronto-parietal network -- right-accumbens-area	-2.02787	-0.007 (-0.013~ 0)	4491.19	-0.0339262	-0.0605188	0.043	0.136
	fronto-parietal network -- right-ventraldc	-0.710442	-0.003 (-0.012~ 0.006)	4499.93	-0.0120287	-0.0211815	0.477	0.508
	retrosplenial temporal network -- left-ventraldc	-3.34224	-0.016 (-0.025~ -0.006)	4496.9	-0.0560664	-0.0996806	<0.001	0.011
	retrosplenial temporal network -- right-cerebellum-cortex	-1.8874	-0.011 (-0.022~ 0)	4497.38	-0.0311028	-0.0562878	0.059	0.147
	retrosplenial temporal network -- right-hippocampus	1.11373	0.004 (-0.003~ 0.011)	4492.23	0.0185747	0.0332336	0.265	0.33
	retrosplenial temporal network -- right-ventraldc	-1.10874	-0.006 (-0.015~ 0.004)	4487.91	-0.0183388	-0.0331008	0.268	0.33
	sensorimotor hand network -- left-cerebellum-cortex	-1.52322	-0.01 (-0.022~ 0.003)	4494.17	-0.0250689	-0.0454431	0.128	0.209
	sensorimotor hand network -- left-pallidum	-3.72097	-0.019 (-0.029~ -0.009)	4495.98	-0.0609794	-0.110987	<0.001	0.007
	sensorimotor hand network -- brain-stem	-1.60406	-0.007 (-0.015~ 0.001)	4491.23	-0.0264761	-0.0478704	0.109	0.197
	sensorimotor hand network -- right-caudate	-2.65183	-0.013 (-0.022~ -0.003)	4487.37	-0.043191	-0.0791736	0.008	0.043
	sensorimotor hand network -- right-putamen	-1.80405	-0.01 (-0.021~ 0.001)	4498.02	-0.0299737	-0.0537982	0.071	0.155
	sensorimotor hand network -- right-accumbens-area	-3.45173	-0.017 (-0.026~ -0.007)	4493.06	-0.0564158	-0.10299	<0.001	0.011
	sensorimotor mouth network -- left-hippocampus	-1.34068	-0.006 (-0.014~ 0.003)	4487.37	-0.022179	-0.0400274	0.18	0.274
	sensorimotor mouth network -- right-thalamus-proper	-1.61102	-0.007 (-0.016~ 0.002)	4491.37	-0.0264209	-0.0480773	0.107	0.197
	sensorimotor mouth network -- right-caudate	-0.630678	-0.003 (-0.01~ 0.005)	4487.33	-0.0100172	-0.0188297	0.528	0.553
	salience network -- left-cerebellum-cortex	0.116173	0 (-0.007~ 0.008)	4492.93	0.00194305	0.00346634	0.908	0.908
	ventral attention network -- left-cerebellum-cortex	1.45355	0.006 (-0.002~ 0.014)	4489.86	0.0239142	0.0433853	0.146	0.233
	ventral attention network -- left-caudate	-1.54268	-0.005 (-0.012~ 0.001)	4493.15	-0.0254846	-0.046029	0.123	0.209
	ventral attention network -- left-hippocampus	-2.6353	-0.014 (-0.025~ -0.004)	4495.4	-0.0437711	-0.0786097	0.008	0.043
	ventral attention network -- left-ventraldc	1.85948	0.01 (-0.001~ 0.021)	4490.73	0.0305034	0.055496	0.063	0.147
	ventral attention network -- right-caudate	0.148597	0.001 (-0.006~ 0.008)	4492.2	0.00248061	0.00443414	0.882	0.895
	visual network -- left-cerebellum-cortex	-3.1628	-0.015 (-0.025~ -0.006)	4497.26	-0.0533559	-0.0943252	0.002	0.014
	visual network -- left-thalamus-proper	-0.91207	-0.003 (-0.009~ 0.003)	4493.12	-0.0153529	-0.0272135	0.362	0.397
	visual network -- left-hippocampus	-1.31187	-0.006 (-0.015~ 0.003)	4496.38	-0.021722	-0.0391283	0.19	0.282
	visual network -- right-thalamus-proper	1.68195	0.005 (-0.001~ 0.012)	4493.79	0.0281379	0.0501806	0.093	0.188
	visual network -- right-putamen	-2.13969	-0.011 (-0.022~ -0.001)	4502.55	-0.0362818	-0.0637751	0.032	0.128
	visual network -- right-pallidum	-1.09734	-0.005 (-0.013~ 0.004)	4491.1	-0.0182613	-0.0327486	0.273	0.33
	visual network -- right-hippocampus	-1.2125	-0.007 (-0.017~ 0.004)	4495.09	-0.020171	-0.0361695	0.225	0.313
	visual network -- right-amygdala	1.03194	0.005 (-0.005~ 0.016)	4496.29	0.0173927	0.0307792	0.302	0.343
	visual network -- right-ventraldc	-3.13605	-0.014 (-0.022~ -0.005)	4491.85	-0.0520309	-0.0935838	0.002	0.014

## Sheet: Tobacco-- 2year
Measure		T-Value	b (95% CI)	Degrees of freedom	β	Cohen's D	P value	FDR-adjusted P value
Average correlation between networks -- subcortical regions	auditory network -- right-ventraldc	1.30733	0.007 (-0.003~ 0.016)	2515.35	0.0291095	0.0521333	0.191	0.548
	cingulo-opercular network -- left-caudate	-1.0196	-0.008 (-0.022~ 0.007)	2503.66	-0.0225001	-0.0407543	0.308	0.616
	cingulo-opercular network -- left-amygdala	0.512428	0.004 (-0.01~ 0.017)	2518.09	0.0111899	0.0204234	0.608	0.811
	cingulo-opercular network -- right-hippocampus	-0.140669	-0.001 (-0.015~ 0.013)	2501.13	-0.0030715	-0.0056255	0.888	0.969
	cingulo-parietal network -- left-thalamus-proper	0.341124	0.002 (-0.011~ 0.015)	2522.11	0.00749369	0.013585	0.733	0.88
	cingulo-parietal network -- left-ventraldc	-0.895917	-0.006 (-0.018~ 0.007)	2511.56	-0.0197466	-0.0357541	0.37	0.635
	default network -- left-accumbens-area	-1.20525	-0.007 (-0.019~ 0.004)	2509.21	-0.0260464	-0.0481215	0.228	0.548
	default network -- right-amygdala	-1.30003	-0.007 (-0.018~ 0.004)	2517.72	-0.0292926	-0.051818	0.194	0.548
	retrosplenial temporal network -- right-hippocampus	1.39105	0.007 (-0.003~ 0.017)	2520.13	0.031257	0.0554194	0.164	0.548
	sensorimotor hand network -- left-pallidum	0.741977	0.005 (-0.009~ 0.02)	2517.08	0.0161018	0.0295782	0.458	0.687
	sensorimotor hand network -- right-accumbens-area	-0.0245978	0 (-0.013~ 0.013)	2522.24	-0.000540653	-0.000979563	0.98	0.98
	visual network -- right-ventraldc	-2.83156	-0.017 (-0.028~ -0.005)	2517.51	-0.0637886	-0.112868	0.005	0.056

## Sheet: Marijuana- 2year
Measure		T-Value	b (95% CI)	Degrees of freedom	β	Cohen's D	P value	FDR-adjusted P value
Average correlation within networks	visual network -- visual network	-1.84548	-0.017 (-0.035~ 0.001)	2504.85	-0.0350103	-0.0737478	0.065	0.094
Average correlation between networks	auditory network -- salience network	-3.1362	-0.021 (-0.034~ -0.008)	2511.97	-0.0646298	-0.125149	0.002	0.018
	retrosplenial temporal network -- sensorimotor mouth network	1.56649	0.011 (-0.003~ 0.026)	2518.69	0.0333216	0.0624265	0.117	0.135
	salience network -- ventral attention network	-2.14396	-0.013 (-0.025~ -0.001)	2512.18	-0.0444314	-0.0855504	0.032	0.062
Average correlation between networks -- subcortical regions	auditory network -- left-cerebellum-cortex	-1.44326	-0.014 (-0.033~ 0.005)	2506.88	-0.0297325	-0.0576513	0.149	0.159
	auditory network -- left-putamen	1.35659	0.01 (-0.005~ 0.025)	2511.06	0.0281685	0.054144	0.175	0.181
	cingulo-opercular network -- left-amygdala	-2.15407	-0.022 (-0.042~ -0.002)	2509.64	-0.0438598	-0.085997	0.031	0.062
	cingulo-opercular network -- left-ventraldc	2.59307	0.03 (0.007~ 0.053)	2516.84	0.0541511	0.103375	0.01	0.043
	cingulo-opercular network -- right-putamen	-2.58619	-0.01 (-0.017~ -0.002)	2503.36	-0.0537259	-0.103378	0.01	0.043
	cingulo-opercular network -- right-hippocampus	-1.19146	-0.012 (-0.032~ 0.008)	2504.24	-0.0242566	-0.047618	0.234	0.234
	cingulo-opercular network -- right-amygdala	-2.6303	-0.029 (-0.051~ -0.007)	2515.54	-0.0547784	-0.104887	0.009	0.043
	cingulo-opercular network -- right-ventraldc	-3.22854	-0.024 (-0.038~ -0.009)	2509.06	-0.067038	-0.128908	0.001	0.018
	cingulo-parietal network -- left-thalamus-proper	-1.82156	-0.017 (-0.036~ 0.001)	2514.76	-0.0373373	-0.0726482	0.069	0.094
	cingulo-parietal network -- left-caudate	-2.00041	-0.016 (-0.032~ 0)	2511.22	-0.0420386	-0.0798376	0.046	0.083
	cingulo-parietal network -- left-ventraldc	-1.69155	-0.015 (-0.033~ 0.002)	2504.78	-0.0347442	-0.0675974	0.091	0.113
	cingulo-parietal network -- right-cerebellum-cortex	-1.85335	-0.021 (-0.044~ 0.001)	2517.89	-0.0387228	-0.0738704	0.064	0.094
	cingulo-parietal network -- right-caudate	-2.31163	-0.017 (-0.032~ -0.003)	2510.99	-0.0476333	-0.0922627	0.021	0.054
	cingulo-parietal network -- right-pallidum	-1.80472	-0.015 (-0.032~ 0.001)	2514.06	-0.0375349	-0.0719866	0.071	0.094
	cingulo-parietal network -- right-amygdala	1.92368	0.02 (0~ 0.039)	2510.21	0.0405258	0.0767908	0.055	0.089
	retrosplenial temporal network -- right-cerebellum-cortex	-1.94661	-0.021 (-0.043~ 0)	2511.91	-0.0400007	-0.0776797	0.052	0.089
	retrosplenial temporal network -- right-putamen	2.83141	0.022 (0.007~ 0.037)	2512.44	0.0594283	0.112975	0.005	0.036
	sensorimotor hand network -- left-pallidum	-2.33546	-0.024 (-0.045~ -0.004)	2509.02	-0.0472482	-0.0932501	0.02	0.054
	sensorimotor hand network -- right-caudate	-1.52317	-0.016 (-0.036~ 0.005)	2503.47	-0.0308678	-0.0608845	0.128	0.142
	sensorimotor hand network -- right-putamen	-2.48506	-0.028 (-0.05~ -0.006)	2514.61	-0.0512427	-0.0991135	0.013	0.045
	sensorimotor hand network -- right-hippocampus	-3.17745	-0.023 (-0.038~ -0.009)	2510.05	-0.0661628	-0.126843	0.002	0.018
	sensorimotor hand network -- right-accumbens-area	-1.79712	-0.017 (-0.035~ 0.002)	2515.11	-0.0368543	-0.0716685	0.072	0.094
	sensorimotor mouth network -- left-amygdala	-1.66093	-0.019 (-0.041~ 0.003)	2516.56	-0.0347269	-0.0662183	0.097	0.115
	sensorimotor mouth network -- left-ventraldc	-2.2079	-0.017 (-0.032~ -0.002)	2513.96	-0.0452956	-0.0880704	0.027	0.062
	sensorimotor mouth network -- right-thalamus-proper	-2.53994	-0.022 (-0.038~ -0.005)	2511.82	-0.0528569	-0.101358	0.011	0.043
	sensorimotor mouth network -- right-pallidum	2.18006	0.015 (0.001~ 0.028)	2508.54	0.0447881	0.0870541	0.029	0.062
	salience network -- left-thalamus-proper	-2.3913	-0.027 (-0.049~ -0.005)	2508.98	-0.0488957	-0.0954807	0.017	0.052
