# Supplementary material for: Prenatal substance exposure and child health: Understanding the role of environmental factors, genetics, and brain development
Source: PNAS Nexus. 2024 Jan 30;3(1):pgae003. doi: 10.1093/pnasnexus/pgae003 (PMC10826906; doi:10.1093/pnasnexus/pgae003)
Supplement: pgae003_Supplementary_Data [file pgae003_supplementary_data.zip › PNASNEXUS-PNASNEXUS-2023-00807R-s12.xlsx]

## Sheet: Alcohol before vs non baseline
Outcome	T-Value	b (95% CI)	Degrees of freedom	β	Cohen's D	P value	FDR-adjusted P value
total.sleep.problems	6.73167	0.037 (0.026~0.048)	9057.23	0.0709572	0.141467	<0.001	<0.001
upps_y_ss_negative_urgency	2.31891	0.017 (0.003~0.031)	8571.39	0.0241998	0.0500942	0.02	0.033
upps_y_ss_lack_of_planning	4.28196	0.03 (0.016~0.044)	8073.38	0.0441562	0.0953115	<0.001	<0.001
upps_y_ss_sensation_seeking	4.08563	0.027 (0.014~0.039)	8618.58	0.0423554	0.0880179	<0.001	<0.001
upps_y_ss_positive_urgency	1.57656	0.013 (-0.003~0.03)	8505.47	0.0162445	0.0341893	0.115	0.165
upps_y_ss_lack_of_perseverance	1.25936	0.009 (-0.005~0.024)	8454.72	0.0132175	0.0273924	0.208	0.283
bis_y_ss_bism_sum	1.66846	0.019 (-0.003~0.041)	8532.24	0.0174118	0.0361256	0.095	0.14
bis_y_ss_basm_rr	0.595503	0.004 (-0.009~0.016)	8644.11	0.006179	0.0128101	0.552	0.65
bis_y_ss_basm_drive	0.0237558	0 (-0.028~0.029)	8395.29	0.000242246	0.000518539	0.981	0.981
KSADS.MajorDepressiveDisorder	0.443993	0.002 (-0.006~0.01)	8088.33	0.00464425	0.00987363	0.657	0.741
KSADS.UnspecifiedDepressiveDisorder	0.376304	0.002 (-0.007~0.011)	5889.8	0.00392362	0.0098066	0.707	0.78
KSADS.BipolarIDisorder	1.14062	0.005 (-0.003~0.013)	4683.35	0.0120146	0.0333343	0.254	0.328
KSADS.BipolarIIDisorder	1.39033	0.004 (-0.002~0.009)	5480.13	0.0143218	0.0375622	0.164	0.229
KSADS.UnspecifiedBipolarDisorder	0.116797	0.001 (-0.008~0.009)	5878.59	0.00121028	0.00304666	0.907	0.943
KSADS.UnspecifiedSchizophreniaSpectrum	0.309744	0.001 (-0.003~0.004)	9819	0.00316249	0.00625171	0.757	0.819
KSADS.Hallucinations	2.56356	0.011 (0.003~0.02)	8385.46	0.0265552	0.0559899	0.01	0.018
KSADS.Delusions	3.92294	0.016 (0.008~0.024)	5848.54	0.040731	0.102593	<0.001	<0.001
KSADS.AssociatedPsychoticSymptoms	1.06422	0.003 (-0.003~0.009)	8744.28	0.0109287	0.0227614	0.287	0.362
KSADS.PanicDisorder	-0.90392	-0.003 (-0.009~0.003)	7647.68	-0.00939624	-0.0206726	0.366	0.451
KSADS.SeparationAnxietyDisorder	5.02182	0.052 (0.032~0.073)	8610.71	0.0529621	0.108236	<0.001	<0.001
KSADS.SocialAnxietyDisorder	0.48081	0.004 (-0.011~0.018)	7471.88	0.00503129	0.0111247	0.631	0.727
KSADS.SpecificPhobia	2.55001	0.03 (0.007~0.054)	8621.57	0.0269877	0.0549261	0.011	0.018
KSADS.GeneralizedAnxietyDisorder	0.727127	0.004 (-0.006~0.014)	8105.52	0.0075904	0.0161529	0.467	0.563
KSADS.OCD	2.57249	0.018 (0.004~0.032)	7751.63	0.0270375	0.0584369	0.01	0.018
KSADS.ADHD	4.83192	0.048 (0.029~0.068)	8470.11	0.0503357	0.105004	<0.001	<0.001
KSADS.ODD	5.48759	0.047 (0.03~0.064)	8537.34	0.0573285	0.118782	<0.001	<0.001
KSADS.ConductDisorder	2.25147	0.009 (0.001~0.018)	8595.18	0.0235507	0.0485701	0.024	0.038
KSADS.PTSD	1.15596	0.004 (-0.003~0.01)	7494.43	0.0122138	0.0267057	0.248	0.328
CBCL.anxious/depressed	5.13594	0.088 (0.054~0.122)	8872.75	0.0540637	0.109049	<0.001	<0.001
CBCL.withdrawn/depressed	3.54566	0.063 (0.028~0.098)	8666.39	0.0371301	0.0761743	<0.001	0.001
CBCL.somatic.complaints	4.56969	0.081 (0.046~0.116)	8804.07	0.0484899	0.0974035	<0.001	<0.001
CBCL.social.problems	3.95089	0.071 (0.036~0.106)	8853.33	0.0417261	0.0839791	<0.001	<0.001
CBCL.thought.problems	6.14915	0.106 (0.072~0.14)	8754.69	0.0643904	0.131439	<0.001	<0.001
CBCL.attention.problems	6.9635	0.122 (0.087~0.156)	8687.26	0.0721676	0.149423	<0.001	<0.001
CBCL.rule.breaking.behavior	6.12893	0.104 (0.071~0.137)	8924.9	0.0636537	0.129752	<0.001	<0.001
CBCL.aggressive.behavior	6.33024	0.109 (0.076~0.143)	8914.66	0.0662126	0.134091	<0.001	<0.001
CBCL.internalizing.factors	5.83243	0.095 (0.063~0.126)	8970.08	0.0615542	0.123163	<0.001	<0.001
CBCL.externalizing.factors	6.71156	0.113 (0.08~0.145)	8966.14	0.0699853	0.141759	<0.001	<0.001
CBCL.total.problemse	7.74951	0.12 (0.09~0.15)	9174.26	0.0811089	0.161815	<0.001	<0.001
cash_choice_task	0.0866547	0.001 (-0.014~0.015)	8054.14	0.00089274	0.00193113	0.931	0.949
Episodic.memory	1.95755	0.007 (0~0.015)	8494.53	0.0202436	0.0424789	0.05	0.076
Executive.function/Cognitive.flexibility	4.30217	0.016 (0.009~0.023)	8607.94	0.0445611	0.0927402	<0.001	<0.001
Executive.function/attention_inhibition	4.38312	0.015 (0.008~0.022)	8487.99	0.0456686	0.0951504	<0.001	<0.001
Working.memory	5.42155	0.018 (0.012~0.025)	8594.09	0.0555059	0.116964	<0.001	<0.001
Processing.speed	0.240552	0.001 (-0.009~0.012)	8567.52	0.00250309	0.00519771	0.81	0.859
Fluid.cognition	4.64349	0.02 (0.011~0.028)	8607.82	0.0476792	0.100099	<0.001	<0.001
Picture.vocabulary	7.25532	0.025 (0.019~0.032)	8757.17	0.0705546	0.155062	<0.001	<0.001
Oral.reading	5.55842	0.024 (0.016~0.033)	8813.11	0.0572209	0.118418	<0.001	<0.001
Crystallized.cognition	7.57816	0.03 (0.022~0.038)	8811.74	0.0755302	0.161459	<0.001	<0.001
Total.cognition	7.49904	0.03 (0.022~0.038)	8737.9	0.0741946	0.160447	<0.001	<0.001
ravlt_verbal_learning	4.73331	0.029 (0.017~0.041)	8739.89	0.0478859	0.101261	<0.001	<0.001
pea_ravlt_sd_trial_vi_tc	3.72884	0.027 (0.013~0.041)	8437.55	0.0381322	0.0811887	<0.001	<0.001
pea_ravlt_ld_trial_vii_tc	4.22483	0.034 (0.018~0.049)	8412.93	0.0433143	0.0921225	<0.001	<0.001

## Sheet: Tobacco before vs non baseline
Outcome	T-Value	b (95% CI)	Degrees of freedom	β	Cohen's D	P value	FDR-adjusted P value
total.sleep.problems	7.2719	0.059 (0.043~ 0.075)	9254.97	0.0748409	0.151179	<0.001	<0.001
upps_y_ss_negative_urgency	3.83278	0.042 (0.021~ 0.064)	8753.84	0.0394095	0.0819303	<0.001	<0.001
upps_y_ss_lack_of_planning	3.00219	0.032 (0.011~ 0.052)	8577.23	0.0305994	0.0648328	0.003	0.004
upps_y_ss_sensation_seeking	0.655527	0.006 (-0.013~ 0.025)	8800.36	0.00670451	0.0139756	0.512	0.543
upps_y_ss_positive_urgency	4.69977	0.06 (0.035~ 0.085)	8658.04	0.0476311	0.101018	<0.001	<0.001
upps_y_ss_lack_of_perseverance	2.32072	0.026 (0.004~ 0.047)	8749.09	0.0240126	0.0496216	0.02	0.029
bis_y_ss_bism_sum	2.34336	0.04 (0.007~ 0.073)	8730.66	0.0241068	0.0501585	0.019	0.028
bis_y_ss_basm_rr	1.65244	0.016 (-0.003~ 0.035)	8806.96	0.0168998	0.0352163	0.098	0.116
bis_y_ss_basm_drive	1.99716	0.043 (0.001~ 0.086)	8554.76	0.0200625	0.0431855	0.046	0.057
KSADS.MajorDepressiveDisorder	2.11941	0.013 (0.001~ 0.025)	8476.89	0.0218568	0.0460392	0.034	0.045
KSADS.UnspecifiedDepressiveDisorder	0.350539	0.002 (-0.011~ 0.016)	8014.32	0.00361438	0.00783128	0.726	0.754
KSADS.BipolarIDisorder	0.8041	0.005 (-0.007~ 0.017)	8715.98	0.00836812	0.0172259	0.421	0.456
KSADS.BipolarIIDisorder	4.63288	0.018 (0.011~ 0.026)	7838.38	0.0470574	0.104657	<0.001	<0.001
KSADS.UnspecifiedBipolarDisorder	3.3625	0.023 (0.009~ 0.036)	7130.26	0.0344107	0.0796415	<0.001	0.001
KSADS.UnspecifiedSchizophreniaSpectrum	3.46673	0.01 (0.004~ 0.015)	9822	0.0351051	0.0699601	<0.001	0.001
KSADS.Hallucinations	3.30948	0.022 (0.009~ 0.036)	8570.26	0.0339692	0.0714979	<0.001	0.002
KSADS.Delusions	2.92104	0.018 (0.006~ 0.03)	7960.1	0.0299535	0.06548	0.003	0.005
KSADS.AssociatedPsychoticSymptoms	4.93717	0.021 (0.013~ 0.03)	8856.97	0.0501863	0.104922	<0.001	<0.001
KSADS.PanicDisorder	2.10508	0.01 (0.001~ 0.019)	8150.31	0.0215482	0.0466349	0.035	0.046
KSADS.SeparationAnxietyDisorder	4.48611	0.07 (0.039~ 0.101)	8882.17	0.0465441	0.0952008	<0.001	<0.001
KSADS.SocialAnxietyDisorder	0.931729	0.01 (-0.011~ 0.032)	8579.35	0.00962062	0.0201183	0.352	0.388
KSADS.SpecificPhobia	4.72895	0.084 (0.049~ 0.119)	8887.22	0.049116	0.100326	<0.001	<0.001
KSADS.GeneralizedAnxietyDisorder	1.76232	0.013 (-0.001~ 0.028)	8602.8	0.0181165	0.0380009	0.078	0.094
KSADS.OCD	3.28008	0.035 (0.014~ 0.056)	8561.4	0.0339657	0.0708993	0.001	0.002
KSADS.ADHD	6.38271	0.095 (0.066~ 0.124)	8733.97	0.0652391	0.136593	<0.001	<0.001
KSADS.ODD	6.49123	0.083 (0.058~ 0.108)	8757.25	0.0665689	0.138731	<0.001	<0.001
KSADS.ConductDisorder	4.23703	0.027 (0.014~ 0.039)	8754.11	0.0434865	0.0905703	<0.001	<0.001
KSADS.PTSD	6.26075	0.03 (0.021~ 0.04)	8148.38	0.0647108	0.138714	<0.001	<0.001
CBCL.anxious/depressed	5.95257	0.152 (0.102~ 0.202)	9058.47	0.0614682	0.125085	<0.001	<0.001
CBCL.withdrawn/depressed	6.24721	0.166 (0.114~ 0.218)	8824.74	0.0641088	0.133004	<0.001	<0.001
CBCL.somatic.complaints	5.57606	0.147 (0.096~ 0.199)	9017.92	0.0580325	0.117437	<0.001	<0.001
CBCL.social.problems	8.95124	0.237 (0.185~ 0.288)	9029.38	0.0920629	0.188402	<0.001	<0.001
CBCL.thought.problems	6.82975	0.175 (0.125~ 0.225)	8959.23	0.0699949	0.144311	<0.001	<0.001
CBCL.attention.problems	9.07415	0.236 (0.185~ 0.287)	8875.94	0.0920477	0.192632	<0.001	<0.001
CBCL.rule.breaking.behavior	9.70994	0.243 (0.194~ 0.292)	9084.52	0.098067	0.203749	<0.001	<0.001
CBCL.aggressive.behavior	9.15026	0.235 (0.184~ 0.285)	9066.35	0.0932993	0.192197	<0.001	<0.001
CBCL.internalizing.factors	7.2992	0.176 (0.129~ 0.223)	9159.38	0.0753613	0.152536	<0.001	<0.001
CBCL.externalizing.factors	9.90597	0.246 (0.197~ 0.294)	9118.79	0.100473	0.207471	<0.001	<0.001
CBCL.total.problemse	10.5452	0.242 (0.197~ 0.286)	9353.32	0.107262	0.218072	<0.001	<0.001
cash_choice_task	0.95366	0.011 (-0.011~ 0.033)	8478.84	0.00970273	0.0207136	0.34	0.384
Episodic.memory	-3.93612	-0.022 (-0.033~ -0.011)	8679.21	-0.0400452	-0.0845003	<0.001	<0.001
Executive.function/Cognitive.flexibility	-1.61949	-0.009 (-0.02~ 0.002)	8750.75	-0.0165401	-0.0346246	0.105	0.121
Executive.function/attention_inhibition	-0.271149	-0.001 (-0.011~ 0.009)	8623.57	-0.00278891	-0.00583974	0.786	0.801
Working.memory	-2.91818	-0.015 (-0.025~ -0.005)	8734.58	-0.0294161	-0.0624483	0.004	0.005
Processing.speed	0.0280569	0 (-0.016~ 0.016)	8703.49	0.00028772	0.000601482	0.978	0.978
Fluid.cognition	-2.27286	-0.014 (-0.027~ -0.002)	8759.72	-0.0229655	-0.0485688	0.023	0.031
Picture.vocabulary	-3.71623	-0.02 (-0.03~ -0.009)	8918.09	-0.0355925	-0.0787039	<0.001	<0.001
Oral.reading	-3.43009	-0.022 (-0.035~ -0.01)	8987.41	-0.0347106	-0.0723632	<0.001	0.001
Crystallized.cognition	-4.12269	-0.024 (-0.036~ -0.013)	8997.67	-0.0403901	-0.0869253	<0.001	<0.001
Total.cognition	-3.89336	-0.023 (-0.035~ -0.012)	8910.59	-0.0378525	-0.0824901	<0.001	<0.001
ravlt_verbal_learning	-1.99468	-0.018 (-0.036~ 0)	8908.31	-0.0198701	-0.0422674	0.046	0.057
pea_ravlt_sd_trial_vi_tc	-2.29708	-0.025 (-0.046~ -0.004)	8649.02	-0.0231516	-0.0493994	0.022	0.03
pea_ravlt_ld_trial_vii_tc	-3.42785	-0.041 (-0.064~ -0.018)	8600.64	-0.0346175	-0.0739243	<0.001	0.001

## Sheet:  Marijuana before vs non basel 
Outcome	T-Value	b (95% CI)	Degrees of freedom	β	Cohen's D	P value	FDR-adjusted P value
total.sleep.problems	4.48698	0.054 (0.03~ 0.077)	9291.33	0.0456706	0.093099	<0.001	<0.001
upps_y_ss_negative_urgency	-0.0259032	0 (-0.032~ 0.031)	9187.19	-0.000263916	-0.000540495	0.979	0.979
upps_y_ss_lack_of_planning	0.704849	0.011 (-0.02~ 0.041)	9175.08	0.00714264	0.0147171	0.481	0.654
upps_y_ss_sensation_seeking	1.21759	0.017 (-0.011~ 0.046)	9206.89	0.0123336	0.025379	0.223	0.398
upps_y_ss_positive_urgency	2.53768	0.048 (0.011~ 0.085)	9199.31	0.025576	0.0529162	0.011	0.026
upps_y_ss_lack_of_perseverance	1.14898	0.019 (-0.013~ 0.051)	9186.2	0.011781	0.0239758	0.251	0.41
bis_y_ss_bism_sum	1.1384	0.028 (-0.021~ 0.078)	9199.34	0.0116145	0.0237382	0.255	0.41
bis_y_ss_basm_rr	0.796699	0.011 (-0.017~ 0.039)	9246.81	0.00807973	0.0165702	0.426	0.594
bis_y_ss_basm_drive	0.310169	0.01 (-0.053~ 0.072)	9112.13	0.00309173	0.00649859	0.756	0.807
KSADS.MajorDepressiveDisorder	0.799735	0.007 (-0.01~ 0.025)	9100.75	0.00818681	0.0167663	0.424	0.594
KSADS.UnspecifiedDepressiveDisorder	-0.619734	-0.006 (-0.027~ 0.014)	8924.34	-0.00635083	-0.0131204	0.535	0.684
KSADS.BipolarIDisorder	0.637675	0.006 (-0.012~ 0.023)	8866.29	0.00657431	0.0135444	0.524	0.684
KSADS.BipolarIIDisorder	3.5714	0.021 (0.009~ 0.032)	8696.79	0.0362486	0.0765929	<0.001	0.001
KSADS.UnspecifiedBipolarDisorder	-0.320999	-0.003 (-0.023~ 0.016)	8361.77	-0.0032717	-0.00702076	0.748	0.807
KSADS.UnspecifiedSchizophreniaSpectrum	1.1882	0.005 (-0.003~ 0.013)	9822	0.0120353	0.0239784	0.235	0.401
KSADS.Hallucinations	2.57573	0.026 (0.006~ 0.045)	9116.88	0.0263209	0.0539519	0.01	0.024
KSADS.Delusions	3.30237	0.03 (0.012~ 0.048)	8925.11	0.0336647	0.0699116	<0.001	0.003
KSADS.AssociatedPsychoticSymptoms	3.46813	0.022 (0.01~ 0.035)	9349.65	0.0352258	0.0717344	<0.001	0.001
KSADS.PanicDisorder	1.10265	0.008 (-0.006~ 0.021)	8998.76	0.0112463	0.0232475	0.27	0.421
KSADS.SeparationAnxietyDisorder	3.97955	0.091 (0.046~ 0.136)	9172.97	0.040818	0.0831016	<0.001	<0.001
KSADS.SocialAnxietyDisorder	1.45242	0.024 (-0.008~ 0.056)	9210.28	0.014889	0.0302681	0.146	0.287
KSADS.SpecificPhobia	3.18647	0.083 (0.032~ 0.135)	9187.73	0.032763	0.0664868	0.001	0.004
KSADS.GeneralizedAnxietyDisorder	1.21408	0.014 (-0.008~ 0.035)	9201.71	0.0123995	0.0253129	0.225	0.398
KSADS.OCD	5.59178	0.088 (0.057~ 0.119)	9132.48	0.0573326	0.117027	<0.001	<0.001
KSADS.ADHD	5.07125	0.111 (0.068~ 0.154)	9175.59	0.0514141	0.105883	<0.001	<0.001
KSADS.ODD	4.13395	0.078 (0.041~ 0.115)	9199.81	0.0420672	0.0861997	<0.001	<0.001
KSADS.ConductDisorder	2.13374	0.02 (0.002~ 0.038)	9243.23	0.0217248	0.0443874	0.033	0.073
KSADS.PTSD	7.4813	0.053 (0.039~ 0.067)	8864.37	0.0766702	0.158922	<0.001	<0.001
CBCL.anxious/depressed	4.28729	0.161 (0.087~ 0.234)	9230.42	0.0436988	0.0892487	<0.001	<0.001
CBCL.withdrawn/depressed	5.26119	0.205 (0.129~ 0.282)	9208.65	0.0535173	0.109652	<0.001	<0.001
CBCL.somatic.complaints	4.04525	0.157 (0.081~ 0.233)	9184.26	0.0416074	0.0844216	<0.001	<0.001
CBCL.social.problems	5.92638	0.23 (0.154~ 0.306)	9199.33	0.0603302	0.123578	<0.001	<0.001
CBCL.thought.problems	5.64043	0.212 (0.138~ 0.286)	9161.6	0.0571085	0.117857	<0.001	<0.001
CBCL.attention.problems	7.25321	0.276 (0.202~ 0.351)	9147.14	0.072691	0.151676	<0.001	<0.001
CBCL.rule.breaking.behavior	7.18928	0.264 (0.192~ 0.336)	9263.92	0.0718776	0.149389	<0.001	<0.001
CBCL.aggressive.behavior	5.61117	0.212 (0.138~ 0.285)	9264.52	0.0566631	0.116593	<0.001	<0.001
CBCL.internalizing.factors	5.52908	0.195 (0.126~ 0.265)	9255.89	0.0563774	0.114941	<0.001	<0.001
CBCL.externalizing.factors	6.40538	0.234 (0.162~ 0.305)	9279.45	0.0643391	0.132988	<0.001	<0.001
CBCL.total.problemse	7.24693	0.243 (0.178~ 0.309)	9354.02	0.0728696	0.14986	<0.001	<0.001
cash_choice_task	0.426757	0.007 (-0.025~ 0.039)	9192.28	0.00432805	0.00890223	0.67	0.771
Episodic.memory	-0.166483	-0.001 (-0.018~ 0.015)	9101.64	-0.00168001	-0.00349012	0.868	0.902
Executive.function/Cognitive.flexibility	-0.870528	-0.007 (-0.023~ 0.009)	9141.84	-0.00880992	-0.0182094	0.384	0.565
Executive.function/attention_inhibition	0.603066	0.005 (-0.01~ 0.019)	9065.43	0.00614759	0.0126678	0.546	0.684
Working.memory	0.101307	0.001 (-0.014~ 0.015)	9069.89	0.00101128	0.0021275	0.919	0.937
Processing.speed	1.21281	0.015 (-0.009~ 0.038)	9052.79	0.0122956	0.0254936	0.225	0.398
Fluid.cognition	1.00656	0.009 (-0.009~ 0.027)	8923.36	0.0100646	0.021311	0.314	0.476
Picture.vocabulary	-0.304073	-0.002 (-0.017~ 0.013)	9081.99	-0.0028787	-0.00638141	0.761	0.807
Oral.reading	-1.59776	-0.015 (-0.034~ 0.003)	9100.43	-0.0159816	-0.0334974	0.11	0.233
Crystallized.cognition	-1.50851	-0.013 (-0.03~ 0.004)	8987.79	-0.0146483	-0.0318238	0.131	0.268
Total.cognition	-0.305606	-0.003 (-0.02~ 0.014)	8943.8	-0.00294253	-0.00646296	0.76	0.807
ravlt_verbal_learning	-0.571854	-0.008 (-0.034~ 0.018)	9236.23	-0.00563903	-0.0119006	0.567	0.684
pea_ravlt_sd_trial_vi_tc	-0.431168	-0.007 (-0.038~ 0.024)	9063.39	-0.00430626	-0.00905797	0.666	0.771
pea_ravlt_ld_trial_vii_tc	-0.574884	-0.01 (-0.045~ 0.024)	9041.59	-0.00575166	-0.0120917	0.565	0.684

## Sheet: Alcohol after vs non baseline
Outcome	T-Value	b (95% CI)	Degrees of freedom	β	Cohen's D	P value	FDR-adjusted P value
total.sleep.problems	5.26384	0.074 (0.046~ 0.101)	9534.95	0.0534995	0.107814	<0.001	<0.001
upps_y_ss_negative_urgency	0.0155194	0 (-0.037~ 0.038)	9300.23	0.000158409	0.000321854	0.988	0.988
upps_y_ss_lack_of_planning	1.32416	0.024 (-0.012~ 0.06)	9259.52	0.0134298	0.0275217	0.185	0.303
upps_y_ss_sensation_seeking	2.49101	0.042 (0.009~ 0.075)	9325.7	0.025248	0.0515899	0.013	0.036
upps_y_ss_positive_urgency	-0.0431729	-0.001 (-0.044~ 0.043)	9289.09	-0.000436446	-0.00089589	0.966	0.984
upps_y_ss_lack_of_perseverance	1.69952	0.033 (-0.005~ 0.07)	9312.85	0.0174468	0.035222	0.089	0.163
bis_y_ss_bism_sum	1.94342	0.057 (0~ 0.115)	9306	0.01986	0.0402917	0.052	0.106
bis_y_ss_basm_rr	-1.77431	-0.03 (-0.063~ 0.003)	9340.16	-0.0180283	-0.0367183	0.076	0.144
bis_y_ss_basm_drive	-0.929311	-0.035 (-0.108~ 0.039)	9219.12	-0.00928273	-0.0193574	0.353	0.456
KSADS.MajorDepressiveDisorder	2.03768	0.021 (0.001~ 0.042)	9184.56	0.0209184	0.0425242	0.042	0.088
KSADS.UnspecifiedDepressiveDisorder	0.302188	0.004 (-0.02~ 0.028)	9003.86	0.00310521	0.00636932	0.763	0.808
KSADS.BipolarIDisorder	1.29748	0.014 (-0.007~ 0.034)	9050.65	0.0133883	0.0272766	0.194	0.303
KSADS.BipolarIIDisorder	2.21715	0.015 (0.002~ 0.029)	8747.51	0.0226076	0.0474113	0.027	0.061
KSADS.UnspecifiedBipolarDisorder	0.604513	0.007 (-0.016~ 0.03)	8488.07	0.00617897	0.0131229	0.546	0.657
KSADS.UnspecifiedSchizophreniaSpectrum	1.43717	0.007 (-0.003~ 0.017)	9819	0.0146012	0.0290072	0.151	0.258
KSADS.Hallucinations	3.23853	0.038 (0.015~ 0.061)	9184.85	0.0331773	0.0675837	0.001	0.005
KSADS.Delusions	1.19722	0.013 (-0.008~ 0.034)	9030.44	0.012265	0.0251971	0.231	0.34
KSADS.AssociatedPsychoticSymptoms	0.628985	0.005 (-0.01~ 0.019)	9365.92	0.00641193	0.0129986	0.529	0.652
KSADS.PanicDisorder	1.16427	0.01 (-0.007~ 0.026)	9020.86	0.0119148	0.0245166	0.244	0.35
KSADS.SeparationAnxietyDisorder	3.67505	0.099 (0.046~ 0.152)	9334.11	0.0377321	0.0760777	<0.001	0.001
KSADS.SocialAnxietyDisorder	0.430294	0.008 (-0.03~ 0.046)	9290.25	0.00442254	0.00892857	0.667	0.736
KSADS.SpecificPhobia	1.30256	0.04 (-0.02~ 0.101)	9338.54	0.0134274	0.0269581	0.193	0.303
KSADS.GeneralizedAnxietyDisorder	2.24248	0.03 (0.004~ 0.055)	9259.56	0.0229852	0.0466083	0.025	0.06
KSADS.OCD	1.0409	0.019 (-0.017~ 0.056)	9251.5	0.0107117	0.0216438	0.298	0.395
KSADS.ADHD	2.50404	0.065 (0.014~ 0.115)	9295.76	0.0254785	0.0519432	0.012	0.036
KSADS.ODD	1.1122	0.025 (-0.019~ 0.068)	9294.51	0.0113602	0.0230727	0.266	0.362
KSADS.ConductDisorder	0.482046	0.005 (-0.016~ 0.027)	9329.03	0.00493348	0.00998159	0.63	0.726
KSADS.PTSD	2.53822	0.021 (0.005~ 0.038)	9047.98	0.0262221	0.0533683	0.011	0.035
CBCL.anxious/depressed	2.76074	0.122 (0.035~ 0.208)	9409.98	0.028186	0.0569196	0.006	0.02
CBCL.withdrawn/depressed	1.89303	0.087 (-0.003~ 0.178)	9304.82	0.0193564	0.0392495	0.058	0.115
CBCL.somatic.complaints	3.63681	0.166 (0.076~ 0.255)	9392.83	0.0374099	0.0750503	<0.001	0.001
CBCL.social.problems	1.12404	0.052 (-0.038~ 0.141)	9410.23	0.0114985	0.0231745	0.261	0.362
CBCL.thought.problems	4.74139	0.21 (0.123~ 0.297)	9348.86	0.0481755	0.0980746	<0.001	<0.001
CBCL.attention.problems	3.58981	0.162 (0.073~ 0.25)	9314.03	0.036171	0.074393	<0.001	0.001
CBCL.rule.breaking.behavior	2.31657	0.101 (0.016~ 0.186)	9435.2	0.0233293	0.047698	0.021	0.054
CBCL.aggressive.behavior	4.10522	0.183 (0.095~ 0.27)	9424.78	0.0416689	0.0845728	<0.001	<0.001
CBCL.internalizing.factors	3.58991	0.149 (0.068~ 0.231)	9473.13	0.0366309	0.0737677	<0.001	0.001
CBCL.externalizing.factors	3.80276	0.164 (0.079~ 0.248)	9454.13	0.0384249	0.0782201	<0.001	<0.001
CBCL.total.problemse	4.30509	0.17 (0.093~ 0.248)	9609.95	0.0433291	0.0878318	<0.001	<0.001
cash_choice_task	0.445827	0.009 (-0.03~ 0.047)	9246.23	0.00453318	0.00927286	0.656	0.736
Episodic.memory	-0.164748	-0.002 (-0.021~ 0.018)	9205.14	-0.00166676	-0.00343427	0.869	0.903
Executive.function/Cognitive.flexibility	0.497308	0.005 (-0.014~ 0.024)	9231.84	0.00504069	0.0103517	0.619	0.726
Executive.function/attention_inhibition	2.28117	0.02 (0.003~ 0.038)	9143.68	0.0232733	0.0477119	0.023	0.057
Working.memory	2.74751	0.024 (0.007~ 0.041)	9216.4	0.0274145	0.0572386	0.006	0.02
Processing.speed	0.375791	0.005 (-0.023~ 0.033)	9167.86	0.00381762	0.0078495	0.707	0.765
Fluid.cognition	1.48057	0.016 (-0.005~ 0.038)	9168.32	0.014754	0.0309254	0.139	0.245
Picture.vocabulary	4.60154	0.042 (0.024~ 0.059)	9294.52	0.0434086	0.0954596	<0.001	<0.001
Oral.reading	4.86247	0.054 (0.033~ 0.076)	9330.29	0.0484801	0.100679	<0.001	<0.001
Crystallized.cognition	5.32049	0.054 (0.034~ 0.074)	9298.94	0.0511138	0.110348	<0.001	<0.001
Total.cognition	4.21141	0.044 (0.023~ 0.064)	9244.05	0.0401746	0.0876046	<0.001	<0.001
ravlt_verbal_learning	0.754558	0.012 (-0.019~ 0.043)	9341.77	0.00744641	0.0156138	0.451	0.569
pea_ravlt_sd_trial_vi_tc	1.23846	0.023 (-0.014~ 0.06)	9199.15	0.0123756	0.0258248	0.216	0.326
pea_ravlt_ld_trial_vii_tc	2.11967	0.044 (0.003~ 0.085)	9165.71	0.021215	0.0442807	0.034	0.075

## Sheet: Tobacco after vs non baseline
Outcome	T-Value	b (95% CI)	Degrees of freedom	β	Cohen's D	P value	FDR-adjusted P value
total.sleep.problems	10.7457	0.114 (0.093~ 0.135)	9223.57	0.111404	0.223777	<0.001	<0.001
upps_y_ss_negative_urgency	1.29099	0.018 (-0.01~ 0.047)	8640.42	0.0133491	0.027777	0.197	0.204
upps_y_ss_lack_of_planning	1.54204	0.021 (-0.006~ 0.048)	8303.37	0.01578	0.0338453	0.123	0.133
upps_y_ss_sensation_seeking	-0.518743	-0.007 (-0.031~ 0.018)	8688.88	-0.00533554	-0.0111301	0.604	0.616
upps_y_ss_positive_urgency	5.38628	0.089 (0.057~ 0.122)	8500.52	0.0548621	0.116841	<0.001	<0.001
upps_y_ss_lack_of_perseverance	1.39062	0.02 (-0.008~ 0.048)	8540.1	0.0144601	0.030096	0.164	0.174
bis_y_ss_bism_sum	1.72111	0.038 (-0.005~ 0.081)	8575.16	0.017797	0.0371722	0.085	0.094
bis_y_ss_basm_rr	2.11009	0.026 (0.002~ 0.051)	8690.65	0.0216968	0.0452694	0.035	0.041
bis_y_ss_basm_drive	2.86744	0.081 (0.026~ 0.136)	8453.5	0.0289697	0.0623743	0.004	0.005
KSADS.MajorDepressiveDisorder	4.09551	0.032 (0.017~ 0.047)	8181.19	0.0424114	0.0905587	<0.001	<0.001
KSADS.UnspecifiedDepressiveDisorder	2.842	0.026 (0.008~ 0.044)	7433.13	0.0293886	0.0659278	0.004	0.006
KSADS.BipolarIDisorder	3.84629	0.03 (0.015~ 0.046)	8634.84	0.0401581	0.0827837	<0.001	<0.001
KSADS.BipolarIIDisorder	7.54654	0.039 (0.029~ 0.049)	7678.49	0.0767953	0.172242	<0.001	<0.001
KSADS.UnspecifiedBipolarDisorder	2.40345	0.021 (0.004~ 0.038)	6589.75	0.0246605	0.0592148	0.016	0.02
KSADS.UnspecifiedSchizophreniaSpectrum	3.29373	0.012 (0.005~ 0.019)	9822	0.0334026	0.0664688	<0.001	0.001
KSADS.Hallucinations	4.08341	0.036 (0.019~ 0.053)	8461.4	0.0420069	0.0887834	<0.001	<0.001
KSADS.Delusions	6.06079	0.049 (0.033~ 0.065)	7390.96	0.0623012	0.140997	<0.001	<0.001
KSADS.AssociatedPsychoticSymptoms	4.29748	0.024 (0.013~ 0.035)	8768.08	0.0437605	0.0917893	<0.001	<0.001
KSADS.PanicDisorder	5.24795	0.032 (0.02~ 0.044)	7771.63	0.0539076	0.119059	<0.001	<0.001
KSADS.SeparationAnxietyDisorder	5.41912	0.11 (0.07~ 0.15)	8695.62	0.0565382	0.116227	<0.001	<0.001
KSADS.SocialAnxietyDisorder	3.19544	0.046 (0.018~ 0.074)	8092.38	0.0331035	0.0710432	0.001	0.002
KSADS.SpecificPhobia	6.64575	0.154 (0.109~ 0.199)	8703.21	0.0694061	0.142474	<0.001	<0.001
KSADS.GeneralizedAnxietyDisorder	5.2989	0.052 (0.033~ 0.072)	8235.86	0.0546846	0.116778	<0.001	<0.001
KSADS.OCD	4.287	0.06 (0.032~ 0.087)	8078.18	0.0445669	0.0953953	<0.001	<0.001
KSADS.ADHD	7.4913	0.145 (0.107~ 0.183)	8458.09	0.0769436	0.162911	<0.001	<0.001
KSADS.ODD	7.26043	0.121 (0.088~ 0.153)	8544.8	0.074834	0.157087	<0.001	<0.001
KSADS.ConductDisorder	8.58152	0.07 (0.054~ 0.086)	8470.35	0.0884921	0.186485	<0.001	<0.001
KSADS.PTSD	8.42378	0.053 (0.041~ 0.066)	7663.1	0.0873873	0.192457	<0.001	<0.001
CBCL.anxious/depressed	5.86014	0.195 (0.13~ 0.261)	8999.41	0.0609257	0.123547	<0.001	<0.001
CBCL.withdrawn/depressed	8.07447	0.279 (0.211~ 0.346)	8718.19	0.0833459	0.172954	<0.001	<0.001
CBCL.somatic.complaints	6.59767	0.227 (0.16~ 0.294)	8928.35	0.0691124	0.139648	<0.001	<0.001
CBCL.social.problems	10.0864	0.347 (0.28~ 0.415)	8960.46	0.104437	0.213108	<0.001	<0.001
CBCL.thought.problems	9.925	0.331 (0.266~ 0.397)	8901.39	0.102419	0.210393	<0.001	<0.001
CBCL.attention.problems	8.64371	0.293 (0.226~ 0.359)	8794.04	0.0882488	0.184347	<0.001	<0.001
CBCL.rule.breaking.behavior	12.5395	0.409 (0.345~ 0.473)	9010.04	0.127479	0.264209	<0.001	<0.001
CBCL.aggressive.behavior	11.2769	0.377 (0.311~ 0.442)	8999.16	0.115745	0.237749	<0.001	<0.001
CBCL.internalizing.factors	8.0874	0.254 (0.193~ 0.316)	9115.31	0.0840926	0.169416	<0.001	<0.001
CBCL.externalizing.factors	12.3829	0.4 (0.337~ 0.464)	9060.98	0.126449	0.260174	<0.001	<0.001
CBCL.total.problemse	11.5919	0.346 (0.287~ 0.404)	9330.06	0.118792	0.240017	<0.001	<0.001
cash_choice_task	-0.139851	-0.002 (-0.03~ 0.026)	8156.02	-0.00142789	-0.00309711	0.889	0.889
Episodic.memory	-5.39478	-0.04 (-0.054~ -0.025)	8473.4	-0.0551429	-0.117213	<0.001	<0.001
Executive.function/Cognitive.flexibility	-3.62694	-0.026 (-0.041~ -0.012)	8594.3	-0.0372271	-0.0782465	<0.001	<0.001
Executive.function/attention_inhibition	-2.02876	-0.013 (-0.027~ 0)	8545	-0.0209819	-0.0438939	0.043	0.049
Working.memory	-5.83959	-0.039 (-0.052~ -0.026)	8682.91	-0.0591703	-0.125337	<0.001	<0.001
Processing.speed	-1.80631	-0.019 (-0.04~ 0.002)	8653.27	-0.0186349	-0.0388359	0.071	0.08
Fluid.cognition	-5.43331	-0.045 (-0.061~ -0.028)	8742.86	-0.0551947	-0.116217	<0.001	<0.001
Picture.vocabulary	-6.23676	-0.043 (-0.056~ -0.029)	8891.37	-0.0601199	-0.132283	<0.001	<0.001
Oral.reading	-7.31933	-0.062 (-0.079~ -0.045)	8958.97	-0.0745435	-0.154658	<0.001	<0.001
Crystallized.cognition	-7.81754	-0.06 (-0.075~ -0.045)	8987.34	-0.077061	-0.164924	<0.001	<0.001
Total.cognition	-8.07728	-0.063 (-0.078~ -0.048)	8906.17	-0.0789643	-0.171179	<0.001	<0.001
ravlt_verbal_learning	-3.86905	-0.046 (-0.069~ -0.023)	8819.85	-0.0387793	-0.0823956	<0.001	<0.001
pea_ravlt_sd_trial_vi_tc	-4.1933	-0.059 (-0.086~ -0.031)	8480.87	-0.0424938	-0.091068	<0.001	<0.001
pea_ravlt_ld_trial_vii_tc	-4.58094	-0.071 (-0.101~ -0.041)	8430.35	-0.0465182	-0.0997841	<0.001	<0.001

## Sheet:  Marijuana after vs non baselin
Outcome	T-Value	b (95% CI)	Degrees of freedom	β	Cohen's D	P value	FDR-adjusted P value
total.sleep.problems	8.24745	0.136 (0.104~ 0.168)	9059.99	0.0848398	0.173295	<0.001	<0.001
upps_y_ss_negative_urgency	3.31874	0.074 (0.03~ 0.117)	8819.19	0.0339342	0.0706787	<0.001	0.002
upps_y_ss_lack_of_planning	0.849166	0.018 (-0.024~ 0.06)	8772.37	0.00862331	0.0181328	0.396	0.42
upps_y_ss_sensation_seeking	0.779243	0.015 (-0.023~ 0.054)	8855.59	0.00792397	0.0165613	0.436	0.453
upps_y_ss_positive_urgency	3.45531	0.089 (0.038~ 0.139)	8801.59	0.0348917	0.0736609	<0.001	0.001
upps_y_ss_lack_of_perseverance	1.06691	0.024 (-0.02~ 0.068)	8832.9	0.010986	0.0227042	0.286	0.309
bis_y_ss_bism_sum	0.199263	0.007 (-0.06~ 0.074)	8825.39	0.00203957	0.0042422	0.842	0.858
bis_y_ss_basm_rr	1.86711	0.036 (-0.002~ 0.074)	8895.19	0.0189923	0.0395934	0.062	0.076
bis_y_ss_basm_drive	1.51571	0.066 (-0.019~ 0.151)	8674.68	0.0151458	0.0325475	0.13	0.153
KSADS.MajorDepressiveDisorder	3.03709	0.037 (0.013~ 0.061)	8667.94	0.0311907	0.0652423	0.002	0.004
KSADS.UnspecifiedDepressiveDisorder	2.56455	0.036 (0.009~ 0.064)	8448.71	0.0263706	0.0558015	0.01	0.014
KSADS.BipolarIDisorder	2.54986	0.031 (0.007~ 0.055)	8485.3	0.0264822	0.0553621	0.011	0.015
KSADS.BipolarIIDisorder	4.42211	0.036 (0.02~ 0.051)	8040.4	0.0449262	0.0986327	<0.001	<0.001
KSADS.UnspecifiedBipolarDisorder	4.21755	0.057 (0.031~ 0.084)	7579.45	0.0430883	0.0968883	<0.001	<0.001
KSADS.UnspecifiedSchizophreniaSpectrum	2.68304	0.015 (0.004~ 0.026)	9822	0.0271556	0.0541448	0.007	0.011
KSADS.Hallucinations	3.36173	0.046 (0.019~ 0.073)	8682.48	0.0344476	0.0721557	<0.001	0.002
KSADS.Delusions	6.60394	0.083 (0.058~ 0.107)	8453.56	0.0675148	0.143652	<0.001	<0.001
KSADS.AssociatedPsychoticSymptoms	2.57528	0.022 (0.005~ 0.039)	9008.51	0.0261722	0.0542659	0.01	0.014
KSADS.PanicDisorder	3.02249	0.029 (0.01~ 0.048)	8467.75	0.0308743	0.0656918	0.003	0.004
KSADS.SeparationAnxietyDisorder	4.58088	0.144 (0.083~ 0.206)	8854.75	0.0473122	0.0973624	<0.001	<0.001
KSADS.SocialAnxietyDisorder	2.73797	0.062 (0.018~ 0.106)	8875.69	0.0281846	0.0581244	0.006	0.01
KSADS.SpecificPhobia	4.79923	0.173 (0.102~ 0.243)	8870.11	0.049672	0.101915	<0.001	<0.001
KSADS.GeneralizedAnxietyDisorder	4.37667	0.067 (0.037~ 0.097)	8821.93	0.0448334	0.093195	<0.001	<0.001
KSADS.OCD	2.6522	0.057 (0.015~ 0.1)	8777.81	0.0273355	0.0566166	0.008	0.012
KSADS.ADHD	5.49183	0.165 (0.106~ 0.224)	8825.65	0.0559712	0.116916	<0.001	<0.001
KSADS.ODD	6.2509	0.161 (0.111~ 0.212)	8843.94	0.0638964	0.132938	<0.001	<0.001
KSADS.ConductDisorder	7.54552	0.095 (0.071~ 0.12)	8901.9	0.0771416	0.159948	<0.001	<0.001
KSADS.PTSD	6.16926	0.06 (0.041~ 0.08)	8388.47	0.0635537	0.134717	<0.001	<0.001
CBCL.anxious/depressed	6.00741	0.31 (0.209~ 0.411)	8955.06	0.0617208	0.126965	<0.001	<0.001
CBCL.withdrawn/depressed	6.79782	0.364 (0.259~ 0.469)	8859.4	0.0694644	0.144443	<0.001	<0.001
CBCL.somatic.complaints	4.22708	0.226 (0.121~ 0.33)	8894.74	0.0438461	0.0896404	<0.001	<0.001
CBCL.social.problems	8.8089	0.471 (0.366~ 0.576)	8918.51	0.0904458	0.186554	<0.001	<0.001
CBCL.thought.problems	8.91716	0.461 (0.36~ 0.563)	8853.85	0.0909798	0.189536	<0.001	<0.001
CBCL.attention.problems	9.10002	0.477 (0.374~ 0.579)	8814.36	0.0918117	0.193855	<0.001	<0.001
CBCL.rule.breaking.behavior	10.7613	0.545 (0.446~ 0.644)	9003.75	0.108459	0.226821	<0.001	<0.001
CBCL.aggressive.behavior	10.337	0.536 (0.435~ 0.638)	8999.83	0.105188	0.217925	<0.001	<0.001
CBCL.internalizing.factors	6.5777	0.321 (0.225~ 0.416)	9005.98	0.0677005	0.138624	<0.001	<0.001
CBCL.externalizing.factors	11.0878	0.557 (0.458~ 0.655)	9029.48	0.112299	0.23337	<0.001	<0.001
CBCL.total.problemse	10.3552	0.481 (0.39~ 0.571)	9145.58	0.105333	0.216562	<0.001	<0.001
cash_choice_task	-0.0900119	-0.002 (-0.046~ 0.042)	8746.18	-0.000912792	-0.00192496	0.928	0.928
Episodic.memory	-3.77749	-0.043 (-0.066~ -0.021)	8837.19	-0.0382439	-0.0803667	<0.001	<0.001
Executive.function/Cognitive.flexibility	-2.40548	-0.027 (-0.05~ -0.005)	8881.93	-0.0244141	-0.0510479	0.016	0.021
Executive.function/attention_inhibition	-1.36971	-0.014 (-0.034~ 0.006)	8762.32	-0.0139966	-0.0292651	0.171	0.197
Working.memory	-1.17553	-0.012 (-0.032~ 0.008)	8843.18	-0.0117769	-0.0250011	0.24	0.27
Processing.speed	-2.07129	-0.034 (-0.067~ -0.002)	8779.11	-0.0210712	-0.0442126	0.038	0.05
Fluid.cognition	-3.26585	-0.042 (-0.067~ -0.017)	8789.74	-0.0327488	-0.0696687	0.001	0.002
Picture.vocabulary	-2.57064	-0.027 (-0.048~ -0.006)	8869.88	-0.024483	-0.0545898	0.01	0.014
Oral.reading	-3.28556	-0.043 (-0.069~ -0.017)	8907.36	-0.0330868	-0.0696249	0.001	0.002
Crystallized.cognition	-3.51364	-0.042 (-0.065~ -0.018)	8878.15	-0.034304	-0.0745805	<0.001	<0.001
Total.cognition	-4.231	-0.051 (-0.075~ -0.027)	8842.67	-0.0409079	-0.0899873	<0.001	<0.001
ravlt_verbal_learning	-1.15882	-0.021 (-0.057~ 0.015)	8914.89	-0.0114872	-0.0245465	0.247	0.272
pea_ravlt_sd_trial_vi_tc	-2.05196	-0.045 (-0.088~ -0.002)	8687.11	-0.0205962	-0.0440312	0.04	0.051
pea_ravlt_ld_trial_vii_tc	-1.53449	-0.037 (-0.084~ 0.01)	8645.2	-0.0154451	-0.0330071	0.125	0.151

## Sheet: Alcohol befor vs after baseline
Outcome	T-Value	b (95% CI)	Degrees of freedom	β	Cohen's D	P value	FDR-adjusted P value
total.sleep.problems	2.55821	0.037 (0.009~ 0.065)	9604.14	0.0267522	0.052208	0.011	0.279
upps_y_ss_negative_urgency	-0.850509	-0.017 (-0.055~ 0.022)	9365.63	-0.00895542	-0.0175768	0.395	0.693
upps_y_ss_lack_of_planning	-0.305576	-0.006 (-0.043~ 0.031)	9342.04	-0.00319979	-0.00632307	0.76	0.884
upps_y_ss_sensation_seeking	0.889156	0.015 (-0.019~ 0.05)	9389.1	0.00929658	0.0183525	0.374	0.693
upps_y_ss_positive_urgency	-0.628251	-0.014 (-0.059~ 0.031)	9352.77	-0.00655434	-0.0129925	0.53	0.811
upps_y_ss_lack_of_perseverance	1.17729	0.023 (-0.015~ 0.062)	9384.54	0.012469	0.0243057	0.239	0.596
bis_y_ss_bism_sum	1.26175	0.038 (-0.021~ 0.098)	9372.06	0.0133037	0.0260668	0.207	0.578
bis_y_ss_basm_rr	-1.94169	-0.034 (-0.067~ 0)	9399.62	-0.0203553	-0.0400547	0.052	0.377
bis_y_ss_basm_drive	-0.909596	-0.035 (-0.111~ 0.041)	9292.25	-0.00937396	-0.018872	0.363	0.693
KSADS.MajorDepressiveDisorder	1.80904	0.02 (-0.002~ 0.041)	9277.38	0.0191677	0.0375634	0.07	0.377
KSADS.UnspecifiedDepressiveDisorder	0.153251	0.002 (-0.023~ 0.027)	9179.58	0.0016262	0.00319905	0.878	0.913
KSADS.BipolarIDisorder	0.832232	0.009 (-0.012~ 0.03)	9291.41	0.00885938	0.0172677	0.405	0.693
KSADS.BipolarIIDisorder	1.63342	0.012 (-0.002~ 0.026)	8940.78	0.017209	0.0345494	0.102	0.417
KSADS.UnspecifiedBipolarDisorder	0.542094	0.007 (-0.017~ 0.03)	8684.31	0.00572275	0.0116342	0.588	0.842
KSADS.UnspecifiedSchizophreniaSpectrum	1.27667	0.006 (-0.003~ 0.016)	9819	0.0134091	0.0257677	0.202	0.578
KSADS.Hallucinations	2.18906	0.027 (0.003~ 0.05)	9269.64	0.0231673	0.0454734	0.029	0.303
KSADS.Delusions	-0.2919	-0.003 (-0.025~ 0.019)	9199.36	-0.00308852	-0.00608676	0.77	0.884
KSADS.AssociatedPsychoticSymptoms	0.217577	0.002 (-0.014~ 0.017)	9424.16	0.00229237	0.00448251	0.828	0.895
KSADS.PanicDisorder	1.46277	0.012 (-0.004~ 0.029)	9133.24	0.0154568	0.0306121	0.144	0.507
KSADS.SeparationAnxietyDisorder	1.6788	0.047 (-0.008~ 0.101)	9413.7	0.017768	0.0346059	0.093	0.412
KSADS.SocialAnxietyDisorder	0.238093	0.005 (-0.034~ 0.044)	9395.33	0.00252599	0.00491271	0.812	0.895
KSADS.SpecificPhobia	0.306233	0.01 (-0.053~ 0.072)	9415.79	0.00325444	0.00631181	0.759	0.884
KSADS.GeneralizedAnxietyDisorder	1.9021	0.026 (-0.001~ 0.053)	9347.77	0.020124	0.0393468	0.057	0.377
KSADS.OCD	0.0489613	0.001 (-0.037~ 0.039)	9354.81	0.000519863	0.00101243	0.961	0.961
KSADS.ADHD	0.619801	0.017 (-0.036~ 0.069)	9375.11	0.00650441	0.0128025	0.535	0.811
KSADS.ODD	-0.972826	-0.022 (-0.067~ 0.023)	9367.95	-0.0102499	-0.0201022	0.331	0.693
KSADS.ConductDisorder	-0.373544	-0.004 (-0.026~ 0.018)	9397.09	-0.00394396	-0.00770681	0.709	0.884
KSADS.PTSD	2.02853	0.018 (0.001~ 0.035)	9183.54	0.0216181	0.0423356	0.043	0.376
CBCL.anxious/depressed	0.741936	0.034 (-0.055~ 0.123)	9480.88	0.00780298	0.0152395	0.458	0.759
CBCL.withdrawn/depressed	0.508087	0.024 (-0.069~ 0.117)	9374.23	0.00535759	0.0104954	0.611	0.853
CBCL.somatic.complaints	1.80531	0.085 (-0.007~ 0.177)	9470.79	0.0191283	0.0371013	0.071	0.377
CBCL.social.problems	-0.401799	-0.019 (-0.112~ 0.074)	9486.08	-0.00423303	-0.00825079	0.688	0.884
CBCL.thought.problems	2.28323	0.104 (0.015~ 0.194)	9427.85	0.0238991	0.0470299	0.022	0.297
CBCL.attention.problems	0.863113	0.04 (-0.051~ 0.131)	9392.54	0.00896249	0.0178117	0.388	0.693
CBCL.rule.breaking.behavior	-0.0645249	-0.003 (-0.091~ 0.085)	9501.97	-0.000669349	-0.00132388	0.949	0.961
CBCL.aggressive.behavior	1.59756	0.073 (-0.017~ 0.163)	9490.45	0.0167055	0.0327977	0.11	0.417
CBCL.internalizing.factors	1.27787	0.055 (-0.029~ 0.139)	9543.95	0.0134238	0.0261609	0.201	0.578
CBCL.externalizing.factors	1.15683	0.051 (-0.036~ 0.138)	9519.2	0.0120391	0.0237137	0.247	0.596
CBCL.total.problemse	1.23189	0.05 (-0.03~ 0.13)	9672.14	0.0127494	0.0250518	0.218	0.578
cash_choice_task	0.399631	0.008 (-0.031~ 0.048)	9318.26	0.00419697	0.00827983	0.689	0.884
Episodic.memory	-0.89048	-0.009 (-0.029~ 0.011)	9276.7	-0.00929243	-0.0184909	0.373	0.693
Executive.function/Cognitive.flexibility	-1.1233	-0.011 (-0.031~ 0.008)	9295.49	-0.0117441	-0.0233018	0.261	0.602
Executive.function/attention_inhibition	0.576911	0.005 (-0.013~ 0.023)	9214.62	0.00607136	0.0120199	0.564	0.83
Working.memory	0.638053	0.006 (-0.012~ 0.024)	9281.51	0.00656232	0.0132458	0.523	0.811
Processing.speed	0.274435	0.004 (-0.025~ 0.033)	9238.63	0.00287443	0.0057104	0.784	0.884
Fluid.cognition	-0.284374	-0.003 (-0.026~ 0.019)	9218.91	-0.0029182	-0.00592352	0.776	0.884
Picture.vocabulary	1.73276	0.016 (-0.002~ 0.034)	9366.42	0.0168351	0.0358082	0.083	0.401
Oral.reading	2.62295	0.03 (0.008~ 0.053)	9400.19	0.0269249	0.0541068	0.009	0.279
Crystallized.cognition	2.32429	0.024 (0.004~ 0.045)	9354.8	0.022975	0.0480622	0.02	0.297
Total.cognition	1.2914	0.014 (-0.007~ 0.035)	9296.21	0.0126738	0.0267878	0.197	0.578
ravlt_verbal_learning	-1.04214	-0.017 (-0.048~ 0.015)	9408.28	-0.0106042	-0.0214882	0.297	0.657
pea_ravlt_sd_trial_vi_tc	-0.180928	-0.004 (-0.042~ 0.035)	9260.87	-0.00186402	-0.00376019	0.856	0.908
pea_ravlt_ld_trial_vii_tc	0.483196	0.01 (-0.032~ 0.052)	9229.58	0.00498618	0.0100592	0.629	0.855

## Sheet: Tobacco befor vs after baseline
Outcome	T-Value	b (95% CI)	Degrees of freedom	β	Cohen's D	P value	FDR-adjusted P value
total.sleep.problems	4.34313	0.055 (0.03~ 0.08)	9638.03	0.053543	0.0884788	<0.001	<0.001
upps_y_ss_negative_urgency	-1.37666	-0.024 (-0.057~ 0.01)	9105.57	-0.0171371	-0.0288538	0.169	0.218
upps_y_ss_lack_of_planning	-0.637687	-0.011 (-0.043~ 0.022)	9000.97	-0.00789095	-0.0134429	0.524	0.578
upps_y_ss_sensation_seeking	-0.849944	-0.013 (-0.043~ 0.017)	9145.15	-0.010522	-0.0177756	0.395	0.466
upps_y_ss_positive_urgency	1.46568	0.029 (-0.01~ 0.068)	9008.2	0.0180158	0.0308851	0.143	0.196
upps_y_ss_lack_of_perseverance	-0.328425	-0.006 (-0.04~ 0.028)	9151.9	-0.00411546	-0.00686611	0.743	0.772
bis_y_ss_bism_sum	-0.0683066	-0.002 (-0.054~ 0.05)	9092.52	-0.000851422	-0.00143268	0.946	0.946
bis_y_ss_basm_rr	0.695291	0.011 (-0.019~ 0.04)	9130.71	0.00861627	0.0145527	0.487	0.549
bis_y_ss_basm_drive	1.10427	0.037 (-0.029~ 0.104)	8930.08	0.0134413	0.023371	0.27	0.332
KSADS.MajorDepressiveDisorder	2.03973	0.019 (0.001~ 0.038)	8970.74	0.0255135	0.0430714	0.041	0.081
KSADS.UnspecifiedDepressiveDisorder	2.12294	0.023 (0.002~ 0.045)	8846.88	0.0265942	0.0451411	0.034	0.075
KSADS.BipolarIDisorder	2.67446	0.025 (0.007~ 0.044)	9234.55	0.0336885	0.0556619	0.007	0.019
KSADS.BipolarIIDisorder	3.26605	0.02 (0.008~ 0.033)	8352.32	0.0404142	0.0714742	0.001	0.005
KSADS.UnspecifiedBipolarDisorder	-0.156123	-0.002 (-0.022~ 0.019)	8042.59	-0.00194313	-0.00348177	0.876	0.893
KSADS.UnspecifiedSchizophreniaSpectrum	0.506999	0.002 (-0.006~ 0.011)	9822	0.00626209	0.0102314	0.612	0.662
KSADS.Hallucinations	1.26078	0.013 (-0.007~ 0.034)	8954.68	0.0157446	0.0266468	0.207	0.262
KSADS.Delusions	3.13879	0.031 (0.012~ 0.05)	8832.24	0.0391435	0.066797	0.002	0.008
KSADS.AssociatedPsychoticSymptoms	0.400414	0.003 (-0.011~ 0.016)	9122.76	0.00496037	0.00838449	0.689	0.73
KSADS.PanicDisorder	2.99454	0.022 (0.008~ 0.037)	8708.32	0.0372482	0.0641789	0.003	0.01
KSADS.SeparationAnxietyDisorder	1.6412	0.04 (-0.008~ 0.088)	9330.46	0.0205539	0.0339813	0.101	0.157
KSADS.SocialAnxietyDisorder	2.04806	0.036 (0.002~ 0.07)	9196.59	0.0256656	0.0427128	0.041	0.081
KSADS.SpecificPhobia	2.50603	0.07 (0.015~ 0.124)	9316.49	0.0314334	0.0519267	0.012	0.029
KSADS.GeneralizedAnxietyDisorder	3.26073	0.039 (0.015~ 0.062)	9090.61	0.0406784	0.0683988	0.001	0.005
KSADS.OCD	1.45926	0.025 (-0.008~ 0.057)	9191.39	0.0183073	0.0304419	0.145	0.196
KSADS.ADHD	2.14282	0.05 (0.004~ 0.096)	9200.01	0.0265058	0.0446808	0.032	0.074
KSADS.ODD	1.88219	0.038 (-0.002~ 0.077)	9165.55	0.0233681	0.03932	0.06	0.096
KSADS.ConductDisorder	4.41357	0.043 (0.024~ 0.063)	9184.51	0.0548717	0.0921069	<0.001	<0.001
KSADS.PTSD	2.98223	0.023 (0.008~ 0.038)	8935.55	0.0373579	0.0630972	0.003	0.01
CBCL.anxious/depressed	1.07821	0.043 (-0.035~ 0.121)	9437.49	0.0134031	0.0221975	0.281	0.338
CBCL.withdrawn/depressed	2.72177	0.113 (0.032~ 0.194)	9180.16	0.0337818	0.0568142	0.007	0.018
CBCL.somatic.complaints	1.93598	0.08 (-0.001~ 0.16)	9447.27	0.024246	0.0398361	0.053	0.088
CBCL.social.problems	2.68772	0.111 (0.03~ 0.191)	9442.66	0.0332604	0.0553181	0.007	0.019
CBCL.thought.problems	3.91414	0.156 (0.078~ 0.235)	9369.42	0.0483042	0.0808741	<0.001	<0.001
CBCL.attention.problems	1.39645	0.057 (-0.023~ 0.136)	9287.62	0.0170844	0.0289804	0.163	0.215
CBCL.rule.breaking.behavior	4.24821	0.166 (0.089~ 0.242)	9454.55	0.0516614	0.0873807	<0.001	<0.001
CBCL.aggressive.behavior	3.5501	0.142 (0.064~ 0.22)	9422.51	0.0436126	0.0731454	<0.001	0.002
CBCL.internalizing.factors	2.08328	0.078 (0.005~ 0.152)	9545.71	0.0258289	0.0426456	0.037	0.079
CBCL.externalizing.factors	3.99527	0.154 (0.079~ 0.23)	9474.55	0.0487708	0.0820913	<0.001	<0.001
CBCL.total.problemse	2.95042	0.104 (0.035~ 0.174)	9710.55	0.0358651	0.0598815	0.003	0.01
cash_choice_task	-0.722216	-0.013 (-0.047~ 0.022)	8881.12	-0.00893785	-0.0153272	0.47	0.542
Episodic.memory	-1.96964	-0.018 (-0.035~ 0)	9084.56	-0.0242386	-0.0413299	0.049	0.086
Executive.function/Cognitive.flexibility	-1.9804	-0.017 (-0.035~ 0)	9105.01	-0.0244629	-0.041509	0.048	0.086
Executive.function/attention_inhibition	-1.51318	-0.012 (-0.028~ 0.004)	8971.22	-0.0188284	-0.0319518	0.13	0.187
Working.memory	-2.99894	-0.024 (-0.039~ -0.008)	9098.61	-0.0364756	-0.0628796	0.003	0.01
Processing.speed	-1.52315	-0.02 (-0.045~ 0.006)	9057.21	-0.0188571	-0.0320093	0.128	0.187
Fluid.cognition	-3.07493	-0.03 (-0.049~ -0.011)	9096.73	-0.0374311	-0.0644797	0.002	0.009
Picture.vocabulary	-2.83429	-0.023 (-0.039~ -0.007)	9304.9	-0.0326371	-0.0587649	0.005	0.014
Oral.reading	-3.93139	-0.04 (-0.06~ -0.02)	9372.82	-0.047756	-0.0812158	<0.001	<0.001
Crystallized.cognition	-3.90104	-0.035 (-0.053~ -0.018)	9367.94	-0.045794	-0.0806099	<0.001	<0.001
Total.cognition	-4.26162	-0.039 (-0.058~ -0.021)	9265.39	-0.0496856	-0.0885468	<0.001	<0.001
ravlt_verbal_learning	-1.94539	-0.028 (-0.055~ 0)	9253.22	-0.0234173	-0.0404474	0.052	0.088
pea_ravlt_sd_trial_vi_tc	-2.01962	-0.034 (-0.067~ -0.001)	9008.6	-0.0246168	-0.0425571	0.043	0.082
pea_ravlt_ld_trial_vii_tc	-1.60429	-0.03 (-0.066~ 0.007)	8970.71	-0.0196318	-0.0338765	0.109	0.165

## Sheet:  Marijuana befor vs after basel
Outcome	T-Value	b (95% CI)	Degrees of freedom	β	Cohen's D	P value	FDR-adjusted P value
total.sleep.problems	4.13288	0.082 (0.043~ 0.121)	9221.89	0.0514004	0.0860742	<0.001	<0.001
upps_y_ss_negative_urgency	2.74593	0.074 (0.021~ 0.127)	9006.8	0.0341279	0.0578674	0.006	0.02
upps_y_ss_lack_of_planning	0.273369	0.007 (-0.044~ 0.058)	8982.96	0.00337924	0.00576859	0.785	0.832
upps_y_ss_sensation_seeking	-0.0915351	-0.002 (-0.049~ 0.045)	9035.74	-0.00113127	-0.00192591	0.927	0.945
upps_y_ss_positive_urgency	1.31164	0.041 (-0.02~ 0.102)	8996.37	0.016114	0.0276575	0.19	0.265
upps_y_ss_lack_of_perseverance	0.186661	0.005 (-0.048~ 0.058)	9019.54	0.00233649	0.00393088	0.852	0.885
bis_y_ss_bism_sum	-0.520582	-0.022 (-0.103~ 0.06)	9014.01	-0.00647612	-0.0109663	0.603	0.665
bis_y_ss_basm_rr	1.05709	0.025 (-0.021~ 0.071)	9071.24	0.0130683	0.0221977	0.29	0.358
bis_y_ss_basm_drive	1.06042	0.056 (-0.048~ 0.16)	8893.57	0.012879	0.0224889	0.289	0.358
KSADS.MajorDepressiveDisorder	2.01834	0.03 (0.001~ 0.059)	8899.8	0.0251964	0.0427892	0.044	0.096
KSADS.UnspecifiedDepressiveDisorder	2.47989	0.043 (0.009~ 0.076)	8779.88	0.0310206	0.052932	0.013	0.039
KSADS.BipolarIDisorder	1.71837	0.026 (-0.004~ 0.055)	8835.44	0.0216685	0.0365623	0.086	0.157
KSADS.BipolarIIDisorder	1.48544	0.015 (-0.005~ 0.034)	8443.75	0.0183853	0.0323308	0.137	0.223
KSADS.UnspecifiedBipolarDisorder	3.65828	0.06 (0.028~ 0.093)	8010.5	0.0454838	0.0817479	<0.001	0.002
KSADS.UnspecifiedSchizophreniaSpectrum	1.48623	0.01 (-0.003~ 0.024)	9822	0.0183435	0.0299928	0.137	0.223
KSADS.Hallucinations	1.2166	0.02 (-0.012~ 0.053)	8915.38	0.0151757	0.0257697	0.224	0.304
KSADS.Delusions	3.44465	0.053 (0.023~ 0.082)	8798.78	0.0428659	0.0734454	<0.001	0.003
KSADS.AssociatedPsychoticSymptoms	0.0307105	0 (-0.02~ 0.021)	9185.66	0.000380349	0.000640859	0.976	0.976
KSADS.PanicDisorder	1.82166	0.021 (-0.002~ 0.044)	8745.32	0.0226399	0.0389592	0.069	0.135
KSADS.SeparationAnxietyDisorder	1.39134	0.053 (-0.022~ 0.128)	9037.26	0.0174258	0.0292715	0.164	0.24
KSADS.SocialAnxietyDisorder	1.38109	0.038 (-0.016~ 0.091)	9095.35	0.0172831	0.0289629	0.167	0.24
KSADS.SpecificPhobia	2.04593	0.089 (0.004~ 0.175)	9049.38	0.0256834	0.0430142	0.041	0.094
KSADS.GeneralizedAnxietyDisorder	2.87091	0.053 (0.017~ 0.09)	9034.54	0.0357546	0.0604082	0.004	0.014
KSADS.OCD	-1.16948	-0.031 (-0.082~ 0.021)	9002.83	-0.0146427	-0.0246509	0.242	0.321
KSADS.ADHD	1.48126	0.054 (-0.017~ 0.126)	9016.08	0.0183264	0.0311999	0.139	0.223
KSADS.ODD	2.66634	0.083 (0.022~ 0.145)	9028.85	0.0330953	0.0561216	0.008	0.024
KSADS.ConductDisorder	4.93159	0.076 (0.046~ 0.106)	9078.97	0.061235	0.103514	<0.001	<0.001
KSADS.PTSD	0.592629	0.007 (-0.016~ 0.03)	8688.7	0.00741671	0.0127156	0.553	0.624
CBCL.anxious/depressed	2.38861	0.149 (0.027~ 0.272)	9120.27	0.029725	0.0500232	0.017	0.043
CBCL.withdrawn/depressed	2.4414	0.159 (0.031~ 0.286)	9041.03	0.0302796	0.0513523	0.015	0.039
CBCL.somatic.complaints	1.06523	0.069 (-0.058~ 0.196)	9071.99	0.0133816	0.0223677	0.287	0.358
CBCL.social.problems	3.72202	0.241 (0.114~ 0.368)	9091.54	0.0462727	0.078071	<0.001	0.001
CBCL.thought.problems	3.97806	0.249 (0.126~ 0.372)	9037.32	0.0491656	0.0836915	<0.001	<0.001
CBCL.attention.problems	3.15515	0.2 (0.076~ 0.325)	9002.01	0.0385882	0.066509	0.002	0.007
CBCL.rule.breaking.behavior	4.57347	0.28 (0.16~ 0.401)	9158.79	0.0558308	0.0955776	<0.001	<0.001
CBCL.aggressive.behavior	5.16711	0.325 (0.202~ 0.448)	9154.74	0.0636997	0.108008	<0.001	<0.001
CBCL.internalizing.factors	2.12138	0.125 (0.01~ 0.241)	9168.09	0.0264216	0.0443108	0.034	0.082
CBCL.externalizing.factors	5.31519	0.323 (0.204~ 0.442)	9180.89	0.0651903	0.110945	<0.001	<0.001
CBCL.total.problemse	4.22962	0.237 (0.127~ 0.347)	9300.67	0.0519788	0.087715	<0.001	<0.001
cash_choice_task	-0.330611	-0.009 (-0.063~ 0.045)	8967.99	-0.00408179	-0.00698233	0.741	0.801
Episodic.memory	-3.01301	-0.042 (-0.069~ -0.015)	8987.94	-0.0370183	-0.0635625	0.003	0.01
Executive.function/Cognitive.flexibility	-1.4618	-0.02 (-0.047~ 0.007)	9021.73	-0.0179959	-0.0307802	0.144	0.224
Executive.function/attention_inhibition	-1.49025	-0.019 (-0.043~ 0.006)	8922.84	-0.0184814	-0.0315527	0.136	0.223
Working.memory	-1.031	-0.013 (-0.037~ 0.012)	8979.8	-0.0125126	-0.0217598	0.303	0.364
Processing.speed	-2.43553	-0.049 (-0.088~ -0.01)	8934.16	-0.0300288	-0.0515343	0.015	0.039
Fluid.cognition	-3.29993	-0.051 (-0.081~ -0.021)	8896.35	-0.0400736	-0.0699726	<0.001	0.004
Picture.vocabulary	-1.94131	-0.025 (-0.05~ 0)	9015.73	-0.0223829	-0.0408906	0.052	0.107
Oral.reading	-1.76066	-0.028 (-0.059~ 0.003)	9046.55	-0.0214439	-0.0370223	0.078	0.148
Crystallized.cognition	-2.00135	-0.029 (-0.057~ -0.001)	8994.16	-0.0236295	-0.0422058	0.045	0.096
Total.cognition	-3.31528	-0.048 (-0.077~ -0.02)	8951.19	-0.0387664	-0.0700825	<0.001	0.004
ravlt_verbal_learning	-0.61185	-0.014 (-0.057~ 0.03)	9085.65	-0.00735835	-0.012838	0.541	0.623
pea_ravlt_sd_trial_vi_tc	-1.42945	-0.038 (-0.09~ 0.014)	8879.9	-0.0174331	-0.0303386	0.153	0.232
pea_ravlt_ld_trial_vii_tc	-0.916966	-0.027 (-0.084~ 0.03)	8847.53	-0.0112143	-0.0194972	0.359	0.423
