# Supplementary material for: Prenatal substance exposure and child health: Understanding the role of environmental factors, genetics, and brain development
Source: PNAS Nexus. 2024 Jan 30;3(1):pgae003. doi: 10.1093/pnasnexus/pgae003 (PMC10826906; doi:10.1093/pnasnexus/pgae003)
Supplement: pgae003_Supplementary_Data [file pgae003_supplementary_data.zip › PNASNEXUS-PNASNEXUS-2023-00807R-s13.xlsx]

## Sheet: Alcohol before vs non 2year
Outcome	T-Value	b (95% CI)	Degrees of freedom	β	Cohen's D	P value	FDR-adjusted P value
total.sleep.problems	3.90586	0.02 (0.01~0.03)	7959.27	0.0441501	0.0875608	<0.001	<0.001
upps_y_ss_negative_urgency	1.36955	0.01 (-0.004~0.025)	7437.86	0.0152845	0.0317603	0.171	0.262
upps_y_ss_lack_of_planning	2.5598	0.018 (0.004~0.032)	4303.25	0.0281526	0.0780436	0.011	0.029
upps_y_ss_sensation_seeking	2.62848	0.019 (0.005~0.033)	7601.16	0.0290953	0.0602969	0.009	0.028
upps_y_ss_positive_urgency	1.29801	0.012 (-0.006~0.029)	7402.28	0.0143281	0.0301735	0.194	0.28
upps_y_ss_lack_of_perseverance	-0.70962	-0.006 (-0.022~0.01)	7496.93	-0.00794343	-0.0163913	0.478	0.6
bis_y_ss_bism_sum	2.16019	0.028 (0.003~0.053)	7464.9	0.0236933	0.0500047	0.031	0.069
bis_y_ss_basm_rr	1.61105	0.013 (-0.003~0.028)	7323.45	0.0179753	0.0376513	0.107	0.175
bis_y_ss_basm_drive	-0.119142	-0.002 (-0.033~0.029)	7456.74	-0.00131443	-0.00275943	0.905	0.916
KSADS.MajorDepressiveDisorder	2.58169	0.01 (0.002~0.018)	6138.58	0.0285758	0.0659021	0.01	0.028
KSADS.UnspecifiedDepressiveDisorder	1.19392	0.005 (-0.003~0.012)	5519.07	0.0131783	0.0321419	0.233	0.308
KSADS.BipolarIDisorder	-1.42588	-0.003 (-0.008~0.001)	6209.49	-0.0159597	-0.0361898	0.154	0.243
KSADS.BipolarIIDisorder	1.61048	0.003 (-0.001~0.006)	7751.21	0.0177445	0.0365848	0.107	0.175
KSADS.UnspecifiedBipolarDisorder	-0.10604	0 (-0.006~0.005)	5015.07	-0.00117139	-0.00299476	0.916	0.916
KSADS.UnspecifiedSchizophreniaSpectrum	-0.950118	-0.002 (-0.005~0.002)	8638	-0.0103463	-0.0204457	0.342	0.441
KSADS.Hallucinations	1.32829	0.005 (-0.002~0.013)	5702.34	0.0148085	0.0351801	0.184	0.273
KSADS.Delusions	0.690476	0.002 (-0.004~0.009)	6396.15	0.00767235	0.0172671	0.49	0.6
KSADS.AssociatedPsychoticSymptoms	0.145352	0 (-0.004~0.005)	8638	0.00158286	0.00312784	0.884	0.916
KSADS.PanicDisorder	-0.415634	-0.001 (-0.007~0.005)	7633.3	-0.00457778	-0.00951447	0.678	0.772
KSADS.SeparationAnxietyDisorder	2.59655	0.019 (0.005~0.034)	5102.56	0.0290704	0.0726996	0.009	0.028
KSADS.SocialAnxietyDisorder	-0.322025	-0.002 (-0.014~0.01)	6228.05	-0.00358471	-0.00816099	0.747	0.832
KSADS.SpecificPhobia	0.216217	0.002 (-0.018~0.023)	6608.2	0.00242247	0.00531959	0.829	0.883
KSADS.GeneralizedAnxietyDisorder	1.92269	0.009 (0~0.017)	7587.83	0.0213018	0.0441449	0.055	0.099
KSADS.OCD	0.596065	0.003 (-0.007~0.014)	4864.51	0.00658406	0.0170924	0.551	0.659
KSADS.ADHD	1.19886	0.01 (-0.007~0.027)	7519.41	0.0132199	0.0276508	0.231	0.308
KSADS.ODD	1.9472	0.014 (0~0.028)	6729.72	0.0217544	0.0474725	0.052	0.097
KSADS.ConductDisorder	0.533803	0.002 (-0.004~0.008)	4708.58	0.00594151	0.0155584	0.594	0.692
KSADS.PTSD	0.300685	0.001 (-0.005~0.007)	5250.04	0.00341624	0.00829965	0.764	0.832
CBCL.anxious/depressed	2.19944	0.046 (0.005~0.088)	6039.45	0.0280903	0.0566035	0.028	0.065
CBCL.withdrawn/depressed	3.42818	0.076 (0.033~0.12)	5903.97	0.0439819	0.0892322	<0.001	0.002
CBCL.somatic.complaints	2.87905	0.062 (0.02~0.103)	6004.73	0.0370286	0.0743074	0.004	0.014
CBCL.social.problems	2.10001	0.045 (0.003~0.087)	5983.37	0.0269837	0.0542973	0.036	0.073
CBCL.thought.problems	3.9795	0.081 (0.041~0.121)	5919.82	0.0508521	0.103444	<0.001	<0.001
CBCL.attention.problems	4.32552	0.091 (0.05~0.133)	5943.61	0.0545959	0.112213	<0.001	<0.001
CBCL.rule.breaking.behavior	4.58603	0.094 (0.054~0.134)	6084.93	0.0583721	0.117581	<0.001	<0.001
CBCL.aggressive.behavior	2.92765	0.06 (0.02~0.1)	6121.45	0.0374392	0.0748381	0.003	0.013
CBCL.internalizing.factors	3.56907	0.071 (0.032~0.11)	6160.98	0.0457948	0.0909412	<0.001	0.002
CBCL.externalizing.factors	3.64717	0.075 (0.034~0.115)	6154.89	0.0465596	0.0929771	<0.001	0.001
CBCL.total.problemse	4.80606	0.091 (0.054~0.129)	6275.99	0.0614176	0.121333	<0.001	<0.001
sag_grades_last_yr	1.81134	0.011 (-0.001~0.022)	7435.98	0.02004	0.0420108	0.07	0.123
Episodic.memory	2.39774	0.01 (0.002~0.018)	6878.4	0.0267097	0.0578215	0.017	0.04
Executive.function/attention_inhibition	3.6481	0.016 (0.007~0.024)	5818.89	0.046057	0.095648	<0.001	0.001
Processing.speed	1.21365	0.007 (-0.004~0.018)	5845.32	0.0153781	0.0317481	0.225	0.308
Picture.vocabulary	5.30999	0.02 (0.013~0.028)	7485.36	0.0563548	0.122749	<0.001	<0.001
Oral.reading	5.61825	0.024 (0.016~0.033)	7370.53	0.0631792	0.130883	<0.001	<0.001
Crystallized.cognition	5.23399	0.025 (0.015~0.034)	5702.33	0.0650863	0.138623	<0.001	<0.001
ravlt_verbal_learning	2.09913	0.016 (0.001~0.031)	7720.16	0.0231822	0.0477812	0.036	0.073
pea_ravlt_sd_trial_vi_tc	2.45692	0.018 (0.004~0.032)	7262.24	0.0275617	0.0576615	0.014	0.036
pea_ravlt_ld_trial_vii_tc	2.03655	0.017 (0.001~0.033)	7264.43	0.0229068	0.0477887	0.042	0.082

## Sheet: Tobacco before vs non 2year
Outcome	T-Value	b (95% CI)	Degrees of freedom	β	Cohen's D	P value	FDR-adjusted P value
total.sleep.problems	3.72929	0.029 (0.014~0.045)	8127.32	0.0412602	0.0827338	<0.001	<0.001
upps_y_ss_negative_urgency	3.14611	0.036 (0.014~0.059)	7632.21	0.0345148	0.0720243	0.002	0.004
upps_y_ss_lack_of_planning	2.74491	0.03 (0.009~0.052)	7417.67	0.0298277	0.0637418	0.006	0.012
upps_y_ss_sensation_seeking	-0.401691	-0.004 (-0.026~0.017)	7778.74	-0.0043738	-0.00910893	0.688	0.717
upps_y_ss_positive_urgency	3.90727	0.053 (0.026~0.08)	7601.9	0.0423896	0.0896277	<0.001	<0.001
upps_y_ss_lack_of_perseverance	3.61926	0.045 (0.02~0.069)	7691.71	0.0397504	0.082535	<0.001	<0.001
bis_y_ss_bism_sum	0.346979	0.007 (-0.032~0.045)	7643.67	0.00374649	0.00793748	0.729	0.744
bis_y_ss_basm_rr	-0.877636	-0.011 (-0.034~0.013)	7586.23	-0.00964243	-0.0201526	0.38	0.454
bis_y_ss_basm_drive	1.12709	0.027 (-0.02~0.074)	7638.37	0.0122205	0.0257923	0.26	0.335
KSADS.MajorDepressiveDisorder	3.82219	0.023 (0.011~0.035)	7184.48	0.041736	0.0901872	<0.001	<0.001
KSADS.UnspecifiedDepressiveDisorder	0.594914	0.004 (-0.008~0.015)	6872.74	0.0064898	0.0143522	0.552	0.629
KSADS.BipolarIDisorder	1.52474	0.006 (-0.002~0.013)	7623.48	0.016848	0.034926	0.127	0.174
KSADS.BipolarIIDisorder	1.58577	0.004 (-0.001~0.01)	7834.89	0.0173336	0.0358305	0.113	0.163
KSADS.UnspecifiedBipolarDisorder	1.35329	0.006 (-0.002~0.014)	7354.98	0.0147952	0.0315596	0.176	0.233
KSADS.UnspecifiedSchizophreniaSpectrum	1.98304	0.006 (0~0.011)	8641	0.0214341	0.0426658	0.047	0.073
KSADS.Hallucinations	-0.461785	-0.003 (-0.014~0.009)	7096.7	-0.00508706	-0.0109633	0.644	0.686
KSADS.Delusions	0.732259	0.004 (-0.007~0.015)	7280.63	0.00803318	0.0171637	0.464	0.541
KSADS.AssociatedPsychoticSymptoms	1.00822	0.003 (-0.003~0.01)	8641	0.0108988	0.0216921	0.313	0.394
KSADS.PanicDisorder	0.3241	0.002 (-0.008~0.011)	7761.89	0.00354048	0.00735741	0.746	0.746
KSADS.SeparationAnxietyDisorder	0.880742	0.01 (-0.012~0.033)	7312.33	0.00973892	0.0205992	0.378	0.454
KSADS.SocialAnxietyDisorder	2.12572	0.02 (0.002~0.038)	7383.3	0.0233524	0.0494779	0.034	0.059
KSADS.SpecificPhobia	3.39671	0.054 (0.023~0.085)	7600.49	0.037485	0.0779234	<0.001	0.002
KSADS.GeneralizedAnxietyDisorder	1.89022	0.013 (0~0.026)	7744.1	0.02076	0.0429592	0.059	0.087
KSADS.OCD	1.52175	0.012 (-0.004~0.028)	7340.92	0.0166589	0.035522	0.128	0.174
KSADS.ADHD	3.71871	0.049 (0.023~0.075)	7701.28	0.0405823	0.0847502	<0.001	<0.001
KSADS.ODD	4.46011	0.049 (0.027~0.07)	7721.29	0.0490615	0.101515	<0.001	<0.001
KSADS.ConductDisorder	2.01928	0.01 (0~0.019)	8084.72	0.0221963	0.0449153	0.043	0.069
KSADS.PTSD	2.50414	0.011 (0.002~0.02)	7427.26	0.0280449	0.0581133	0.012	0.023
CBCL.anxious/depressed	3.21308	0.102 (0.04~0.164)	6164.3	0.0402031	0.0818483	0.001	0.003
CBCL.withdrawn/depressed	3.50792	0.118 (0.052~0.183)	6025.65	0.0440571	0.0903811	<0.001	0.001
CBCL.somatic.complaints	6.66139	0.214 (0.151~0.276)	6142.76	0.0836596	0.169986	<0.001	<0.001
CBCL.social.problems	5.67241	0.181 (0.119~0.244)	6091.34	0.0710213	0.145359	<0.001	<0.001
CBCL.thought.problems	4.3857	0.135 (0.074~0.195)	6044.65	0.0548454	0.112819	<0.001	<0.001
CBCL.attention.problems	6.82228	0.216 (0.154~0.278)	6061.43	0.0841801	0.175256	<0.001	<0.001
CBCL.rule.breaking.behavior	7.88663	0.241 (0.181~0.301)	6199.9	0.0975629	0.200322	<0.001	<0.001
CBCL.aggressive.behavior	6.79623	0.208 (0.148~0.268)	6217.07	0.0846812	0.172387	<0.001	<0.001
CBCL.internalizing.factors	5.3299	0.159 (0.101~0.218)	6278.72	0.0667595	0.134528	<0.001	<0.001
CBCL.externalizing.factors	7.6325	0.233 (0.173~0.293)	6251.56	0.0947422	0.193065	<0.001	<0.001
CBCL.total.problemse	7.61923	0.216 (0.16~0.271)	6384.23	0.0945938	0.190716	<0.001	<0.001
sag_grades_last_yr	-5.80307	-0.052 (-0.07~-0.034)	7588.47	-0.0628378	-0.133233	<0.001	<0.001
Episodic.memory	-2.41528	-0.015 (-0.028~-0.003)	7166.13	-0.0264769	-0.0570632	0.016	0.029
Executive.function/attention_inhibition	-0.491509	-0.003 (-0.016~0.01)	5836.63	-0.00611647	-0.0128671	0.623	0.678
Processing.speed	-0.517123	-0.004 (-0.021~0.012)	5868.61	-0.00645341	-0.0135007	0.605	0.674
Picture.vocabulary	-2.92619	-0.017 (-0.029~-0.006)	7653.74	-0.0304741	-0.0668953	0.003	0.008
Oral.reading	-2.69917	-0.018 (-0.031~-0.005)	7527.61	-0.0298504	-0.0622203	0.007	0.014
Crystallized.cognition	-2.8846	-0.021 (-0.035~-0.007)	5793.99	-0.0352644	-0.0757925	0.004	0.009
ravlt_verbal_learning	-2.01598	-0.023 (-0.046~-0.001)	7880.29	-0.0218664	-0.0454199	0.044	0.069
pea_ravlt_sd_trial_vi_tc	-2.74256	-0.03 (-0.052~-0.009)	7464.18	-0.0302367	-0.0634884	0.006	0.012
pea_ravlt_ld_trial_vii_tc	-2.06409	-0.026 (-0.051~-0.001)	7448.78	-0.0228054	-0.0478316	0.039	0.066

## Sheet:  Marijuana before vs non 2year
Outcome	T-Value	b (95% CI)	Degrees of freedom	β	Cohen's D	P value	FDR-adjusted P value
total.sleep.problems	3.55957	0.042 (0.019~0.065)	8079.52	0.0390016	0.0792018	<0.001	0.002
upps_y_ss_negative_urgency	2.12766	0.036 (0.003~0.07)	7907.26	0.0231467	0.0478542	0.033	0.091
upps_y_ss_lack_of_planning	3.3223	0.054 (0.022~0.086)	7729.99	0.0360266	0.0755752	<0.001	0.003
upps_y_ss_sensation_seeking	2.24567	0.036 (0.005~0.068)	7995.58	0.0242434	0.0502286	0.025	0.071
upps_y_ss_positive_urgency	1.8824	0.038 (-0.002~0.077)	7929.95	0.0203034	0.0422773	0.06	0.133
upps_y_ss_lack_of_perseverance	3.10416	0.057 (0.021~0.093)	7965.5	0.0338724	0.0695612	0.002	0.007
bis_y_ss_bism_sum	2.44767	0.071 (0.014~0.128)	7937.93	0.0262233	0.0549452	0.014	0.047
bis_y_ss_basm_rr	-0.157472	-0.003 (-0.038~0.032)	7932.41	-0.00171964	-0.00353614	0.875	0.912
bis_y_ss_basm_drive	2.28143	0.081 (0.011~0.151)	7885.63	0.0245259	0.0513828	0.023	0.069
KSADS.MajorDepressiveDisorder	1.39716	0.012 (-0.005~0.03)	7827.89	0.0152115	0.0315829	0.162	0.346
KSADS.UnspecifiedDepressiveDisorder	0.582245	0.005 (-0.012~0.022)	7628.74	0.00633277	0.0133324	0.56	0.723
KSADS.BipolarIDisorder	-0.370024	-0.002 (-0.013~0.009)	8024.87	-0.00406083	-0.00826115	0.711	0.83
KSADS.BipolarIIDisorder	0.409181	0.002 (-0.006~0.009)	8132.78	0.00445873	0.00907457	0.682	0.83
KSADS.UnspecifiedBipolarDisorder	1.13041	0.007 (-0.005~0.019)	7999.43	0.0122992	0.0252776	0.258	0.487
KSADS.UnspecifiedSchizophreniaSpectrum	-1.18029	-0.005 (-0.013~0.003)	8640	-0.012754	-0.0253958	0.238	0.466
KSADS.Hallucinations	-0.761915	-0.007 (-0.024~0.01)	7697.64	-0.00834714	-0.0173683	0.446	0.683
KSADS.Delusions	-1.33018	-0.011 (-0.026~0.005)	7825.69	-0.0145176	-0.0300731	0.183	0.375
KSADS.AssociatedPsychoticSymptoms	-0.0318194	0 (-0.01~0.009)	8640	-0.00034386	-0.000684644	0.975	0.975
KSADS.PanicDisorder	0.664675	0.005 (-0.009~0.019)	8071.42	0.00723921	0.0147967	0.506	0.709
KSADS.SeparationAnxietyDisorder	0.228924	0.004 (-0.03~0.037)	7784.4	0.00251472	0.0051893	0.819	0.892
KSADS.SocialAnxietyDisorder	0.729093	0.01 (-0.017~0.037)	7894.54	0.0079676	0.0164115	0.466	0.692
KSADS.SpecificPhobia	-0.584141	-0.014 (-0.06~0.032)	7960.44	-0.00640448	-0.0130942	0.559	0.723
KSADS.GeneralizedAnxietyDisorder	0.629378	0.006 (-0.013~0.026)	7986.99	0.00687898	0.0140848	0.529	0.72
KSADS.OCD	0.183034	0.002 (-0.022~0.026)	7928.74	0.00199669	0.00411112	0.855	0.911
KSADS.ADHD	1.01298	0.02 (-0.019~0.058)	7901.64	0.0110005	0.0227914	0.311	0.565
KSADS.ODD	1.94791	0.032 (0~0.064)	8051.64	0.0212862	0.0434168	0.051	0.12
KSADS.ConductDisorder	0.372235	0.003 (-0.011~0.017)	8086.22	0.00406734	0.00827893	0.71	0.83
KSADS.PTSD	1.94781	0.013 (0~0.026)	7761.89	0.02165	0.0442173	0.051	0.12
CBCL.anxious/depressed	3.72626	0.176 (0.083~0.269)	6171.14	0.0461729	0.0948681	<0.001	<0.001
CBCL.withdrawn/depressed	4.52695	0.227 (0.129~0.325)	6069.59	0.0563619	0.116213	<0.001	<0.001
CBCL.somatic.complaints	4.80578	0.231 (0.137~0.325)	6121.11	0.0599395	0.122851	<0.001	<0.001
CBCL.social.problems	4.27682	0.205 (0.111~0.299)	6123.27	0.0531745	0.10931	<0.001	<0.001
CBCL.thought.problems	5.55929	0.255 (0.165~0.344)	6081.64	0.068829	0.142574	<0.001	<0.001
CBCL.attention.problems	5.42792	0.257 (0.164~0.35)	6093.97	0.0664211	0.139064	<0.001	<0.001
CBCL.rule.breaking.behavior	5.15177	0.237 (0.147~0.326)	6210.81	0.0634733	0.130741	<0.001	<0.001
CBCL.aggressive.behavior	4.71022	0.216 (0.126~0.306)	6200.35	0.058279	0.119636	<0.001	<0.001
CBCL.internalizing.factors	5.09456	0.228 (0.14~0.315)	6210.97	0.0632711	0.129288	<0.001	<0.001
CBCL.externalizing.factors	5.21991	0.239 (0.149~0.328)	6221.7	0.064407	0.132354	<0.001	<0.001
CBCL.total.problemse	6.17653	0.262 (0.179~0.345)	6284.28	0.0762056	0.155828	<0.001	<0.001
sag_grades_last_yr	-0.339845	-0.005 (-0.031~0.022)	7843.29	-0.00366071	-0.0076747	0.734	0.836
Episodic.memory	-0.393033	-0.004 (-0.022~0.015)	7605.94	-0.00428449	-0.00901326	0.694	0.83
Executive.function/attention_inhibition	-0.0675642	-0.001 (-0.02~0.019)	6134.93	-0.000830441	-0.00172521	0.946	0.966
Processing.speed	0.692893	0.009 (-0.016~0.034)	6130.36	0.00853008	0.0176992	0.488	0.704
Picture.vocabulary	-0.872249	-0.008 (-0.024~0.009)	7641.97	-0.00898895	-0.0199557	0.383	0.647
Oral.reading	-2.07243	-0.02 (-0.039~-0.001)	7581.81	-0.0226655	-0.0476018	0.038	0.099
Crystallized.cognition	-0.770257	-0.008 (-0.029~0.013)	5819.06	-0.00928845	-0.0201948	0.441	0.683
ravlt_verbal_learning	-0.257344	-0.004 (-0.038~0.029)	7994.92	-0.00276482	-0.00575621	0.797	0.887
pea_ravlt_sd_trial_vi_tc	-0.847046	-0.014 (-0.046~0.018)	7672.23	-0.00925441	-0.0193409	0.397	0.648
pea_ravlt_ld_trial_vii_tc	-0.872335	-0.016 (-0.053~0.02)	7642.22	-0.00954198	-0.0199574	0.383	0.647

## Sheet: Alcohol after vs non 2year
Outcome	T-Value	b (95% CI)	Degrees of freedom	β	Cohen's D	P value	FDR-adjusted P value
total.sleep.problems	4.03406	0.053 (0.027~0.078)	8396.57	0.043957	0.0880485	<0.001	<0.001
upps_y_ss_negative_urgency	1.96609	0.038 (0~0.076)	8140.52	0.0214366	0.043582	0.049	0.142
upps_y_ss_lack_of_planning	1.62468	0.03 (-0.006~0.066)	7935.55	0.0176723	0.0364763	0.104	0.222
upps_y_ss_sensation_seeking	1.80716	0.033 (-0.003~0.068)	8210.95	0.01952	0.039887	0.071	0.187
upps_y_ss_positive_urgency	-1.13881	-0.026 (-0.071~0.019)	8140.03	-0.0123105	-0.0252447	0.255	0.416
upps_y_ss_lack_of_perseverance	2.06326	0.043 (0.002~0.083)	8180.25	0.0225657	0.0456248	0.039	0.12
bis_y_ss_bism_sum	2.23805	0.073 (0.009~0.137)	8151.79	0.0240156	0.0495762	0.025	0.094
bis_y_ss_basm_rr	-0.0893612	-0.002 (-0.041~0.038)	8137.63	-0.000977259	-0.00198121	0.929	0.955
bis_y_ss_basm_drive	-0.506036	-0.02 (-0.099~0.059)	8136.49	-0.00544591	-0.01122	0.613	0.789
KSADS.MajorDepressiveDisorder	0.11598	0.001 (-0.019~0.021)	7993.76	0.00126582	0.0025944	0.908	0.955
KSADS.UnspecifiedDepressiveDisorder	0.451384	0.004 (-0.015~0.024)	7815.83	0.0049228	0.0102115	0.652	0.789
KSADS.BipolarIDisorder	-0.6026	-0.004 (-0.016~0.008)	8178.61	-0.0066173	-0.0133266	0.547	0.744
KSADS.BipolarIIDisorder	1.20495	0.005 (-0.003~0.014)	8254.76	0.0131554	0.0265244	0.228	0.413
KSADS.UnspecifiedBipolarDisorder	0.439205	0.003 (-0.011~0.017)	8093.77	0.00479741	0.00976386	0.661	0.789
KSADS.UnspecifiedSchizophreniaSpectrum	-0.333355	-0.002 (-0.011~0.008)	8638	-0.00361475	-0.00717348	0.739	0.862
KSADS.Hallucinations	0.576455	0.006 (-0.014~0.025)	7914.3	0.00632427	0.0129595	0.564	0.747
KSADS.Delusions	-0.0565428	-0.001 (-0.018~0.017)	8003.29	-0.000618647	-0.00126407	0.955	0.955
KSADS.AssociatedPsychoticSymptoms	0.221241	0.001 (-0.01~0.012)	8638	0.0023991	0.0047609	0.825	0.907
KSADS.PanicDisorder	-0.973835	-0.008 (-0.024~0.008)	8200.22	-0.0106296	-0.0215081	0.33	0.476
KSADS.SeparationAnxietyDisorder	0.257251	0.005 (-0.033~0.043)	8031.29	0.00282296	0.00574109	0.797	0.907
KSADS.SocialAnxietyDisorder	-1.0425	-0.016 (-0.047~0.014)	8072.69	-0.0114098	-0.0232058	0.297	0.458
KSADS.SpecificPhobia	-0.0620977	-0.002 (-0.053~0.05)	8165.22	-0.000681023	-0.00137443	0.95	0.955
KSADS.GeneralizedAnxietyDisorder	1.79662	0.02 (-0.002~0.043)	8175.49	0.0196538	0.0397401	0.072	0.187
KSADS.OCD	-0.472307	-0.006 (-0.033~0.02)	8061.27	-0.00516275	-0.0105209	0.637	0.789
KSADS.ADHD	1.71914	0.038 (-0.005~0.081)	8144.64	0.0186746	0.0380984	0.086	0.2
KSADS.ODD	1.74966	0.032 (-0.004~0.068)	8235.91	0.0191262	0.0385593	0.08	0.197
KSADS.ConductDisorder	1.47537	0.012 (-0.004~0.027)	8226.5	0.0161383	0.032533	0.14	0.275
KSADS.PTSD	0.7723	0.006 (-0.009~0.02)	8139.82	0.00855295	0.0171202	0.44	0.616
CBCL.anxious/depressed	1.17793	0.061 (-0.041~0.164)	6413.57	0.0145887	0.029417	0.239	0.413
CBCL.withdrawn/depressed	1.16375	0.064 (-0.044~0.173)	6331.99	0.0145094	0.0292497	0.245	0.413
CBCL.somatic.complaints	2.50406	0.132 (0.029~0.236)	6410.29	0.031173	0.0625513	0.012	0.06
CBCL.social.problems	1.03862	0.055 (-0.049~0.159)	6377.26	0.0129531	0.0260118	0.299	0.458
CBCL.thought.problems	2.19006	0.111 (0.012~0.21)	6341.86	0.0271952	0.0550018	0.029	0.094
CBCL.attention.problems	3.13829	0.164 (0.062~0.267)	6346.81	0.0384764	0.0787853	0.002	0.012
CBCL.rule.breaking.behavior	2.61712	0.133 (0.033~0.232)	6459.94	0.0322393	0.0651238	0.009	0.048
CBCL.aggressive.behavior	3.57324	0.181 (0.082~0.28)	6446.28	0.0442264	0.0890097	<0.001	0.003
CBCL.internalizing.factors	1.67354	0.082 (-0.014~0.179)	6491.17	0.0207118	0.0415435	0.094	0.21
CBCL.externalizing.factors	3.46275	0.175 (0.076~0.274)	6472.98	0.0427249	0.0860794	<0.001	0.004
CBCL.total.problemse	3.03323	0.141 (0.05~0.233)	6566.97	0.0372465	0.0748605	0.002	0.015
sag_grades_last_yr	1.4361	0.022 (-0.008~0.051)	7999.52	0.0154905	0.0321132	0.151	0.285
Episodic.memory	1.53673	0.016 (-0.004~0.037)	7688.54	0.0167826	0.0350515	0.124	0.254
Executive.function/attention_inhibition	2.41168	0.026 (0.005~0.047)	6225.82	0.0297646	0.0611297	0.016	0.071
Processing.speed	0.210738	0.003 (-0.024~0.03)	6206.46	0.00260851	0.00534997	0.833	0.907
Picture.vocabulary	4.13241	0.04 (0.021~0.059)	7829.03	0.0424272	0.093407	<0.001	<0.001
Oral.reading	4.5097	0.049 (0.028~0.071)	7748.72	0.049179	0.102462	<0.001	<0.001
Crystallized.cognition	4.47111	0.052 (0.029~0.074)	5951.19	0.0537073	0.115916	<0.001	<0.001
ravlt_verbal_learning	0.974417	0.019 (-0.019~0.057)	8240.9	0.0104569	0.0214678	0.33	0.476
pea_ravlt_sd_trial_vi_tc	2.18676	0.04 (0.004~0.077)	7828.79	0.0239129	0.0494291	0.029	0.094
pea_ravlt_ld_trial_vii_tc	2.25743	0.047 (0.006~0.088)	7802.86	0.0247088	0.0511114	0.024	0.094

## Sheet: Tobacco after vs non 2year
Outcome	T-Value	b (95% CI)	Degrees of freedom	β	Cohen's D	P value	FDR-adjusted P value
total.sleep.problems	6.12644	0.065 (0.044~0.086)	8043.86	0.0682029	0.136617	<0.001	<0.001
upps_y_ss_negative_urgency	2.628	0.041 (0.01~0.071)	7491.64	0.028951	0.0607249	0.009	0.017
upps_y_ss_lack_of_planning	5.87097	0.086 (0.057~0.115)	7275.61	0.0639216	0.137659	<0.001	<0.001
upps_y_ss_sensation_seeking	-1.41928	-0.021 (-0.049~0.008)	7657.21	-0.0155222	-0.0324387	0.156	0.203
upps_y_ss_positive_urgency	3.65087	0.066 (0.031~0.102)	7448.54	0.0397538	0.084604	<0.001	<0.001
upps_y_ss_lack_of_perseverance	5.75966	0.095 (0.063~0.127)	7540.46	0.0635131	0.132656	<0.001	<0.001
bis_y_ss_bism_sum	-1.2778	-0.033 (-0.085~0.018)	7511.73	-0.0138525	-0.0294865	0.201	0.241
bis_y_ss_basm_rr	-1.34626	-0.022 (-0.053~0.01)	7421.85	-0.0148434	-0.0312538	0.178	0.224
bis_y_ss_basm_drive	1.79518	0.058 (-0.005~0.121)	7506.84	0.019552	0.041439	0.073	0.105
KSADS.MajorDepressiveDisorder	2.11417	0.017 (0.001~0.032)	6896.64	0.0231325	0.0509155	0.035	0.056
KSADS.UnspecifiedDepressiveDisorder	0.850756	0.007 (-0.009~0.022)	6579.62	0.00929798	0.0209766	0.395	0.44
KSADS.BipolarIDisorder	1.22977	0.006 (-0.004~0.016)	7372.83	0.0136301	0.0286442	0.219	0.255
KSADS.BipolarIIDisorder	1.88672	0.007 (0~0.014)	7749.52	0.020659	0.0428647	0.059	0.091
KSADS.UnspecifiedBipolarDisorder	2.07843	0.011 (0.001~0.022)	7060.44	0.0227662	0.0494709	0.038	0.06
KSADS.UnspecifiedSchizophreniaSpectrum	0.222597	0.001 (-0.007~0.008)	8641	0.00240847	0.00478926	0.824	0.859
KSADS.Hallucinations	1.32137	0.01 (-0.005~0.026)	6812.97	0.0145928	0.0320174	0.186	0.228
KSADS.Delusions	0.358142	0.003 (-0.012~0.017)	7038.4	0.0039385	0.00853785	0.72	0.767
KSADS.AssociatedPsychoticSymptoms	0.792229	0.004 (-0.005~0.012)	8641	0.00857277	0.0170451	0.428	0.466
KSADS.PanicDisorder	1.6725	0.011 (-0.002~0.023)	7670.03	0.0183016	0.0381943	0.094	0.129
KSADS.SeparationAnxietyDisorder	3.05321	0.047 (0.017~0.077)	7007.82	0.0338705	0.072945	0.002	0.005
KSADS.SocialAnxietyDisorder	-0.187505	-0.002 (-0.027~0.022)	7114.57	-0.0020652	-0.004446	0.851	0.869
KSADS.SpecificPhobia	1.83796	0.039 (-0.003~0.08)	7355.63	0.0203506	0.0428605	0.066	0.098
KSADS.GeneralizedAnxietyDisorder	-0.0993341	-0.001 (-0.019~0.017)	7645.83	-0.00109344	-0.00227204	0.921	0.921
KSADS.OCD	1.69275	0.018 (-0.003~0.04)	7096.55	0.0185659	0.0401882	0.091	0.127
KSADS.ADHD	3.04049	0.053 (0.019~0.088)	7595.68	0.0332675	0.0697734	0.002	0.005
KSADS.ODD	2.50148	0.037 (0.008~0.065)	7489.02	0.0276086	0.0578116	0.012	0.022
KSADS.ConductDisorder	3.14184	0.02 (0.008~0.033)	8018.53	0.034627	0.0701725	0.002	0.004
KSADS.PTSD	2.43954	0.015 (0.003~0.026)	7138.33	0.0274325	0.0577483	0.015	0.026
CBCL.anxious/depressed	3.50479	0.155 (0.069~0.242)	6061.33	0.0442311	0.0900344	<0.001	0.001
CBCL.withdrawn/depressed	5.53282	0.26 (0.168~0.351)	5892.45	0.0700462	0.144155	<0.001	<0.001
CBCL.somatic.complaints	4.6721	0.21 (0.122~0.298)	6033.17	0.0591889	0.120301	<0.001	<0.001
CBCL.social.problems	7.7563	0.348 (0.26~0.435)	5963.05	0.0979045	0.200886	<0.001	<0.001
CBCL.thought.problems	6.33672	0.272 (0.188~0.357)	5918.05	0.079885	0.164742	<0.001	<0.001
CBCL.attention.problems	5.92562	0.263 (0.176~0.35)	5941.55	0.0737183	0.153749	<0.001	<0.001
CBCL.rule.breaking.behavior	8.83659	0.378 (0.294~0.462)	6057.23	0.110226	0.227079	<0.001	<0.001
CBCL.aggressive.behavior	7.25463	0.311 (0.227~0.395)	6125.72	0.0911981	0.185382	<0.001	<0.001
CBCL.internalizing.factors	5.3595	0.225 (0.142~0.307)	6211.9	0.0677748	0.136001	<0.001	<0.001
CBCL.externalizing.factors	8.22095	0.352 (0.268~0.435)	6160.86	0.10297	0.209475	<0.001	<0.001
CBCL.total.problemse	8.11026	0.322 (0.245~0.4)	6335.24	0.101702	0.20379	<0.001	<0.001
sag_grades_last_yr	-6.75292	-0.081 (-0.104~-0.057)	7437.52	-0.0734634	-0.156606	<0.001	<0.001
Episodic.memory	-4.61903	-0.039 (-0.056~-0.023)	6960.62	-0.0507778	-0.110728	<0.001	<0.001
Executive.function/attention_inhibition	-1.415	-0.013 (-0.03~0.005)	5736.31	-0.0177053	-0.0373654	0.157	0.203
Processing.speed	-0.920132	-0.011 (-0.034~0.012)	5782.34	-0.0115443	-0.0242007	0.358	0.407
Picture.vocabulary	-5.98801	-0.047 (-0.062~-0.032)	7569.74	-0.0627476	-0.137649	<0.001	<0.001
Oral.reading	-4.57012	-0.041 (-0.058~-0.023)	7456.05	-0.0507535	-0.105853	<0.001	<0.001
Crystallized.cognition	-4.87636	-0.048 (-0.067~-0.029)	5732.41	-0.0602151	-0.128812	<0.001	<0.001
ravlt_verbal_learning	-2.28812	-0.035 (-0.066~-0.005)	7783.34	-0.0249406	-0.0518711	0.022	0.037
pea_ravlt_sd_trial_vi_tc	-2.53133	-0.038 (-0.067~-0.008)	7284.64	-0.0280383	-0.0593164	0.011	0.021
pea_ravlt_ld_trial_vii_tc	-3.21248	-0.054 (-0.087~-0.021)	7261.37	-0.035694	-0.0753983	0.001	0.003

## Sheet:  Marijuana after vs non 2year
Outcome	T-Value	b (95% CI)	Degrees of freedom	β	Cohen's D	P value	FDR-adjusted P value
total.sleep.problems	4.92728	0.079 (0.047~0.11)	8071.28	0.0539741	0.10969	<0.001	<0.001
upps_y_ss_negative_urgency	4.54341	0.106 (0.06~0.152)	7864.04	0.0493858	0.102468	<0.001	<0.001
upps_y_ss_lack_of_planning	4.00085	0.089 (0.045~0.133)	7699.83	0.0433452	0.0911888	<0.001	<0.001
upps_y_ss_sensation_seeking	1.71021	0.037 (-0.005~0.08)	7959.92	0.0184484	0.0383375	0.087	0.158
upps_y_ss_positive_urgency	2.94868	0.081 (0.027~0.135)	7882.99	0.0317731	0.066422	0.003	0.008
upps_y_ss_lack_of_perseverance	4.30297	0.107 (0.058~0.156)	7926.11	0.0469149	0.0966648	<0.001	<0.001
bis_y_ss_bism_sum	0.549885	0.022 (-0.056~0.099)	7892.55	0.00588565	0.0123792	0.582	0.694
bis_y_ss_basm_rr	0.382541	0.009 (-0.039~0.057)	7885.77	0.00417339	0.00861561	0.702	0.781
bis_y_ss_basm_drive	2.27161	0.11 (0.015~0.206)	7844.59	0.0244016	0.0512954	0.023	0.054
KSADS.MajorDepressiveDisorder	0.77918	0.009 (-0.014~0.033)	7779.47	0.00847438	0.0176682	0.436	0.559
KSADS.UnspecifiedDepressiveDisorder	0.249764	0.003 (-0.021~0.027)	7564.85	0.00271359	0.00574327	0.803	0.825
KSADS.BipolarIDisorder	-0.36212	-0.003 (-0.017~0.012)	8000.07	-0.00397158	-0.0080972	0.717	0.781
KSADS.BipolarIIDisorder	0.329979	0.002 (-0.009~0.012)	8096.13	0.00359256	0.00733462	0.741	0.79
KSADS.UnspecifiedBipolarDisorder	4.91555	0.041 (0.025~0.057)	7971.85	0.0534308	0.110109	<0.001	<0.001
KSADS.UnspecifiedSchizophreniaSpectrum	1.40739	0.008 (-0.003~0.019)	8640	0.0151885	0.0302822	0.159	0.269
KSADS.Hallucinations	0.457985	0.005 (-0.018~0.029)	7650.3	0.00501356	0.0104723	0.647	0.737
KSADS.Delusions	1.16852	0.013 (-0.009~0.034)	7775.21	0.012741	0.026504	0.243	0.35
KSADS.AssociatedPsychoticSymptoms	1.7839	0.012 (-0.001~0.025)	8640	0.0192533	0.0383835	0.074	0.146
KSADS.PanicDisorder	0.0788776	0.001 (-0.018~0.02)	8030.33	0.000858325	0.00176042	0.937	0.937
KSADS.SeparationAnxietyDisorder	1.72012	0.04 (-0.006~0.086)	7762.13	0.0188872	0.039048	0.085	0.158
KSADS.SocialAnxietyDisorder	0.242988	0.005 (-0.032~0.041)	7857.05	0.00265329	0.00548259	0.808	0.825
KSADS.SpecificPhobia	0.532287	0.017 (-0.046~0.08)	7932.74	0.00583259	0.0119527	0.595	0.694
KSADS.GeneralizedAnxietyDisorder	1.34837	0.019 (-0.008~0.046)	7949.29	0.0147283	0.0302465	0.178	0.29
KSADS.OCD	0.764493	0.013 (-0.02~0.045)	7902.09	0.00833279	0.0172002	0.445	0.559
KSADS.ADHD	2.09391	0.056 (0.004~0.108)	7865.55	0.022728	0.0472197	0.036	0.076
KSADS.ODD	2.98213	0.066 (0.023~0.11)	8029.94	0.0325705	0.0665581	0.003	0.008
KSADS.ConductDisorder	3.69792	0.036 (0.017~0.055)	8101.36	0.0403874	0.0821692	<0.001	<0.001
KSADS.PTSD	1.43515	0.013 (-0.005~0.031)	7760.22	0.0159493	0.0325829	0.151	0.265
CBCL.anxious/depressed	3.67405	0.253 (0.118~0.388)	6130.33	0.0457553	0.0938497	<0.001	<0.001
CBCL.withdrawn/depressed	4.10609	0.3 (0.157~0.443)	5991.58	0.0513621	0.106093	<0.001	<0.001
CBCL.somatic.complaints	3.94278	0.276 (0.139~0.413)	6101.79	0.0494314	0.100949	<0.001	<0.001
CBCL.social.problems	6.43369	0.449 (0.313~0.586)	6065.49	0.0803824	0.165218	<0.001	<0.001
CBCL.thought.problems	5.74615	0.384 (0.253~0.515)	6006.35	0.0714778	0.148287	<0.001	<0.001
CBCL.attention.problems	5.73802	0.397 (0.261~0.532)	6023.26	0.0705503	0.147869	<0.001	<0.001
CBCL.rule.breaking.behavior	6.86464	0.46 (0.328~0.591)	6196.08	0.0850162	0.174417	<0.001	<0.001
CBCL.aggressive.behavior	6.34811	0.424 (0.293~0.555)	6176.27	0.0789511	0.161552	<0.001	<0.001
CBCL.internalizing.factors	4.48749	0.292 (0.165~0.42)	6224.28	0.0560238	0.11376	<0.001	<0.001
CBCL.externalizing.factors	7.04674	0.47 (0.339~0.601)	6213.55	0.0874037	0.178792	<0.001	<0.001
CBCL.total.problemse	6.96124	0.431 (0.31~0.552)	6328.46	0.0863137	0.175012	<0.001	<0.001
sag_grades_last_yr	-2.33533	-0.042 (-0.078~-0.007)	7754.17	-0.0251745	-0.0530409	0.02	0.048
Episodic.memory	-1.24859	-0.016 (-0.042~0.009)	7411.73	-0.0136261	-0.0290061	0.212	0.324
Executive.function/attention_inhibition	-2.08594	-0.029 (-0.056~-0.002)	5851.35	-0.0257825	-0.0545385	0.037	0.076
Processing.speed	-1.1714	-0.021 (-0.057~0.014)	5820.04	-0.0145279	-0.0307095	0.241	0.35
Picture.vocabulary	-2.25101	-0.027 (-0.05~-0.003)	7524.07	-0.0233036	-0.0519016	0.024	0.054
Oral.reading	-0.596584	-0.008 (-0.035~0.018)	7448.72	-0.00654977	-0.0138249	0.551	0.675
Crystallized.cognition	-1.1339	-0.017 (-0.047~0.013)	5627.49	-0.0138905	-0.0302306	0.257	0.36
ravlt_verbal_learning	-0.938487	-0.022 (-0.068~0.024)	7968.97	-0.0100778	-0.021026	0.348	0.461
pea_ravlt_sd_trial_vi_tc	-1.32753	-0.03 (-0.074~0.014)	7528.62	-0.014547	-0.0305997	0.184	0.291
pea_ravlt_ld_trial_vii_tc	-0.96053	-0.025 (-0.075~0.026)	7540.45	-0.0105238	-0.0221229	0.337	0.458

## Sheet: Alcohol befor vs after 2year
Outcome	T-Value	b (95% CI)	Degrees of freedom	β	Cohen's D	P value	FDR-adjusted P value
total.sleep.problems	2.41248	0.032 (0.006~0.059)	8452.65	0.0270525	0.0524805	0.016	0.26
upps_y_ss_negative_urgency	1.38584	0.028 (-0.011~0.067)	8206.97	0.0155883	0.030595	0.166	0.723
upps_y_ss_lack_of_planning	0.613837	0.012 (-0.026~0.049)	8107.28	0.00690025	0.0136347	0.539	0.826
upps_y_ss_sensation_seeking	0.752811	0.014 (-0.023~0.051)	8268.38	0.00838746	0.0165579	0.452	0.826
upps_y_ss_positive_urgency	-1.59492	-0.037 (-0.084~0.009)	8205.57	-0.0177928	-0.035214	0.111	0.678
upps_y_ss_lack_of_perseverance	2.26925	0.048 (0.007~0.09)	8241.63	0.025605	0.0499927	0.023	0.26
bis_y_ss_bism_sum	1.35022	0.046 (-0.021~0.112)	8214.33	0.0149498	0.0297953	0.177	0.723
bis_y_ss_basm_rr	-0.695882	-0.015 (-0.055~0.026)	8205.75	-0.00785513	-0.0153641	0.487	0.826
bis_y_ss_basm_drive	-0.44532	-0.018 (-0.1~0.063)	8203.36	-0.00494297	-0.00983345	0.656	0.893
KSADS.MajorDepressiveDisorder	-0.858153	-0.009 (-0.029~0.011)	8115.57	-0.00967547	-0.0190518	0.391	0.826
KSADS.UnspecifiedDepressiveDisorder	-0.0109121	0 (-0.02~0.02)	7960.41	-0.000122972	-0.000244608	0.991	0.991
KSADS.BipolarIDisorder	-0.0446848	0 (-0.013~0.012)	8287.24	-0.000506543	-0.000981713	0.964	0.991
KSADS.BipolarIIDisorder	0.56372	0.003 (-0.006~0.012)	8308.05	0.00636128	0.0123693	0.573	0.826
KSADS.UnspecifiedBipolarDisorder	0.464755	0.003 (-0.011~0.017)	8237.61	0.00524592	0.0102413	0.642	0.893
KSADS.UnspecifiedSchizophreniaSpectrum	0.0309167	0 (-0.01~0.01)	8638	0.000346719	0.000665298	0.975	0.991
KSADS.Hallucinations	0.0577474	0.001 (-0.019~0.02)	8055.32	0.000654288	0.00128683	0.954	0.991
KSADS.Delusions	-0.314698	-0.003 (-0.021~0.015)	8114.13	-0.00355628	-0.00698719	0.753	0.966
KSADS.AssociatedPsychoticSymptoms	0.15988	0.001 (-0.01~0.012)	8638	0.00179305	0.00344047	0.873	0.966
KSADS.PanicDisorder	-0.786818	-0.007 (-0.023~0.01)	8260.63	-0.00887679	-0.017314	0.431	0.826
KSADS.SeparationAnxietyDisorder	-0.733538	-0.015 (-0.053~0.024)	8198.53	-0.0083077	-0.0162026	0.463	0.826
KSADS.SocialAnxietyDisorder	-0.888113	-0.014 (-0.046~0.017)	8187.79	-0.0100372	-0.0196298	0.375	0.826
KSADS.SpecificPhobia	-0.14213	-0.004 (-0.057~0.05)	8267.65	-0.00160855	-0.00312626	0.887	0.966
KSADS.GeneralizedAnxietyDisorder	1.01738	0.012 (-0.011~0.035)	8243.3	0.0114977	0.0224111	0.309	0.826
KSADS.OCD	-0.6802	-0.01 (-0.038~0.018)	8204.37	-0.0076837	-0.0150191	0.496	0.826
KSADS.ADHD	1.21346	0.028 (-0.017~0.072)	8220.84	0.0136129	0.0267668	0.225	0.726
KSADS.ODD	0.957159	0.018 (-0.019~0.055)	8327.24	0.0107967	0.020978	0.339	0.826
KSADS.ConductDisorder	1.22754	0.01 (-0.006~0.026)	8382.09	0.0138634	0.0268158	0.22	0.726
KSADS.PTSD	0.63448	0.005 (-0.01~0.02)	8306.6	0.00724492	0.0139231	0.526	0.826
CBCL.anxious/depressed	0.281304	0.015 (-0.09~0.12)	6450.32	0.00359146	0.0070051	0.778	0.966
CBCL.withdrawn/depressed	-0.210739	-0.012 (-0.124~0.1)	6373.92	-0.00270934	-0.00527925	0.833	0.966
CBCL.somatic.complaints	1.29982	0.071 (-0.036~0.178)	6451.48	0.0166764	0.0323656	0.194	0.726
CBCL.social.problems	0.185808	0.01 (-0.097~0.117)	6415.22	0.00238906	0.00463968	0.853	0.966
CBCL.thought.problems	0.569067	0.03 (-0.073~0.132)	6383.1	0.00728679	0.0142455	0.569	0.826
CBCL.attention.problems	1.35293	0.073 (-0.033~0.179)	6386.31	0.0171023	0.0338594	0.176	0.723
CBCL.rule.breaking.behavior	0.739381	0.039 (-0.064~0.141)	6495.3	0.00938683	0.0183484	0.46	0.826
CBCL.aggressive.behavior	2.31847	0.121 (0.019~0.223)	6478.19	0.029569	0.0576109	0.02	0.26
CBCL.internalizing.factors	0.21837	0.011 (-0.088~0.11)	6525.54	0.00278328	0.00540649	0.827	0.966
CBCL.externalizing.factors	1.9272	0.1 (-0.002~0.202)	6504.36	0.024497	0.0477919	0.054	0.378
CBCL.total.problemse	1.04467	0.05 (-0.044~0.144)	6596.12	0.0132017	0.0257256	0.296	0.826
sag_grades_last_yr	0.70178	0.011 (-0.019~0.041)	8062.87	0.00780631	0.015631	0.483	0.826
Episodic.memory	0.581641	0.006 (-0.015~0.028)	7750.06	0.00655703	0.013214	0.561	0.826
Executive.function/attention_inhibition	0.923852	0.01 (-0.011~0.032)	6267.12	0.0117612	0.0233399	0.356	0.826
Processing.speed	-0.266209	-0.004 (-0.032~0.024)	6243.62	-0.00339745	-0.00673806	0.79	0.966
Picture.vocabulary	1.97019	0.02 (0~0.039)	7876.85	0.0208321	0.0443978	0.049	0.378
Oral.reading	2.21901	0.025 (0.003~0.047)	7797.19	0.0249328	0.0502597	0.027	0.26
Crystallized.cognition	2.26816	0.027 (0.004~0.05)	5977.79	0.0280791	0.0586723	0.023	0.26
ravlt_verbal_learning	0.142924	0.003 (-0.036~0.042)	8303.29	0.00158072	0.00313697	0.886	0.966
pea_ravlt_sd_trial_vi_tc	1.18268	0.023 (-0.015~0.06)	7882.98	0.0133394	0.026641	0.237	0.726
pea_ravlt_ld_trial_vii_tc	1.41085	0.03 (-0.012~0.073)	7856.08	0.0159229	0.0318351	0.158	0.723

## Sheet: Tobacco befor vs after 2year
Outcome	T-Value	b (95% CI)	Degrees of freedom	β	Cohen's D	P value	FDR-adjusted P value
total.sleep.problems	2.82284	0.035 (0.011~0.06)	8396.59	0.0371956	0.0616119	0.005	0.052
upps_y_ss_negative_urgency	0.228502	0.004 (-0.032~0.04)	7895.38	0.00301019	0.0051432	0.819	0.907
upps_y_ss_lack_of_planning	3.16097	0.056 (0.021~0.09)	7699.89	0.0415035	0.0720457	0.002	0.026
upps_y_ss_sensation_seeking	-0.936319	-0.016 (-0.05~0.018)	8012.02	-0.0122349	-0.020921	0.349	0.616
upps_y_ss_positive_urgency	0.605286	0.013 (-0.029~0.056)	7865.04	0.00789435	0.0136502	0.545	0.729
upps_y_ss_lack_of_perseverance	2.54953	0.05 (0.012~0.089)	7954.79	0.0336373	0.0571709	0.011	0.066
bis_y_ss_bism_sum	-1.2852	-0.04 (-0.101~0.021)	7883.63	-0.0166683	-0.0289493	0.199	0.442
bis_y_ss_basm_rr	-0.574911	-0.011 (-0.049~0.027)	7859.54	-0.00759631	-0.0129698	0.565	0.729
bis_y_ss_basm_drive	0.796923	0.031 (-0.045~0.106)	7901.58	0.0103672	0.0179304	0.426	0.673
KSADS.MajorDepressiveDisorder	-0.624957	-0.006 (-0.025~0.013)	7741.04	-0.00823235	-0.0142063	0.532	0.729
KSADS.UnspecifiedDepressiveDisorder	0.335765	0.003 (-0.015~0.022)	7455.67	0.00442085	0.00777717	0.737	0.84
KSADS.BipolarIDisorder	0.0728695	0 (-0.011~0.012)	8094.66	0.000968695	0.00161986	0.942	0.964
KSADS.BipolarIIDisorder	0.57809	0.002 (-0.006~0.011)	8040.14	0.00763265	0.0128942	0.563	0.729
KSADS.UnspecifiedBipolarDisorder	0.882672	0.006 (-0.007~0.019)	7960.93	0.0116475	0.0197855	0.377	0.616
KSADS.UnspecifiedSchizophreniaSpectrum	-1.04745	-0.005 (-0.014~0.004)	8641	-0.0136994	-0.0225363	0.295	0.568
KSADS.Hallucinations	1.3874	0.013 (-0.005~0.031)	7691.8	0.0184158	0.0316386	0.165	0.424
KSADS.Delusions	-0.158735	-0.001 (-0.018~0.016)	7737.66	-0.00209849	-0.00360909	0.874	0.931
KSADS.AssociatedPsychoticSymptoms	0.0292254	0 (-0.01~0.011)	8641	0.000382277	0.000628794	0.977	0.977
KSADS.PanicDisorder	1.18526	0.009 (-0.006~0.024)	7982.68	0.0156409	0.0265319	0.236	0.482
KSADS.SeparationAnxietyDisorder	1.99698	0.037 (0.001~0.073)	8006.62	0.0265516	0.0446354	0.046	0.14
KSADS.SocialAnxietyDisorder	-1.48222	-0.022 (-0.051~0.007)	7901.24	-0.0196147	-0.03335	0.138	0.399
KSADS.SpecificPhobia	-0.589461	-0.015 (-0.065~0.035)	8069.51	-0.00781958	-0.0131238	0.556	0.729
KSADS.GeneralizedAnxietyDisorder	-1.2602	-0.014 (-0.035~0.008)	7999.68	-0.0166947	-0.0281794	0.208	0.442
KSADS.OCD	0.457502	0.006 (-0.02~0.032)	7921.39	0.00604661	0.0102807	0.647	0.774
KSADS.ADHD	0.210622	0.004 (-0.037~0.046)	7994.16	0.00276967	0.00471138	0.833	0.907
KSADS.ODD	-0.700466	-0.012 (-0.047~0.022)	8161.65	-0.00926146	-0.015507	0.484	0.729
KSADS.ConductDisorder	1.35505	0.01 (-0.005~0.025)	8265.52	0.0179463	0.0298092	0.175	0.424
KSADS.PTSD	0.473432	0.003 (-0.011~0.017)	8213.06	0.00635659	0.010448	0.636	0.774
CBCL.anxious/depressed	1.03307	0.054 (-0.048~0.156)	6350.41	0.0152888	0.0259273	0.302	0.568
CBCL.withdrawn/depressed	2.57692	0.142 (0.034~0.25)	6217.32	0.0383297	0.0653626	0.01	0.066
CBCL.somatic.complaints	-0.069913	-0.004 (-0.107~0.099)	6371.15	-0.00103775	-0.00175178	0.944	0.964
CBCL.social.problems	3.15564	0.166 (0.063~0.269)	6286.37	0.0467762	0.0796008	0.002	0.026
CBCL.thought.problems	2.72828	0.138 (0.039~0.237)	6233.9	0.0404018	0.0691096	0.006	0.052
CBCL.attention.problems	0.897923	0.047 (-0.055~0.149)	6244.8	0.0131169	0.0227253	0.369	0.616
CBCL.rule.breaking.behavior	2.73375	0.137 (0.039~0.236)	6430.3	0.0399905	0.0681825	0.006	0.052
CBCL.aggressive.behavior	2.05316	0.103 (0.005~0.202)	6399.86	0.0302359	0.0513297	0.04	0.14
CBCL.internalizing.factors	1.33504	0.065 (-0.031~0.161)	6488.56	0.0197145	0.0331474	0.182	0.424
CBCL.externalizing.factors	2.37129	0.119 (0.021~0.217)	6446.1	0.0347645	0.0590698	0.018	0.086
CBCL.total.problemse	2.30184	0.107 (0.016~0.197)	6589.46	0.0336034	0.0567126	0.021	0.087
sag_grades_last_yr	-2.00313	-0.029 (-0.056~-0.001)	7796.55	-0.0260536	-0.045372	0.045	0.14
Episodic.memory	-2.3422	-0.024 (-0.044~-0.004)	7581.25	-0.0308769	-0.0538002	0.019	0.086
Executive.function/attention_inhibition	-0.891477	-0.009 (-0.03~0.011)	5968.48	-0.0132109	-0.0230785	0.373	0.616
Processing.speed	-0.458425	-0.006 (-0.033~0.021)	6015.55	-0.0068061	-0.0118212	0.647	0.774
Picture.vocabulary	-3.22183	-0.03 (-0.048~-0.012)	7918.74	-0.0399162	-0.072411	0.001	0.026
Oral.reading	-2.15725	-0.023 (-0.044~-0.002)	7791.39	-0.0284168	-0.0488791	0.031	0.117
Crystallized.cognition	-2.38822	-0.028 (-0.05~-0.005)	5990.68	-0.0344887	-0.0617114	0.017	0.086
ravlt_verbal_learning	-0.655439	-0.012 (-0.048~0.024)	8140.66	-0.00850782	-0.0145289	0.512	0.729
pea_ravlt_sd_trial_vi_tc	-0.40271	-0.007 (-0.042~0.028)	7674.61	-0.00532866	-0.00919379	0.687	0.802
pea_ravlt_ld_trial_vii_tc	-1.40059	-0.028 (-0.067~0.011)	7641.67	-0.0185626	-0.032044	0.161	0.424

## Sheet:  Marijuana befor vs after 2year
Outcome	T-Value	b (95% CI)	Degrees of freedom	β	Cohen's D	P value	FDR-adjusted P value
total.sleep.problems	1.90816	0.037 (-0.001~0.075)	8154.88	0.0253808	0.0422606	0.056	0.307
upps_y_ss_negative_urgency	2.44976	0.07 (0.014~0.125)	7941.56	0.0324158	0.0549795	0.014	0.1
upps_y_ss_lack_of_planning	1.28078	0.035 (-0.018~0.088)	7853.02	0.0169324	0.028906	0.2	0.432
upps_y_ss_sensation_seeking	0.0513745	0.001 (-0.051~0.054)	8027.85	0.000674479	0.00114677	0.959	0.995
upps_y_ss_positive_urgency	1.28694	0.043 (-0.023~0.109)	7957.45	0.0168876	0.0288537	0.198	0.432
upps_y_ss_lack_of_perseverance	1.66357	0.051 (-0.009~0.11)	7995.76	0.0220815	0.0372084	0.096	0.314
bis_y_ss_bism_sum	-1.02366	-0.049 (-0.144~0.045)	7965.21	-0.0133399	-0.0229396	0.306	0.6
bis_y_ss_basm_rr	0.408942	0.012 (-0.046~0.07)	7959.56	0.00543414	0.00916743	0.683	0.836
bis_y_ss_basm_drive	0.491139	0.029 (-0.087~0.145)	7924.06	0.00642052	0.0110347	0.623	0.783
KSADS.MajorDepressiveDisorder	-0.201866	-0.003 (-0.032~0.026)	7908.8	-0.00267761	-0.00453982	0.84	0.935
KSADS.UnspecifiedDepressiveDisorder	-0.145559	-0.002 (-0.031~0.027)	7704.28	-0.00192916	-0.00331667	0.884	0.963
KSADS.BipolarIDisorder	-0.0744124	-0.001 (-0.018~0.017)	8097.13	-0.000994476	-0.0016539	0.941	0.995
KSADS.BipolarIIDisorder	0.0243695	0 (-0.013~0.013)	8163.35	0.000323763	0.00053944	0.981	0.995
KSADS.UnspecifiedBipolarDisorder	3.34943	0.034 (0.014~0.054)	8095.28	0.0444139	0.0744534	<0.001	0.04
KSADS.UnspecifiedSchizophreniaSpectrum	1.86208	0.013 (-0.001~0.027)	8640	0.0245388	0.0400655	0.063	0.307
KSADS.Hallucinations	0.834257	0.012 (-0.016~0.04)	7784.12	0.0111331	0.0189115	0.404	0.68
KSADS.Delusions	1.75906	0.024 (-0.003~0.05)	7885.7	0.0233843	0.0396178	0.079	0.314
KSADS.AssociatedPsychoticSymptoms	1.48001	0.012 (-0.004~0.028)	8640	0.0195054	0.0318448	0.139	0.4
KSADS.PanicDisorder	-0.335034	-0.004 (-0.027~0.019)	8105.1	-0.00444896	-0.00744285	0.738	0.882
KSADS.SeparationAnxietyDisorder	1.27419	0.036 (-0.019~0.092)	7908.36	0.0170436	0.0286563	0.203	0.432
KSADS.SocialAnxietyDisorder	-0.239511	-0.005 (-0.05~0.039)	7970.78	-0.003188	-0.00536543	0.811	0.924
KSADS.SpecificPhobia	0.788776	0.031 (-0.046~0.107)	8033.51	0.0105279	0.0176007	0.43	0.68
KSADS.GeneralizedAnxietyDisorder	0.726983	0.012 (-0.021~0.045)	8035.2	0.00968513	0.0162202	0.467	0.694
KSADS.OCD	0.51652	0.01 (-0.029~0.05)	8029.43	0.00686895	0.0115286	0.606	0.783
KSADS.ADHD	1.10801	0.036 (-0.028~0.1)	7963.42	0.0146632	0.0248327	0.268	0.547
KSADS.ODD	1.27521	0.034 (-0.019~0.087)	8120.29	0.0169649	0.0283025	0.202	0.432
KSADS.ConductDisorder	2.80925	0.033 (0.01~0.056)	8247.7	0.0374055	0.0618664	0.005	0.051
KSADS.PTSD	0.00569435	0 (-0.021~0.022)	7928.16	7.70366e-05	0.000127905	0.995	0.995
CBCL.anxious/depressed	0.939592	0.077 (-0.084~0.238)	6176.19	0.0139406	0.0239116	0.347	0.655
CBCL.withdrawn/depressed	0.840287	0.073 (-0.097~0.244)	6050.76	0.0125268	0.0216049	0.401	0.68
CBCL.somatic.complaints	0.544491	0.045 (-0.118~0.209)	6147.79	0.00813097	0.0138887	0.586	0.783
CBCL.social.problems	2.93822	0.245 (0.081~0.408)	6116.41	0.0437433	0.0751392	0.003	0.051
CBCL.thought.problems	1.62238	0.129 (-0.027~0.285)	6064.25	0.0240522	0.0416673	0.105	0.321
CBCL.attention.problems	1.69152	0.139 (-0.022~0.301)	6079.05	0.0247839	0.04339	0.091	0.314
CBCL.rule.breaking.behavior	2.79824	0.223 (0.067~0.38)	6233.97	0.0412809	0.0708814	0.005	0.051
CBCL.aggressive.behavior	2.61903	0.208 (0.052~0.364)	6215.92	0.0387948	0.0664382	0.009	0.072
CBCL.internalizing.factors	0.836221	0.065 (-0.087~0.217)	6259.94	0.0124279	0.0211381	0.403	0.68
CBCL.externalizing.factors	2.91295	0.231 (0.076~0.387)	6249.36	0.0430251	0.0736963	0.004	0.051
CBCL.total.problemse	2.29131	0.169 (0.024~0.313)	6356.15	0.0338054	0.05748	0.022	0.135
sag_grades_last_yr	-1.71289	-0.038 (-0.081~0.005)	7847.84	-0.0224807	-0.0386709	0.087	0.314
Episodic.memory	-0.795739	-0.012 (-0.043~0.018)	7547.77	-0.0105223	-0.0183186	0.426	0.68
Executive.function/attention_inhibition	-1.68676	-0.028 (-0.061~0.005)	5974.23	-0.0251849	-0.0436458	0.092	0.314
Processing.speed	-1.38065	-0.03 (-0.073~0.013)	5953.84	-0.0206387	-0.0357861	0.167	0.432
Picture.vocabulary	-1.3408	-0.019 (-0.047~0.009)	7654.31	-0.0167696	-0.0306507	0.18	0.432
Oral.reading	0.749438	0.012 (-0.02~0.044)	7578.15	0.00995431	0.0172181	0.454	0.694
Crystallized.cognition	-0.494712	-0.009 (-0.045~0.027)	5737.21	-0.00726592	-0.0130627	0.621	0.783
ravlt_verbal_learning	-0.616522	-0.018 (-0.073~0.038)	8044.71	-0.00805078	-0.0137475	0.538	0.775
pea_ravlt_sd_trial_vi_tc	-0.58259	-0.016 (-0.07~0.038)	7601.29	-0.00776214	-0.0133644	0.56	0.783
pea_ravlt_ld_trial_vii_tc	-0.264599	-0.008 (-0.069~0.053)	7598.34	-0.00352683	-0.00607098	0.791	0.923
