# Supplementary material for: Prenatal substance exposure and child health: Understanding the role of environmental factors, genetics, and brain development
Source: PNAS Nexus. 2024 Jan 30;3(1):pgae003. doi: 10.1093/pnasnexus/pgae003 (PMC10826906; doi:10.1093/pnasnexus/pgae003)
Supplement: pgae003_Supplementary_Data [file pgae003_supplementary_data.zip › PNASNEXUS-PNASNEXUS-2023-00807R-s14.xlsx]

## Sheet: Alcohol before vs non baseline
Outcome	T-Value	b (95% CI)	Degrees of freedom	β	Cohen's D	P value	FDR-adjusted P value
total.sleep.problems	3.88511	0.025 (0.013~0.038)	5058.54	0.0538669	0.10925	<0.001	0.001
upps_y_ss_negative_urgency	3.04278	0.029 (0.01~0.048)	5194.19	0.0440408	0.0844386	0.002	0.005
upps_y_ss_lack_of_planning	3.14356	0.029 (0.011~0.046)	4716.08	0.0452536	0.0915505	0.002	0.004
upps_y_ss_sensation_seeking	2.84339	0.024 (0.008~0.041)	5173.86	0.0414394	0.0790605	0.004	0.007
KSADS.Hallucinations	0.944242	0.005 (-0.006~0.016)	6.98049	0.0120831	0.714776	0.377	0.388
KSADS.Delusions	2.25286	0.01 (0.001~0.019)	3868.03	0.0279975	0.0724466	0.024	0.03
KSADS.SeparationAnxietyDisorder	2.32867	0.033 (0.005~0.06)	4018.81	0.0336223	0.0734665	0.02	0.028
KSADS.SpecificPhobia	1.84703	0.029 (-0.002~0.06)	4673.98	0.026782	0.0540333	0.065	0.071
KSADS.OCD	2.27738	0.02 (0.003~0.037)	161.176	0.0313334	0.358769	0.024	0.03
KSADS.ADHD	2.04863	0.027 (0.001~0.053)	5150.76	0.0290092	0.0570897	0.041	0.046
KSADS.ODD	2.56263	0.03 (0.007~0.052)	5085.89	0.0367993	0.0718674	0.01	0.015
KSADS.ConductDisorder	-0.56546	-0.003 (-0.012~0.006)	199.676	-0.00784512	-0.0800329	0.572	0.572
CBCL.anxious/depressed	2.90175	0.064 (0.021~0.108)	5261.09	0.0407641	0.0800113	0.004	0.006
CBCL.withdrawn/depressed	2.11958	0.046 (0.003~0.089)	2070.4	0.0289143	0.0931651	0.034	0.04
CBCL.somatic.complaints	2.9833	0.068 (0.023~0.113)	5242.47	0.0422934	0.082406	0.003	0.005
CBCL.social.problems	0.924138	0.02 (-0.022~0.062)	5112	0.0125032	0.0258507	0.355	0.378
CBCL.thought.problems	3.07051	0.068 (0.025~0.112)	5266.61	0.0426243	0.0846204	0.002	0.005
CBCL.attention.problems	3.02175	0.066 (0.023~0.11)	5246.61	0.0413339	0.0834353	0.003	0.005
CBCL.rule.breaking.behavior	2.8092	0.057 (0.017~0.096)	5064.83	0.0378886	0.0789459	0.005	0.008
CBCL.aggressive.behavior	3.48806	0.073 (0.032~0.113)	5128.91	0.0469344	0.0974094	<0.001	0.001
CBCL.internalizing.factors	3.70525	0.075 (0.035~0.114)	5263.74	0.0507407	0.102141	<0.001	0.001
CBCL.externalizing.factors	3.51938	0.07 (0.031~0.108)	4747.23	0.0466936	0.102159	<0.001	0.001
CBCL.total.problemse	4.31314	0.078 (0.043~0.114)	5267.64	0.0563782	0.118854	<0.001	<0.001
Executive.function/Cognitive.flexibility	2.24266	0.011 (0.001~0.021)	3840.62	0.0324465	0.0723758	0.025	0.03
Executive.function/attention_inhibition	2.30322	0.01 (0.002~0.019)	4952.84	0.0338879	0.0654543	0.021	0.029
Working.memory	3.8129	0.017 (0.008~0.026)	4792.36	0.0545358	0.110157	<0.001	0.001
Fluid.cognition	3.12271	0.017 (0.006~0.028)	5062.96	0.045074	0.0877728	0.002	0.004
Picture.vocabulary	4.96399	0.022 (0.014~0.031)	5198.64	0.067255	0.137694	<0.001	<0.001
Oral.reading	4.93289	0.028 (0.017~0.039)	5028.82	0.0699136	0.139123	<0.001	<0.001
Crystallized.cognition	6.10191	0.031 (0.021~0.04)	5107.33	0.0837763	0.170765	<0.001	<0.001
Total.cognition	5.86057	0.029 (0.02~0.039)	5080	0.0805587	0.164452	<0.001	<0.001
ravlt_verbal_learning	3.81264	0.03 (0.014~0.045)	5084.93	0.0542409	0.106933	<0.001	0.001
pea_ravlt_sd_trial_vi_tc	3.12934	0.029 (0.011~0.048)	4746.36	0.0452334	0.0908452	0.002	0.004
pea_ravlt_ld_trial_vii_tc	3.78679	0.039 (0.019~0.06)	4967.23	0.0546602	0.107459	<0.001	0.001

## Sheet: Tobacco before vs non baseline
Outcome	T-Value	b (95% CI)	Degrees of freedom	β	Cohen's D	P value	FDR-adjusted P value
total.sleep.problems	0.384145	0.004 (-0.017~0.025)	5264.01	0.00543421	0.0105893	0.701	0.889
upps_y_ss_negative_urgency	0.024068	0 (-0.031~0.031)	5259.7	0.000355329	0.000663726	0.981	0.981
upps_y_ss_lack_of_planning	0.590392	0.009 (-0.021~0.039)	5261.08	0.00869835	0.0162792	0.555	0.889
upps_y_ss_positive_urgency	0.307044	0.006 (-0.03~0.041)	5260.32	0.00448347	0.00846689	0.759	0.889
upps_y_ss_lack_of_perseverance	-0.822547	-0.013 (-0.044~0.018)	5254.89	-0.0120783	-0.0226939	0.411	0.889
bis_y_ss_bism_sum	-0.371585	-0.009 (-0.058~0.039)	5263.92	-0.00555403	-0.0102432	0.71	0.889
KSADS.MajorDepressiveDisorder	-1.12099	-0.01 (-0.027~0.007)	5068.7	-0.0165576	-0.0314907	0.262	0.889
KSADS.BipolarIIDisorder	1.86853	0.01 (-0.001~0.021)	5090.44	0.0277968	0.0523784	0.062	0.506
KSADS.UnspecifiedBipolarDisorder	0.743704	0.007 (-0.011~0.025)	5260.82	0.011102	0.020507	0.457	0.889
KSADS.UnspecifiedSchizophreniaSpectrum	0.152529	0.001 (-0.007~0.008)	5120.56	0.00228445	0.00426308	0.879	0.919
KSADS.Hallucinations	1.02054	0.011 (-0.01~0.031)	3235.73	0.0152288	0.0358819	0.308	0.889
KSADS.Delusions	-0.434244	-0.004 (-0.022~0.014)	5248.64	-0.00644794	-0.0119878	0.664	0.889
KSADS.AssociatedPsychoticSymptoms	2.02481	0.012 (0~0.024)	5165.66	0.0302658	0.0563446	0.043	0.44
KSADS.PanicDisorder	-0.538675	-0.004 (-0.019~0.011)	5070.99	-0.00803946	-0.015129	0.59	0.889
KSADS.SeparationAnxietyDisorder	-0.138601	-0.003 (-0.049~0.043)	5265.9	-0.00205609	-0.00381996	0.89	0.919
KSADS.SpecificPhobia	1.15463	0.03 (-0.021~0.081)	5269.94	0.0171353	0.0318104	0.248	0.889
KSADS.OCD	-2.89338	-0.045 (-0.075~-0.014)	5172.8	-0.0428284	-0.0804587	0.004	0.078
KSADS.ADHD	0.645968	0.014 (-0.029~0.057)	5267.79	0.00933286	0.0178003	0.518	0.889
KSADS.ODD	1.3073	0.025 (-0.013~0.063)	5269.03	0.0191692	0.0360197	0.191	0.889
KSADS.ConductDisorder	2.9451	0.024 (0.008~0.04)	5195.93	0.0437731	0.0817142	0.003	0.078
KSADS.PTSD	0.506956	0.004 (-0.01~0.017)	4776.53	0.00747061	0.0146705	0.612	0.889
CBCL.anxious/depressed	-0.740008	-0.027 (-0.099~0.045)	5263.82	-0.0105864	-0.0203993	0.459	0.889
CBCL.withdrawn/depressed	-0.999352	-0.037 (-0.109~0.035)	5268.42	-0.0140831	-0.0275365	0.318	0.889
CBCL.somatic.complaints	-0.945705	-0.036 (-0.11~0.039)	5265.45	-0.0136613	-0.0260656	0.344	0.889
CBCL.social.problems	0.413679	0.015 (-0.056~0.085)	5268.54	0.00571313	0.0113985	0.679	0.889
CBCL.thought.problems	-0.785583	-0.029 (-0.101~0.043)	5262.12	-0.0111015	-0.0216592	0.432	0.889
CBCL.attention.problems	0.424759	0.015 (-0.056~0.087)	5264.05	0.00591916	0.0117088	0.671	0.889
CBCL.rule.breaking.behavior	0.217742	0.007 (-0.058~0.073)	5266.58	0.0029989	0.00600078	0.828	0.919
CBCL.aggressive.behavior	-0.4837	-0.017 (-0.084~0.051)	5264.17	-0.00663889	-0.0133334	0.629	0.889
CBCL.internalizing.factors	-1.05629	-0.035 (-0.101~0.03)	5263.22	-0.0147282	-0.0291197	0.291	0.889
CBCL.externalizing.factors	-0.311806	-0.01 (-0.075~0.054)	5265.01	-0.00422745	-0.00859438	0.755	0.889
CBCL.total.problemse	-0.567835	-0.017 (-0.076~0.042)	5261.43	-0.00755513	-0.0156567	0.57	0.889
Episodic.memory	-2.45902	-0.021 (-0.037~-0.004)	5214.22	-0.0364883	-0.068108	0.014	0.191
Working.memory	-1.72172	-0.013 (-0.027~0.002)	5196.89	-0.0251764	-0.0477661	0.085	0.582
Fluid.cognition	-0.950168	-0.009 (-0.026~0.009)	5109.44	-0.014001	-0.0265854	0.342	0.889
Picture.vocabulary	-0.307567	-0.002 (-0.017~0.012)	5212.91	-0.00424509	-0.00851982	0.758	0.889
Oral.reading	-0.165542	-0.002 (-0.02~0.017)	5205.27	-0.00239399	-0.00458899	0.869	0.919
Crystallized.cognition	-0.129485	-0.001 (-0.017~0.015)	5129.91	-0.00181349	-0.00361573	0.897	0.919
Total.cognition	-0.524532	-0.004 (-0.021~0.012)	5107.4	-0.00735783	-0.0146792	0.6	0.889
pea_ravlt_sd_trial_vi_tc	-0.76188	-0.012 (-0.042~0.019)	5190.93	-0.0112764	-0.0211492	0.446	0.889
pea_ravlt_ld_trial_vii_tc	-0.847341	-0.015 (-0.049~0.019)	5166.41	-0.0124877	-0.0235773	0.397	0.889

## Sheet:  Marijuana before vs non basel 
Outcome	T-Value	b (95% CI)	Degrees of freedom	β	Cohen's D	P value	FDR-adjusted P value
total.sleep.problems	-0.658378	-0.01 (-0.042~0.021)	5259.74	-0.00893348	-0.0181561	0.51	0.749
upps_y_ss_positive_urgency	-0.657489	-0.018 (-0.07~0.035)	5256.36	-0.0092142	-0.0181374	0.511	0.749
KSADS.BipolarIIDisorder	-1.39908	-0.011 (-0.027~0.005)	5265.12	-0.0199946	-0.0385629	0.162	0.744
KSADS.Hallucinations	0.137076	0.002 (-0.028~0.032)	5121.97	0.00196837	0.00383065	0.891	0.931
KSADS.Delusions	0.679085	0.009 (-0.017~0.035)	5269.08	0.00970881	0.0187106	0.497	0.749
KSADS.AssociatedPsychoticSymptoms	0.839806	0.007 (-0.01~0.025)	5268.19	0.0120576	0.0231408	0.401	0.749
KSADS.SeparationAnxietyDisorder	0.908481	0.031 (-0.036~0.098)	5269.65	0.0129326	0.0250297	0.364	0.749
KSADS.SpecificPhobia	0.641326	0.025 (-0.05~0.1)	5269.24	0.00913177	0.0176699	0.521	0.749
KSADS.OCD	1.66345	0.038 (-0.007~0.082)	5268.39	0.0236507	0.0458354	0.096	0.711
KSADS.ADHD	0.538887	0.017 (-0.045~0.08)	5264.45	0.00746886	0.0148543	0.59	0.78
KSADS.ODD	1.53984	0.043 (-0.012~0.098)	5266.52	0.0216611	0.0424369	0.124	0.711
KSADS.PTSD	2.14888	0.022 (0.002~0.043)	5247.21	0.0304568	0.0593306	0.032	0.711
CBCL.anxious/depressed	-0.822682	-0.044 (-0.15~0.061)	5260.4	-0.0112881	-0.0226857	0.411	0.749
CBCL.withdrawn/depressed	0.811197	0.044 (-0.062~0.149)	5267.04	0.0109695	0.0223549	0.417	0.749
CBCL.somatic.complaints	-0.667131	-0.037 (-0.146~0.072)	5261.99	-0.00924389	-0.0183936	0.505	0.749
CBCL.social.problems	-0.709755	-0.037 (-0.14~0.066)	5265.6	-0.00940339	-0.019562	0.478	0.749
CBCL.thought.problems	-0.74468	-0.04 (-0.146~0.065)	5258.54	-0.010093	-0.0205384	0.456	0.749
CBCL.attention.problems	1.77265	0.095 (-0.01~0.199)	5259.99	0.0236941	0.0488834	0.076	0.711
CBCL.rule.breaking.behavior	0.509208	0.025 (-0.071~0.121)	5262.47	0.00672771	0.0140388	0.611	0.78
CBCL.aggressive.behavior	0.0707298	0.004 (-0.095~0.103)	5259.99	0.000931174	0.00195047	0.944	0.944
CBCL.internalizing.factors	-0.437693	-0.021 (-0.117~0.074)	5259.75	-0.00585342	-0.0120703	0.662	0.801
CBCL.externalizing.factors	0.302197	0.015 (-0.08~0.109)	5260.19	0.00393019	0.00833334	0.763	0.877
CBCL.total.problemse	0.142839	0.006 (-0.08~0.093)	5257.76	0.00182273	0.00393981	0.886	0.931

## Sheet: Alcohol after vs non baseline
Outcome	T-Value	b (95% CI)	Degrees of freedom	β	Cohen's D	P value	FDR-adjusted P value
total.sleep.problems	3.35383	0.054 (0.022~0.085)	5267.98	0.0453499	0.0924165	<0.001	0.003
upps_y_ss_sensation_seeking	2.74506	0.058 (0.016~0.099)	5262.89	0.0390285	0.0756779	0.006	0.01
KSADS.Hallucinations	2.69297	0.041 (0.011~0.071)	1804.78	0.0381818	0.12678	0.007	0.01
KSADS.SeparationAnxietyDisorder	2.50854	0.087 (0.019~0.155)	5256.8	0.0355532	0.0691976	0.012	0.015
KSADS.ADHD	1.05846	0.034 (-0.029~0.097)	5269.92	0.014617	0.029161	0.29	0.306
KSADS.PTSD	-0.0296679	0 (-0.021~0.02)	3828.54	-0.000415667	-0.000958961	0.976	0.976
CBCL.anxious/depressed	2.72287	0.148 (0.041~0.255)	5266.74	0.03724	0.0750387	0.006	0.01
CBCL.somatic.complaints	2.73575	0.154 (0.044~0.264)	5268.31	0.0377793	0.0753826	0.006	0.01
CBCL.thought.problems	3.27593	0.178 (0.072~0.285)	5265.22	0.0442602	0.0902934	0.001	0.003
CBCL.attention.problems	2.20437	0.119 (0.013~0.225)	5267.47	0.0293664	0.0607453	0.028	0.031
CBCL.aggressive.behavior	3.02775	0.155 (0.055~0.255)	5268.37	0.0397225	0.0834281	0.002	0.005
CBCL.internalizing.factors	3.18358	0.157 (0.06~0.254)	5266.19	0.0424388	0.0877399	0.001	0.003
CBCL.externalizing.factors	2.63945	0.128 (0.033~0.224)	5267.84	0.0342016	0.0727322	0.008	0.011
CBCL.total.problemse	3.5332	0.158 (0.07~0.245)	5264.63	0.0449453	0.09739	<0.001	0.002
Working.memory	2.29573	0.025 (0.004~0.046)	5199.88	0.0320674	0.063673	0.022	0.026
Picture.vocabulary	3.66599	0.041 (0.019~0.063)	5216.14	0.0484631	0.101519	<0.001	0.002
Oral.reading	3.93809	0.055 (0.028~0.082)	5209.74	0.0544953	0.109121	<0.001	<0.001
Crystallized.cognition	4.15843	0.052 (0.027~0.076)	5133.55	0.0556462	0.116078	<0.001	<0.001
Total.cognition	3.56153	0.045 (0.02~0.069)	5110.18	0.0476604	0.0996435	<0.001	0.002

## Sheet: Tobacco after vs non baseline
Outcome	T-Value	b (95% CI)	Degrees of freedom	β	Cohen's D	P value	FDR-adjusted P value
total.sleep.problems	1.86493	0.027 (-0.001~0.055)	5268.21	0.0264798	0.051388	0.062	0.358
upps_y_ss_positive_urgency	-0.526366	-0.013 (-0.06~0.035)	5261.23	-0.00771369	-0.0145136	0.599	0.765
bis_y_ss_basm_rr	1.16971	0.022 (-0.015~0.059)	5262.33	0.0174758	0.0322491	0.242	0.489
bis_y_ss_basm_drive	0.428532	0.018 (-0.063~0.098)	5261.57	0.00628955	0.0118156	0.668	0.797
KSADS.MajorDepressiveDisorder	0.625117	0.007 (-0.015~0.03)	5262.77	0.00929296	0.0172339	0.532	0.763
KSADS.UnspecifiedDepressiveDisorder	-0.941885	-0.013 (-0.04~0.014)	5257.23	-0.0141733	-0.0259806	0.346	0.59
KSADS.BipolarIDisorder	1.25255	0.013 (-0.007~0.034)	5261.82	0.0187815	0.0345349	0.21	0.484
KSADS.BipolarIIDisorder	0.571217	0.004 (-0.01~0.019)	5251.31	0.00852737	0.0157651	0.568	0.763
KSADS.UnspecifiedBipolarDisorder	1.59993	0.02 (-0.004~0.044)	5249.77	0.0240271	0.0441632	0.11	0.418
KSADS.UnspecifiedSchizophreniaSpectrum	0.785713	0.004 (-0.006~0.015)	5268.31	0.0118115	0.02165	0.432	0.666
KSADS.Hallucinations	0.873293	0.012 (-0.015~0.039)	5239.74	0.0131005	0.0241288	0.383	0.628
KSADS.Delusions	2.13739	0.026 (0.002~0.049)	4883.18	0.0319262	0.0611735	0.033	0.3
KSADS.AssociatedPsychoticSymptoms	1.56309	0.013 (-0.003~0.028)	5269.19	0.0234404	0.0430667	0.118	0.418
KSADS.PanicDisorder	1.70627	0.018 (-0.003~0.038)	5267.65	0.0255655	0.0470186	0.088	0.405
KSADS.SeparationAnxietyDisorder	1.16377	0.036 (-0.025~0.097)	5252.4	0.0173056	0.0321157	0.245	0.489
KSADS.SocialAnxietyDisorder	-0.205601	-0.005 (-0.048~0.039)	5141.78	-0.00308277	-0.00573455	0.837	0.896
KSADS.SpecificPhobia	3.28607	0.114 (0.046~0.182)	5258.7	0.0489004	0.0906291	0.001	0.047
KSADS.GeneralizedAnxietyDisorder	1.61526	0.026 (-0.005~0.057)	5265.94	0.0240941	0.044518	0.106	0.418
KSADS.OCD	0.307476	0.006 (-0.034~0.046)	5269.28	0.00456607	0.0084716	0.758	0.851
KSADS.ADHD	-0.333078	-0.01 (-0.066~0.047)	5267.73	-0.004828	-0.00917835	0.739	0.85
KSADS.ODD	0.781345	0.02 (-0.03~0.07)	5266.14	0.0114925	0.0215341	0.435	0.666
KSADS.ConductDisorder	1.74779	0.019 (-0.002~0.04)	5269.58	0.0260591	0.0481538	0.081	0.405
KSADS.PTSD	0.12852	0.001 (-0.017~0.02)	5248.38	0.00190313	0.00354803	0.898	0.918
CBCL.anxious/depressed	-0.151051	-0.007 (-0.103~0.088)	5269.86	-0.00216925	-0.00416154	0.88	0.918
CBCL.withdrawn/depressed	0.69359	0.034 (-0.062~0.129)	5263.78	0.0098055	0.0191198	0.488	0.724
CBCL.somatic.complaints	0.0666878	0.003 (-0.096~0.102)	5269.91	0.000966854	0.00183728	0.947	0.947
CBCL.social.problems	1.10176	0.053 (-0.041~0.146)	5266.76	0.0152641	0.030363	0.271	0.505
CBCL.thought.problems	1.30221	0.064 (-0.032~0.16)	5269.31	0.0184758	0.0358784	0.193	0.467
CBCL.attention.problems	-0.986295	-0.048 (-0.143~0.047)	5269.99	-0.0137954	-0.0271726	0.324	0.573
CBCL.rule.breaking.behavior	0.552792	0.025 (-0.063~0.112)	5265.68	0.00763833	0.0152358	0.58	0.763
CBCL.aggressive.behavior	0.477982	0.022 (-0.068~0.112)	5267.95	0.00658421	0.0131711	0.633	0.787
CBCL.internalizing.factors	0.229269	0.01 (-0.077~0.097)	5269.7	0.00320931	0.00631659	0.819	0.896
CBCL.externalizing.factors	0.580325	0.025 (-0.06~0.111)	5268.17	0.00789656	0.0159909	0.562	0.763
CBCL.total.problemse	0.418405	0.017 (-0.062~0.095)	5269.03	0.00558945	0.0115282	0.676	0.797
Episodic.memory	-1.41629	-0.016 (-0.038~0.006)	5208.58	-0.0210703	-0.0392485	0.157	0.451
Executive.function/Cognitive.flexibility	-1.48246	-0.016 (-0.038~0.005)	5187.52	-0.0220754	-0.0411655	0.138	0.426
Executive.function/attention_inhibition	-1.0932	-0.011 (-0.03~0.008)	5209.59	-0.0164779	-0.030292	0.274	0.505
Working.memory	-2.40109	-0.023 (-0.043~-0.004)	5198.62	-0.0351538	-0.066603	0.016	0.228
Fluid.cognition	-1.89209	-0.023 (-0.046~0.001)	5112.16	-0.0279596	-0.0529262	0.059	0.358
Picture.vocabulary	-1.34183	-0.013 (-0.033~0.006)	5218.51	-0.0185972	-0.0371495	0.18	0.459
Oral.reading	-2.37511	-0.03 (-0.054~-0.005)	5211.18	-0.0344628	-0.0658029	0.018	0.228
Crystallized.cognition	-1.98855	-0.022 (-0.044~0)	5135.7	-0.0279864	-0.0554967	0.047	0.358
Total.cognition	-2.33096	-0.026 (-0.047~-0.004)	5111.01	-0.0327934	-0.0652094	0.02	0.228
ravlt_verbal_learning	-1.19335	-0.02 (-0.054~0.013)	5266.16	-0.0173892	-0.032889	0.233	0.489
pea_ravlt_sd_trial_vi_tc	-1.35028	-0.028 (-0.068~0.013)	5181.1	-0.0200228	-0.0375182	0.177	0.459
pea_ravlt_ld_trial_vii_tc	-1.47966	-0.034 (-0.079~0.011)	5162.83	-0.0218752	-0.041186	0.139	0.426

## Sheet:  Marijuana after vs non baselin
Outcome	T-Value	b (95% CI)	Degrees of freedom	β	Cohen's D	P value	FDR-adjusted P value
total.sleep.problems	0.100876	0.002 (-0.043~0.047)	5263.85	0.00138918	0.00278079	0.92	0.932
upps_y_ss_negative_urgency	1.4389	0.048 (-0.017~0.114)	5260.26	0.0206861	0.0396786	0.15	0.411
upps_y_ss_positive_urgency	0.43872	0.017 (-0.059~0.092)	5260.76	0.00623822	0.0120974	0.661	0.924
KSADS.MajorDepressiveDisorder	-2.06779	-0.038 (-0.074~-0.002)	5266.79	-0.0298274	-0.0569852	0.039	0.159
KSADS.UnspecifiedDepressiveDisorder	1.04127	0.023 (-0.02~0.067)	5261.36	0.0152054	0.0287108	0.298	0.581
KSADS.BipolarIDisorder	-0.418038	-0.007 (-0.04~0.026)	5229.6	-0.00608717	-0.0115614	0.676	0.924
KSADS.BipolarIIDisorder	0.828644	0.01 (-0.013~0.033)	5261.97	0.0120134	0.0228467	0.407	0.759
KSADS.UnspecifiedBipolarDisorder	2.26472	0.045 (0.006~0.084)	5260.15	0.0330171	0.0624518	0.024	0.134
KSADS.UnspecifiedSchizophreniaSpectrum	1.14267	0.01 (-0.007~0.026)	5263.61	0.0166828	0.0314999	0.253	0.519
KSADS.Hallucinations	0.35476	0.008 (-0.035~0.051)	5073.16	0.00516737	0.00996152	0.723	0.932
KSADS.Delusions	2.61391	0.05 (0.013~0.088)	4276	0.0379063	0.079947	0.009	0.061
KSADS.AssociatedPsychoticSymptoms	1.2512	0.016 (-0.009~0.041)	5267.29	0.0182236	0.0344797	0.211	0.509
KSADS.PanicDisorder	-0.178679	-0.003 (-0.035~0.029)	5260.35	-0.00260001	-0.00492716	0.858	0.932
KSADS.SeparationAnxietyDisorder	-0.0864898	-0.004 (-0.102~0.093)	5268.49	-0.00124904	-0.00238315	0.931	0.932
KSADS.SocialAnxietyDisorder	-0.248755	-0.009 (-0.079~0.061)	4466.19	-0.00362114	-0.00744447	0.804	0.932
KSADS.SpecificPhobia	0.448678	0.025 (-0.084~0.133)	5269.99	0.00648184	0.0123612	0.654	0.924
KSADS.GeneralizedAnxietyDisorder	0.244642	0.006 (-0.043~0.056)	5250.53	0.00354382	0.00675243	0.807	0.932
KSADS.OCD	-0.0852137	-0.003 (-0.067~0.061)	5267.59	-0.00122904	-0.00234819	0.932	0.932
KSADS.ADHD	1.55355	0.072 (-0.019~0.162)	5268.16	0.0218496	0.0428081	0.12	0.36
KSADS.ODD	1.20531	0.049 (-0.031~0.129)	5269.2	0.0172045	0.033209	0.228	0.519
KSADS.ConductDisorder	1.99352	0.034 (0.001~0.068)	5268.55	0.0288683	0.0549295	0.046	0.172
KSADS.PTSD	4.0346	0.061 (0.031~0.09)	5238.1	0.0580077	0.111492	<0.001	<0.001
CBCL.anxious/depressed	-0.205124	-0.016 (-0.169~0.137)	5264.34	-0.00285665	-0.00565424	0.837	0.932
CBCL.withdrawn/depressed	0.616123	0.048 (-0.104~0.2)	5269.03	0.00845373	0.0169759	0.538	0.882
CBCL.somatic.complaints	-1.71677	-0.138 (-0.296~0.02)	5265.98	-0.0241419	-0.0473153	0.086	0.294
CBCL.social.problems	2.22329	0.169 (0.02~0.319)	5268.79	0.0298896	0.0612591	0.026	0.134
CBCL.thought.problems	1.54312	0.12 (-0.033~0.273)	5262.64	0.0212285	0.0425429	0.123	0.36
CBCL.attention.problems	3.06318	0.237 (0.085~0.388)	5264.68	0.0415542	0.0844337	0.002	0.018
CBCL.rule.breaking.behavior	4.42218	0.314 (0.175~0.454)	5266.63	0.0592883	0.121871	<0.001	<0.001
CBCL.aggressive.behavior	3.45076	0.252 (0.109~0.396)	5264.18	0.0461057	0.0951216	<0.001	0.006
CBCL.internalizing.factors	-0.682682	-0.048 (-0.187~0.09)	5263.74	-0.00926651	-0.0188192	0.495	0.859
CBCL.externalizing.factors	4.0637	0.283 (0.147~0.42)	5264.54	0.0536354	0.112014	<0.001	<0.001
CBCL.total.problemse	2.14341	0.137 (0.012~0.262)	5261.96	0.0277625	0.0590966	0.032	0.146
Episodic.memory	-0.103151	-0.002 (-0.037~0.033)	5212.78	-0.00149037	-0.00285737	0.918	0.932
Executive.function/Cognitive.flexibility	0.440887	0.008 (-0.027~0.042)	5211.39	0.00638117	0.0122146	0.659	0.924
Processing.speed	-0.189896	-0.005 (-0.054~0.045)	5200.69	-0.00274975	-0.00526641	0.849	0.932
Fluid.cognition	0.236051	0.005 (-0.033~0.042)	5110.54	0.00337484	0.00660393	0.813	0.932
Picture.vocabulary	-0.421585	-0.007 (-0.038~0.024)	5212.84	-0.00567019	-0.0116782	0.673	0.924
Oral.reading	-1.40027	-0.028 (-0.067~0.011)	5204.47	-0.0197158	-0.0388198	0.161	0.414
Crystallized.cognition	-1.16707	-0.021 (-0.055~0.014)	5130.91	-0.0159005	-0.0325858	0.243	0.519
Total.cognition	-0.67034	-0.012 (-0.047~0.023)	5108.43	-0.00912403	-0.0187578	0.503	0.859

## Sheet: Alcohol befor vs after baseline
Outcome	T-Value	b (95% CI)	Degrees of freedom	β	Cohen's D	P value	FDR-adjusted P value
total.sleep.problems	3.35383	0.054 (0.022~0.085)	5267.98	0.0453499	0.0924165	<0.001	0.003
upps_y_ss_sensation_seeking	2.74506	0.058 (0.016~0.099)	5262.89	0.0390285	0.0756779	0.006	0.01
KSADS.Hallucinations	2.69297	0.041 (0.011~0.071)	1804.78	0.0381818	0.12678	0.007	0.01
KSADS.SeparationAnxietyDisorder	2.50854	0.087 (0.019~0.155)	5256.8	0.0355532	0.0691976	0.012	0.015
KSADS.ADHD	1.05846	0.034 (-0.029~0.097)	5269.92	0.014617	0.029161	0.29	0.306
KSADS.PTSD	-0.0296679	0 (-0.021~0.02)	3828.54	-0.000415667	-0.000958961	0.976	0.976
CBCL.anxious/depressed	2.72287	0.148 (0.041~0.255)	5266.74	0.03724	0.0750387	0.006	0.01
CBCL.somatic.complaints	2.73575	0.154 (0.044~0.264)	5268.31	0.0377793	0.0753826	0.006	0.01
CBCL.thought.problems	3.27593	0.178 (0.072~0.285)	5265.22	0.0442602	0.0902934	0.001	0.003
CBCL.attention.problems	2.20437	0.119 (0.013~0.225)	5267.47	0.0293664	0.0607453	0.028	0.031
CBCL.aggressive.behavior	3.02775	0.155 (0.055~0.255)	5268.37	0.0397225	0.0834281	0.002	0.005
CBCL.internalizing.factors	3.18358	0.157 (0.06~0.254)	5266.19	0.0424388	0.0877399	0.001	0.003
CBCL.externalizing.factors	2.63945	0.128 (0.033~0.224)	5267.84	0.0342016	0.0727322	0.008	0.011
CBCL.total.problemse	3.5332	0.158 (0.07~0.245)	5264.63	0.0449453	0.09739	<0.001	0.002
Working.memory	2.29573	0.025 (0.004~0.046)	5199.88	0.0320674	0.063673	0.022	0.026
Picture.vocabulary	3.66599	0.041 (0.019~0.063)	5216.14	0.0484631	0.101519	<0.001	0.002
Oral.reading	3.93809	0.055 (0.028~0.082)	5209.74	0.0544953	0.109121	<0.001	<0.001
Crystallized.cognition	4.15843	0.052 (0.027~0.076)	5133.55	0.0556462	0.116078	<0.001	<0.001
Total.cognition	3.56153	0.045 (0.02~0.069)	5110.18	0.0476604	0.0996435	<0.001	0.002

## Sheet: Tobacco befor vs after baseline
Outcome	T-Value	b (95% CI)	Degrees of freedom	β	Cohen's D	P value	FDR-adjusted P value
total.sleep.problems	1.86493	0.027 (-0.001~0.055)	5268.21	0.0264798	0.051388	0.062	0.358
upps_y_ss_positive_urgency	-0.526366	-0.013 (-0.06~0.035)	5261.23	-0.00771369	-0.0145136	0.599	0.765
bis_y_ss_basm_rr	1.16971	0.022 (-0.015~0.059)	5262.33	0.0174758	0.0322491	0.242	0.489
bis_y_ss_basm_drive	0.428532	0.018 (-0.063~0.098)	5261.57	0.00628955	0.0118156	0.668	0.797
KSADS.MajorDepressiveDisorder	0.625117	0.007 (-0.015~0.03)	5262.77	0.00929296	0.0172339	0.532	0.763
KSADS.UnspecifiedDepressiveDisorder	-0.941885	-0.013 (-0.04~0.014)	5257.23	-0.0141733	-0.0259806	0.346	0.59
KSADS.BipolarIDisorder	1.25255	0.013 (-0.007~0.034)	5261.82	0.0187815	0.0345349	0.21	0.484
KSADS.BipolarIIDisorder	0.571217	0.004 (-0.01~0.019)	5251.31	0.00852737	0.0157651	0.568	0.763
KSADS.UnspecifiedBipolarDisorder	1.59993	0.02 (-0.004~0.044)	5249.77	0.0240271	0.0441632	0.11	0.418
KSADS.UnspecifiedSchizophreniaSpectrum	0.785713	0.004 (-0.006~0.015)	5268.31	0.0118115	0.02165	0.432	0.666
KSADS.Hallucinations	0.873293	0.012 (-0.015~0.039)	5239.74	0.0131005	0.0241288	0.383	0.628
KSADS.Delusions	2.13739	0.026 (0.002~0.049)	4883.18	0.0319262	0.0611735	0.033	0.3
KSADS.AssociatedPsychoticSymptoms	1.56309	0.013 (-0.003~0.028)	5269.19	0.0234404	0.0430667	0.118	0.418
KSADS.PanicDisorder	1.70627	0.018 (-0.003~0.038)	5267.65	0.0255655	0.0470186	0.088	0.405
KSADS.SeparationAnxietyDisorder	1.16377	0.036 (-0.025~0.097)	5252.4	0.0173056	0.0321157	0.245	0.489
KSADS.SocialAnxietyDisorder	-0.205601	-0.005 (-0.048~0.039)	5141.78	-0.00308277	-0.00573455	0.837	0.896
KSADS.SpecificPhobia	3.28607	0.114 (0.046~0.182)	5258.7	0.0489004	0.0906291	0.001	0.047
KSADS.GeneralizedAnxietyDisorder	1.61526	0.026 (-0.005~0.057)	5265.94	0.0240941	0.044518	0.106	0.418
KSADS.OCD	0.307476	0.006 (-0.034~0.046)	5269.28	0.00456607	0.0084716	0.758	0.851
KSADS.ADHD	-0.333078	-0.01 (-0.066~0.047)	5267.73	-0.004828	-0.00917835	0.739	0.85
KSADS.ODD	0.781345	0.02 (-0.03~0.07)	5266.14	0.0114925	0.0215341	0.435	0.666
KSADS.ConductDisorder	1.74779	0.019 (-0.002~0.04)	5269.58	0.0260591	0.0481538	0.081	0.405
KSADS.PTSD	0.12852	0.001 (-0.017~0.02)	5248.38	0.00190313	0.00354803	0.898	0.918
CBCL.anxious/depressed	-0.151051	-0.007 (-0.103~0.088)	5269.86	-0.00216925	-0.00416154	0.88	0.918
CBCL.withdrawn/depressed	0.69359	0.034 (-0.062~0.129)	5263.78	0.0098055	0.0191198	0.488	0.724
CBCL.somatic.complaints	0.0666878	0.003 (-0.096~0.102)	5269.91	0.000966854	0.00183728	0.947	0.947
CBCL.social.problems	1.10176	0.053 (-0.041~0.146)	5266.76	0.0152641	0.030363	0.271	0.505
CBCL.thought.problems	1.30221	0.064 (-0.032~0.16)	5269.31	0.0184758	0.0358784	0.193	0.467
CBCL.attention.problems	-0.986295	-0.048 (-0.143~0.047)	5269.99	-0.0137954	-0.0271726	0.324	0.573
CBCL.rule.breaking.behavior	0.552792	0.025 (-0.063~0.112)	5265.68	0.00763833	0.0152358	0.58	0.763
CBCL.aggressive.behavior	0.477982	0.022 (-0.068~0.112)	5267.95	0.00658421	0.0131711	0.633	0.787
CBCL.internalizing.factors	0.229269	0.01 (-0.077~0.097)	5269.7	0.00320931	0.00631659	0.819	0.896
CBCL.externalizing.factors	0.580325	0.025 (-0.06~0.111)	5268.17	0.00789656	0.0159909	0.562	0.763
CBCL.total.problemse	0.418405	0.017 (-0.062~0.095)	5269.03	0.00558945	0.0115282	0.676	0.797
Episodic.memory	-1.41629	-0.016 (-0.038~0.006)	5208.58	-0.0210703	-0.0392485	0.157	0.451
Executive.function/Cognitive.flexibility	-1.48246	-0.016 (-0.038~0.005)	5187.52	-0.0220754	-0.0411655	0.138	0.426
Executive.function/attention_inhibition	-1.0932	-0.011 (-0.03~0.008)	5209.59	-0.0164779	-0.030292	0.274	0.505
Working.memory	-2.40109	-0.023 (-0.043~-0.004)	5198.62	-0.0351538	-0.066603	0.016	0.228
Fluid.cognition	-1.89209	-0.023 (-0.046~0.001)	5112.16	-0.0279596	-0.0529262	0.059	0.358
Picture.vocabulary	-1.34183	-0.013 (-0.033~0.006)	5218.51	-0.0185972	-0.0371495	0.18	0.459
Oral.reading	-2.37511	-0.03 (-0.054~-0.005)	5211.18	-0.0344628	-0.0658029	0.018	0.228
Crystallized.cognition	-1.98855	-0.022 (-0.044~0)	5135.7	-0.0279864	-0.0554967	0.047	0.358
Total.cognition	-2.33096	-0.026 (-0.047~-0.004)	5111.01	-0.0327934	-0.0652094	0.02	0.228
ravlt_verbal_learning	-1.19335	-0.02 (-0.054~0.013)	5266.16	-0.0173892	-0.032889	0.233	0.489
pea_ravlt_sd_trial_vi_tc	-1.35028	-0.028 (-0.068~0.013)	5181.1	-0.0200228	-0.0375182	0.177	0.459
pea_ravlt_ld_trial_vii_tc	-1.47966	-0.034 (-0.079~0.011)	5162.83	-0.0218752	-0.041186	0.139	0.426

## Sheet:  Marijuana befor vs after basel
Outcome	T-Value	b (95% CI)	Degrees of freedom	β	Cohen's D	P value	FDR-adjusted P value
total.sleep.problems	0.100876	0.002 (-0.043~0.047)	5263.85	0.00138918	0.00278079	0.92	0.932
upps_y_ss_negative_urgency	1.4389	0.048 (-0.017~0.114)	5260.26	0.0206861	0.0396786	0.15	0.411
upps_y_ss_positive_urgency	0.43872	0.017 (-0.059~0.092)	5260.76	0.00623822	0.0120974	0.661	0.924
KSADS.MajorDepressiveDisorder	-2.06779	-0.038 (-0.074~-0.002)	5266.79	-0.0298274	-0.0569852	0.039	0.159
KSADS.UnspecifiedDepressiveDisorder	1.04127	0.023 (-0.02~0.067)	5261.36	0.0152054	0.0287108	0.298	0.581
KSADS.BipolarIDisorder	-0.418038	-0.007 (-0.04~0.026)	5229.6	-0.00608717	-0.0115614	0.676	0.924
KSADS.BipolarIIDisorder	0.828644	0.01 (-0.013~0.033)	5261.97	0.0120134	0.0228467	0.407	0.759
KSADS.UnspecifiedBipolarDisorder	2.26472	0.045 (0.006~0.084)	5260.15	0.0330171	0.0624518	0.024	0.134
KSADS.UnspecifiedSchizophreniaSpectrum	1.14267	0.01 (-0.007~0.026)	5263.61	0.0166828	0.0314999	0.253	0.519
KSADS.Hallucinations	0.35476	0.008 (-0.035~0.051)	5073.16	0.00516737	0.00996152	0.723	0.932
KSADS.Delusions	2.61391	0.05 (0.013~0.088)	4276	0.0379063	0.079947	0.009	0.061
KSADS.AssociatedPsychoticSymptoms	1.2512	0.016 (-0.009~0.041)	5267.29	0.0182236	0.0344797	0.211	0.509
KSADS.PanicDisorder	-0.178679	-0.003 (-0.035~0.029)	5260.35	-0.00260001	-0.00492716	0.858	0.932
KSADS.SeparationAnxietyDisorder	-0.0864898	-0.004 (-0.102~0.093)	5268.49	-0.00124904	-0.00238315	0.931	0.932
KSADS.SocialAnxietyDisorder	-0.248755	-0.009 (-0.079~0.061)	4466.19	-0.00362114	-0.00744447	0.804	0.932
KSADS.SpecificPhobia	0.448678	0.025 (-0.084~0.133)	5269.99	0.00648184	0.0123612	0.654	0.924
KSADS.GeneralizedAnxietyDisorder	0.244642	0.006 (-0.043~0.056)	5250.53	0.00354382	0.00675243	0.807	0.932
KSADS.OCD	-0.0852137	-0.003 (-0.067~0.061)	5267.59	-0.00122904	-0.00234819	0.932	0.932
KSADS.ADHD	1.55355	0.072 (-0.019~0.162)	5268.16	0.0218496	0.0428081	0.12	0.36
KSADS.ODD	1.20531	0.049 (-0.031~0.129)	5269.2	0.0172045	0.033209	0.228	0.519
KSADS.ConductDisorder	1.99352	0.034 (0.001~0.068)	5268.55	0.0288683	0.0549295	0.046	0.172
KSADS.PTSD	4.0346	0.061 (0.031~0.09)	5238.1	0.0580077	0.111492	<0.001	<0.001
CBCL.anxious/depressed	-0.205124	-0.016 (-0.169~0.137)	5264.34	-0.00285665	-0.00565424	0.837	0.932
CBCL.withdrawn/depressed	0.616123	0.048 (-0.104~0.2)	5269.03	0.00845373	0.0169759	0.538	0.882
CBCL.somatic.complaints	-1.71677	-0.138 (-0.296~0.02)	5265.98	-0.0241419	-0.0473153	0.086	0.294
CBCL.social.problems	2.22329	0.169 (0.02~0.319)	5268.79	0.0298896	0.0612591	0.026	0.134
CBCL.thought.problems	1.54312	0.12 (-0.033~0.273)	5262.64	0.0212285	0.0425429	0.123	0.36
CBCL.attention.problems	3.06318	0.237 (0.085~0.388)	5264.68	0.0415542	0.0844337	0.002	0.018
CBCL.rule.breaking.behavior	4.42218	0.314 (0.175~0.454)	5266.63	0.0592883	0.121871	<0.001	<0.001
CBCL.aggressive.behavior	3.45076	0.252 (0.109~0.396)	5264.18	0.0461057	0.0951216	<0.001	0.006
CBCL.internalizing.factors	-0.682682	-0.048 (-0.187~0.09)	5263.74	-0.00926651	-0.0188192	0.495	0.859
CBCL.externalizing.factors	4.0637	0.283 (0.147~0.42)	5264.54	0.0536354	0.112014	<0.001	<0.001
CBCL.total.problemse	2.14341	0.137 (0.012~0.262)	5261.96	0.0277625	0.0590966	0.032	0.146
Episodic.memory	-0.103151	-0.002 (-0.037~0.033)	5212.78	-0.00149037	-0.00285737	0.918	0.932
Executive.function/Cognitive.flexibility	0.440887	0.008 (-0.027~0.042)	5211.39	0.00638117	0.0122146	0.659	0.924
Processing.speed	-0.189896	-0.005 (-0.054~0.045)	5200.69	-0.00274975	-0.00526641	0.849	0.932
Fluid.cognition	0.236051	0.005 (-0.033~0.042)	5110.54	0.00337484	0.00660393	0.813	0.932
Picture.vocabulary	-0.421585	-0.007 (-0.038~0.024)	5212.84	-0.00567019	-0.0116782	0.673	0.924
Oral.reading	-1.40027	-0.028 (-0.067~0.011)	5204.47	-0.0197158	-0.0388198	0.161	0.414
Crystallized.cognition	-1.16707	-0.021 (-0.055~0.014)	5130.91	-0.0159005	-0.0325858	0.243	0.519
Total.cognition	-0.67034	-0.012 (-0.047~0.023)	5108.43	-0.00912403	-0.0187578	0.503	0.859
