# Supplementary material for: Prenatal substance exposure and child health: Understanding the role of environmental factors, genetics, and brain development
Source: PNAS Nexus. 2024 Jan 30;3(1):pgae003. doi: 10.1093/pnasnexus/pgae003 (PMC10826906; doi:10.1093/pnasnexus/pgae003)
Supplement: pgae003_Supplementary_Data [file pgae003_supplementary_data.zip › PNASNEXUS-PNASNEXUS-2023-00807R-s15.xlsx]

## Sheet: Alcohol before vs non 2year
Outcome	T-Value	b (95% CI)	Degrees of freedom	β	Cohen's D	P value	FDR-adjusted P value
total.sleep.problems	1.96987	0.013 (0~0.026)	4726.42	0.0294105	0.0573063	0.049	0.109
upps_y_ss_lack_of_planning	1.0129	0.009 (-0.009~0.028)	4296.39	0.0152152	0.0309063	0.311	0.383
upps_y_ss_sensation_seeking	2.14784	0.02 (0.002~0.039)	4699.44	0.0329672	0.0626628	0.032	0.091
KSADS.MajorDepressiveDisorder	0.897433	0.005 (-0.006~0.015)	690.827	0.0133882	0.0682885	0.37	0.411
KSADS.SeparationAnxietyDisorder	0.984556	0.01 (-0.01~0.03)	213.254	0.0143325	0.134841	0.326	0.383
CBCL.withdrawn/depressed	1.45549	0.04 (-0.014~0.094)	3594.49	0.0236523	0.0485535	0.146	0.243
CBCL.somatic.complaints	0.699225	0.019 (-0.034~0.072)	3607.94	0.0116165	0.0232818	0.484	0.484
CBCL.thought.problems	1.2157	0.031 (-0.019~0.082)	3577.58	0.0200357	0.0406503	0.224	0.32
CBCL.attention.problems	1.32323	0.035 (-0.017~0.086)	3655.4	0.0212706	0.0437722	0.186	0.286
CBCL.rule.breaking.behavior	2.15598	0.052 (0.005~0.098)	3513.92	0.0347172	0.0727408	0.031	0.091
CBCL.aggressive.behavior	1.15219	0.028 (-0.02~0.076)	3300.75	0.0184795	0.0401096	0.249	0.332
CBCL.internalizing.factors	0.853632	0.021 (-0.027~0.069)	3566.36	0.0138784	0.0285883	0.393	0.414
CBCL.externalizing.factors	1.55274	0.037 (-0.01~0.084)	3122.92	0.024646	0.0555709	0.121	0.219
CBCL.total.problemse	2.0901	0.046 (0.003~0.089)	744.822	0.0322074	0.153169	0.037	0.092
Episodic.memory	1.73971	0.009 (-0.001~0.02)	3389.78	0.0268777	0.0597612	0.082	0.164
Executive.function/attention_inhibition	2.21923	0.012 (0.001~0.023)	3796.96	0.0380596	0.0720302	0.027	0.091
Picture.vocabulary	3.00876	0.014 (0.005~0.024)	4435.18	0.0436743	0.0903569	0.003	0.018
Oral.reading	4.67842	0.026 (0.015~0.037)	4307.07	0.071467	0.142573	<0.001	<0.001
Crystallized.cognition	4.0484	0.023 (0.012~0.034)	3542.41	0.0666659	0.136039	<0.001	<0.001
pea_ravlt_sd_trial_vi_tc	2.52161	0.023 (0.005~0.041)	2992.75	0.0391441	0.0921876	0.012	0.059

## Sheet: Tobacco before vs non 2year
Outcome	T-Value	b (95% CI)	Degrees of freedom	β	Cohen's D	P value	FDR-adjusted P value
total.sleep.problems	-1.97939	-0.022 (-0.043~0)	4777.96	-0.0301024	-0.0572718	0.048	0.57
upps_y_ss_negative_urgency	-0.898747	-0.015 (-0.047~0.017)	4763.94	-0.0138838	-0.0260426	0.369	0.7
upps_y_ss_lack_of_planning	-0.239514	-0.004 (-0.035~0.027)	4766.47	-0.00371733	-0.00693847	0.811	0.876
upps_y_ss_positive_urgency	-0.453692	-0.008 (-0.045~0.028)	4765.12	-0.00694777	-0.0131448	0.65	0.798
upps_y_ss_lack_of_perseverance	-0.0851967	-0.001 (-0.035~0.032)	4761.46	-0.00129916	-0.00246935	0.932	0.932
KSADS.MajorDepressiveDisorder	1.44767	0.013 (-0.005~0.031)	4766.42	0.0226315	0.0419375	0.148	0.57
KSADS.SpecificPhobia	1.10842	0.026 (-0.02~0.072)	4780.78	0.017408	0.0320616	0.268	0.622
KSADS.ADHD	0.566149	0.011 (-0.028~0.05)	4529.5	0.00870729	0.0168242	0.571	0.735
KSADS.ODD	1.62526	0.028 (-0.006~0.061)	4780.95	0.0254009	0.0470107	0.104	0.57
KSADS.PTSD	-0.126104	-0.001 (-0.014~0.012)	4777.76	-0.00196813	-0.00364878	0.9	0.932
CBCL.anxious/depressed	-1.24284	-0.055 (-0.142~0.032)	3891	-0.0211519	-0.0398489	0.214	0.622
CBCL.withdrawn/depressed	-0.727732	-0.034 (-0.124~0.057)	3891.31	-0.0123048	-0.0233321	0.467	0.7
CBCL.somatic.complaints	0.843855	0.038 (-0.05~0.126)	3891.66	0.0144269	0.0270539	0.399	0.7
CBCL.social.problems	0.333662	0.014 (-0.07~0.099)	3892	0.00557532	0.0106967	0.739	0.854
CBCL.thought.problems	-1.03815	-0.044 (-0.128~0.039)	3891.04	-0.0176103	-0.0332857	0.299	0.622
CBCL.attention.problems	1.4547	0.063 (-0.022~0.148)	3890.95	0.0240272	0.0466417	0.146	0.57
CBCL.rule.breaking.behavior	1.68842	0.067 (-0.011~0.145)	3891.86	0.0279819	0.0541291	0.091	0.57
CBCL.aggressive.behavior	0.668179	0.027 (-0.052~0.107)	3890.23	0.0110792	0.0214257	0.504	0.716
CBCL.internalizing.factors	-0.586154	-0.024 (-0.104~0.056)	3890.16	-0.00981118	-0.0187957	0.558	0.735
CBCL.externalizing.factors	1.07558	0.043 (-0.035~0.121)	3889.8	0.0176687	0.0344912	0.282	0.622
CBCL.total.problemse	0.306826	0.011 (-0.061~0.084)	3884.48	0.00497091	0.00984591	0.759	0.854
sag_grades_last_yr	-1.47328	-0.018 (-0.041~0.006)	4664.8	-0.0220973	-0.0431419	0.141	0.57
Episodic.memory	-1.04283	-0.009 (-0.027~0.008)	4559.98	-0.016522	-0.0308859	0.297	0.622
Picture.vocabulary	-0.758381	-0.006 (-0.022~0.01)	4533.09	-0.0112227	-0.0225279	0.448	0.7
Oral.reading	-0.730409	-0.007 (-0.025~0.011)	4520.12	-0.01138	-0.0217281	0.465	0.7
Crystallized.cognition	-1.04788	-0.01 (-0.029~0.009)	3616.45	-0.0177123	-0.0348497	0.295	0.622
pea_ravlt_sd_trial_vi_tc	-1.9641	-0.031 (-0.061~0)	4538.16	-0.0313107	-0.0583114	0.05	0.57

## Sheet:  Marijuana before vs non 2year
Outcome	T-Value	b (95% CI)	Degrees of freedom	β	Cohen's D	P value	FDR-adjusted P value
total.sleep.problems	1.08151	0.017 (-0.014~0.049)	4773.99	0.0157143	0.0313055	0.28	0.381
upps_y_ss_lack_of_planning	0.854155	0.02 (-0.026~0.066)	4765.46	0.0126741	0.0247465	0.393	0.454
upps_y_ss_lack_of_perseverance	-0.291619	-0.007 (-0.057~0.042)	4755.71	-0.00424841	-0.00845743	0.771	0.771
bis_y_ss_bism_sum	1.22931	0.051 (-0.031~0.133)	4758.59	0.0181452	0.0356411	0.219	0.365
CBCL.anxious/depressed	1.2887	0.084 (-0.044~0.212)	3884.27	0.0208668	0.0413549	0.198	0.365
CBCL.withdrawn/depressed	1.24727	0.085 (-0.049~0.219)	3890.5	0.0200818	0.0399934	0.212	0.365
CBCL.somatic.complaints	1.57135	0.105 (-0.026~0.235)	3885.94	0.025559	0.0504145	0.116	0.365
CBCL.social.problems	0.731813	0.047 (-0.078~0.171)	3892	0.0116437	0.0234609	0.464	0.497
CBCL.thought.problems	2.11821	0.134 (0.01~0.257)	3884.11	0.0341841	0.0679757	0.034	0.365
CBCL.attention.problems	1.14664	0.074 (-0.052~0.2)	3882.01	0.0180156	0.0368069	0.252	0.377
CBCL.rule.breaking.behavior	0.867147	0.051 (-0.064~0.166)	3884.46	0.0136731	0.0278264	0.386	0.454
CBCL.aggressive.behavior	1.30523	0.078 (-0.039~0.196)	3887.87	0.0205988	0.0418661	0.192	0.365
CBCL.internalizing.factors	1.63715	0.099 (-0.019~0.217)	3884.23	0.026071	0.052537	0.102	0.365
CBCL.externalizing.factors	1.24599	0.073 (-0.042~0.189)	3887.7	0.0194824	0.0399666	0.213	0.365
CBCL.total.problemse	1.82698	0.1 (-0.007~0.208)	3885.09	0.0281739	0.0586224	0.068	0.365

## Sheet: Alcohol after vs non 2year
Outcome	T-Value	b (95% CI)	Degrees of freedom	β	Cohen's D	P value	FDR-adjusted P value
total.sleep.problems	3.40443	0.053 (0.023~0.084)	4779.86	0.0494714	0.0984842	<0.001	0.003
CBCL.attention.problems	3.23548	0.199 (0.078~0.319)	3890.17	0.0503055	0.103749	0.001	0.004
CBCL.rule.breaking.behavior	1.9864	0.111 (0.001~0.221)	3886.7	0.0309825	0.0637245	0.047	0.047
CBCL.aggressive.behavior	3.38294	0.193 (0.081~0.306)	3880.78	0.0527646	0.108609	<0.001	0.003
CBCL.externalizing.factors	3.12846	0.175 (0.065~0.285)	3876.83	0.0483373	0.10049	0.002	0.004
CBCL.total.problemse	2.33918	0.122 (0.02~0.225)	3800.76	0.0356214	0.0758855	0.019	0.022
Picture.vocabulary	2.88635	0.033 (0.011~0.055)	4534.4	0.0408053	0.0857273	0.004	0.006
Oral.reading	2.82843	0.037 (0.011~0.063)	4522.07	0.0420935	0.0841214	0.005	0.006
Crystallized.cognition	2.95506	0.039 (0.013~0.066)	3618.46	0.0469747	0.0982505	0.003	0.006

## Sheet: Tobacco after vs non 2year
Outcome	T-Value	b (95% CI)	Degrees of freedom	β	Cohen's D	P value	FDR-adjusted P value
total.sleep.problems	0.151156	0.002 (-0.027~0.032)	4780.93	0.00230792	0.0043722	0.88	0.936
upps_y_ss_negative_urgency	-0.322131	-0.007 (-0.051~0.037)	4765.34	-0.00499627	-0.00933288	0.747	0.903
upps_y_ss_lack_of_planning	0.784956	0.017 (-0.025~0.06)	4765.45	0.0122192	0.0227417	0.433	0.889
upps_y_ss_positive_urgency	-0.363788	-0.009 (-0.06~0.041)	4762.52	-0.00559079	-0.0105429	0.716	0.903
upps_y_ss_lack_of_perseverance	0.615164	0.015 (-0.032~0.061)	4765.12	0.00941871	0.0178231	0.538	0.889
KSADS.SeparationAnxietyDisorder	2.25947	0.056 (0.007~0.104)	4768.02	0.0355156	0.0654437	0.024	0.34
KSADS.ADHD	-0.682456	-0.019 (-0.072~0.035)	4768.84	-0.0105513	-0.0197651	0.495	0.889
KSADS.ODD	-0.382431	-0.009 (-0.054~0.037)	4776.82	-0.00599762	-0.0110666	0.702	0.903
KSADS.ConductDisorder	-0.161155	-0.002 (-0.02~0.017)	4777.62	-0.00254031	-0.00466303	0.872	0.936
KSADS.PTSD	-1.89099	-0.017 (-0.034~0.001)	4765.42	-0.0297299	-0.054786	0.059	0.34
CBCL.anxious/depressed	-0.206488	-0.013 (-0.136~0.11)	3884.35	-0.0034896	-0.00662621	0.836	0.936
CBCL.withdrawn/depressed	1.66704	0.109 (-0.019~0.238)	3890.42	0.0279652	0.0534536	0.096	0.396
CBCL.somatic.complaints	-0.120792	-0.008 (-0.133~0.117)	3885.88	-0.00205051	-0.00387547	0.904	0.936
CBCL.social.problems	1.24758	0.076 (-0.043~0.196)	3892	0.0206811	0.0399954	0.212	0.616
CBCL.thought.problems	0.774977	0.047 (-0.072~0.166)	3884.78	0.0130537	0.0248677	0.438	0.889
CBCL.attention.problems	-0.595472	-0.037 (-0.158~0.084)	3887.31	-0.00976819	-0.0191015	0.552	0.889
CBCL.rule.breaking.behavior	1.94328	0.109 (-0.001~0.22)	3883.98	0.0319768	0.062363	0.052	0.34
CBCL.aggressive.behavior	0.0680652	0.004 (-0.109~0.117)	3879.68	0.0011201	0.00218553	0.946	0.946
CBCL.internalizing.factors	0.510028	0.03 (-0.084~0.143)	3883.75	0.00847664	0.0163681	0.61	0.903
CBCL.externalizing.factors	0.622781	0.035 (-0.075~0.146)	3876.5	0.0101528	0.0200053	0.533	0.889
CBCL.total.problemse	0.623255	0.033 (-0.071~0.136)	3885.32	0.0100321	0.0199978	0.533	0.889
sag_grades_last_yr	-0.322701	-0.005 (-0.037~0.027)	4669.63	-0.00486273	-0.00944473	0.747	0.903
Episodic.memory	-1.96053	-0.024 (-0.049~0)	4550.66	-0.0311382	-0.0581254	0.05	0.34
Picture.vocabulary	-2.14458	-0.024 (-0.045~-0.002)	4534.22	-0.0318004	-0.0636973	0.032	0.34
Oral.reading	-1.47994	-0.019 (-0.044~0.006)	4523.13	-0.0231099	-0.0440105	0.139	0.448
Crystallized.cognition	-1.7401	-0.023 (-0.05~0.003)	3615.78	-0.0290761	-0.0578765	0.082	0.396
ravlt_verbal_learning	-0.485382	-0.011 (-0.055~0.033)	4779.64	-0.00754892	-0.0140416	0.627	0.903
pea_ravlt_sd_trial_vi_tc	-1.1323	-0.024 (-0.066~0.018)	4517.77	-0.0180576	-0.0336922	0.258	0.679
pea_ravlt_ld_trial_vii_tc	-1.55273	-0.038 (-0.085~0.01)	4510.96	-0.0247622	-0.0462372	0.121	0.437

## Sheet:  Marijuana after vs non 2year
Outcome	T-Value	b (95% CI)	Degrees of freedom	β	Cohen's D	P value	FDR-adjusted P value
total.sleep.problems	-0.601754	-0.014 (-0.059~0.031)	4776.12	-0.00892575	-0.0174145	0.547	0.576
upps_y_ss_negative_urgency	2.31434	0.08 (0.012~0.147)	4763.53	0.0348869	0.0670645	0.021	0.046
upps_y_ss_lack_of_planning	1.42607	0.048 (-0.018~0.113)	4765.52	0.0216018	0.0413156	0.154	0.217
upps_y_ss_positive_urgency	0.9786	0.039 (-0.039~0.116)	4763.35	0.0146205	0.0283582	0.328	0.364
upps_y_ss_lack_of_perseverance	1.81947	0.066 (-0.005~0.137)	4758.46	0.0270648	0.0527524	0.069	0.138
KSADS.UnspecifiedBipolarDisorder	3.03275	0.038 (0.013~0.062)	4769.47	0.0465874	0.0878278	0.002	0.021
KSADS.ODD	1.30205	0.047 (-0.024~0.117)	4779.86	0.0198506	0.037666	0.193	0.227
KSADS.ConductDisorder	1.4581	0.021 (-0.007~0.049)	4755.67	0.0223556	0.0422873	0.145	0.217
CBCL.anxious/depressed	1.35	0.139 (-0.063~0.341)	3885.84	0.0220624	0.0433132	0.177	0.221
CBCL.withdrawn/depressed	1.50206	0.162 (-0.049~0.374)	3890.42	0.0244071	0.0481637	0.133	0.217
CBCL.somatic.complaints	1.3956	0.146 (-0.059~0.352)	3887.57	0.0229111	0.0447665	0.163	0.217
CBCL.social.problems	3.4858	0.35 (0.153~0.547)	3892	0.0559729	0.11175	<0.001	0.01
CBCL.thought.problems	2.66419	0.265 (0.07~0.46)	3886.04	0.0433946	0.0854755	0.008	0.028
CBCL.attention.problems	2.37219	0.241 (0.042~0.44)	3884.77	0.0376184	0.0761198	0.018	0.044
CBCL.rule.breaking.behavior	2.634	0.244 (0.062~0.425)	3886.51	0.0419183	0.0845018	0.008	0.028
CBCL.aggressive.behavior	2.53336	0.24 (0.054~0.425)	3888.39	0.0403499	0.0812536	0.011	0.032
CBCL.internalizing.factors	1.5876	0.151 (-0.035~0.338)	3885.79	0.0255168	0.0509368	0.112	0.204
CBCL.externalizing.factors	2.95691	0.274 (0.092~0.456)	3888.17	0.0466615	0.0948409	0.003	0.021
CBCL.total.problemse	2.82347	0.245 (0.075~0.415)	3886.69	0.0439473	0.0905781	0.005	0.024
sag_grades_last_yr	-0.193649	-0.005 (-0.055~0.045)	4661.59	-0.0028334	-0.00567255	0.846	0.846

## Sheet: Alcohol befor vs after 2year
Outcome	T-Value	b (95% CI)	Degrees of freedom	β	Cohen's D	P value	FDR-adjusted P value
total.sleep.problems	3.40443	0.053 (0.023~0.084)	4779.86	0.0494714	0.0984842	<0.001	0.003
CBCL.attention.problems	3.23548	0.199 (0.078~0.319)	3890.17	0.0503055	0.103749	0.001	0.004
CBCL.rule.breaking.behavior	1.9864	0.111 (0.001~0.221)	3886.7	0.0309825	0.0637245	0.047	0.047
CBCL.aggressive.behavior	3.38294	0.193 (0.081~0.306)	3880.78	0.0527646	0.108609	<0.001	0.003
CBCL.externalizing.factors	3.12846	0.175 (0.065~0.285)	3876.83	0.0483373	0.10049	0.002	0.004
CBCL.total.problemse	2.33918	0.122 (0.02~0.225)	3800.76	0.0356214	0.0758855	0.019	0.022
Picture.vocabulary	2.88635	0.033 (0.011~0.055)	4534.4	0.0408053	0.0857273	0.004	0.006
Oral.reading	2.82843	0.037 (0.011~0.063)	4522.07	0.0420935	0.0841214	0.005	0.006
Crystallized.cognition	2.95506	0.039 (0.013~0.066)	3618.46	0.0469747	0.0982505	0.003	0.006

## Sheet: Tobacco befor vs after 2year
Outcome	T-Value	b (95% CI)	Degrees of freedom	β	Cohen's D	P value	FDR-adjusted P value
total.sleep.problems	0.151156	0.002 (-0.027~0.032)	4780.93	0.00230792	0.0043722	0.88	0.936
upps_y_ss_negative_urgency	-0.322131	-0.007 (-0.051~0.037)	4765.34	-0.00499627	-0.00933288	0.747	0.903
upps_y_ss_lack_of_planning	0.784956	0.017 (-0.025~0.06)	4765.45	0.0122192	0.0227417	0.433	0.889
upps_y_ss_positive_urgency	-0.363788	-0.009 (-0.06~0.041)	4762.52	-0.00559079	-0.0105429	0.716	0.903
upps_y_ss_lack_of_perseverance	0.615164	0.015 (-0.032~0.061)	4765.12	0.00941871	0.0178231	0.538	0.889
KSADS.SeparationAnxietyDisorder	2.25947	0.056 (0.007~0.104)	4768.02	0.0355156	0.0654437	0.024	0.34
KSADS.ADHD	-0.682456	-0.019 (-0.072~0.035)	4768.84	-0.0105513	-0.0197651	0.495	0.889
KSADS.ODD	-0.382431	-0.009 (-0.054~0.037)	4776.82	-0.00599762	-0.0110666	0.702	0.903
KSADS.ConductDisorder	-0.161155	-0.002 (-0.02~0.017)	4777.62	-0.00254031	-0.00466303	0.872	0.936
KSADS.PTSD	-1.89099	-0.017 (-0.034~0.001)	4765.42	-0.0297299	-0.054786	0.059	0.34
CBCL.anxious/depressed	-0.206488	-0.013 (-0.136~0.11)	3884.35	-0.0034896	-0.00662621	0.836	0.936
CBCL.withdrawn/depressed	1.66704	0.109 (-0.019~0.238)	3890.42	0.0279652	0.0534536	0.096	0.396
CBCL.somatic.complaints	-0.120792	-0.008 (-0.133~0.117)	3885.88	-0.00205051	-0.00387547	0.904	0.936
CBCL.social.problems	1.24758	0.076 (-0.043~0.196)	3892	0.0206811	0.0399954	0.212	0.616
CBCL.thought.problems	0.774977	0.047 (-0.072~0.166)	3884.78	0.0130537	0.0248677	0.438	0.889
CBCL.attention.problems	-0.595472	-0.037 (-0.158~0.084)	3887.31	-0.00976819	-0.0191015	0.552	0.889
CBCL.rule.breaking.behavior	1.94328	0.109 (-0.001~0.22)	3883.98	0.0319768	0.062363	0.052	0.34
CBCL.aggressive.behavior	0.0680652	0.004 (-0.109~0.117)	3879.68	0.0011201	0.00218553	0.946	0.946
CBCL.internalizing.factors	0.510028	0.03 (-0.084~0.143)	3883.75	0.00847664	0.0163681	0.61	0.903
CBCL.externalizing.factors	0.622781	0.035 (-0.075~0.146)	3876.5	0.0101528	0.0200053	0.533	0.889
CBCL.total.problemse	0.623255	0.033 (-0.071~0.136)	3885.32	0.0100321	0.0199978	0.533	0.889
sag_grades_last_yr	-0.322701	-0.005 (-0.037~0.027)	4669.63	-0.00486273	-0.00944473	0.747	0.903
Episodic.memory	-1.96053	-0.024 (-0.049~0)	4550.66	-0.0311382	-0.0581254	0.05	0.34
Picture.vocabulary	-2.14458	-0.024 (-0.045~-0.002)	4534.22	-0.0318004	-0.0636973	0.032	0.34
Oral.reading	-1.47994	-0.019 (-0.044~0.006)	4523.13	-0.0231099	-0.0440105	0.139	0.448
Crystallized.cognition	-1.7401	-0.023 (-0.05~0.003)	3615.78	-0.0290761	-0.0578765	0.082	0.396
ravlt_verbal_learning	-0.485382	-0.011 (-0.055~0.033)	4779.64	-0.00754892	-0.0140416	0.627	0.903
pea_ravlt_sd_trial_vi_tc	-1.1323	-0.024 (-0.066~0.018)	4517.77	-0.0180576	-0.0336922	0.258	0.679
pea_ravlt_ld_trial_vii_tc	-1.55273	-0.038 (-0.085~0.01)	4510.96	-0.0247622	-0.0462372	0.121	0.437

## Sheet:  Marijuana befor vs after 2year
Outcome	T-Value	b (95% CI)	Degrees of freedom	β	Cohen's D	P value	FDR-adjusted P value
total.sleep.problems	-0.601754	-0.014 (-0.059~0.031)	4776.12	-0.00892575	-0.0174145	0.547	0.576
upps_y_ss_negative_urgency	2.31434	0.08 (0.012~0.147)	4763.53	0.0348869	0.0670645	0.021	0.046
upps_y_ss_lack_of_planning	1.42607	0.048 (-0.018~0.113)	4765.52	0.0216018	0.0413156	0.154	0.217
upps_y_ss_positive_urgency	0.9786	0.039 (-0.039~0.116)	4763.35	0.0146205	0.0283582	0.328	0.364
upps_y_ss_lack_of_perseverance	1.81947	0.066 (-0.005~0.137)	4758.46	0.0270648	0.0527524	0.069	0.138
KSADS.UnspecifiedBipolarDisorder	3.03275	0.038 (0.013~0.062)	4769.47	0.0465874	0.0878278	0.002	0.021
KSADS.ODD	1.30205	0.047 (-0.024~0.117)	4779.86	0.0198506	0.037666	0.193	0.227
KSADS.ConductDisorder	1.4581	0.021 (-0.007~0.049)	4755.67	0.0223556	0.0422873	0.145	0.217
CBCL.anxious/depressed	1.35	0.139 (-0.063~0.341)	3885.84	0.0220624	0.0433132	0.177	0.221
CBCL.withdrawn/depressed	1.50206	0.162 (-0.049~0.374)	3890.42	0.0244071	0.0481637	0.133	0.217
CBCL.somatic.complaints	1.3956	0.146 (-0.059~0.352)	3887.57	0.0229111	0.0447665	0.163	0.217
CBCL.social.problems	3.4858	0.35 (0.153~0.547)	3892	0.0559729	0.11175	<0.001	0.01
CBCL.thought.problems	2.66419	0.265 (0.07~0.46)	3886.04	0.0433946	0.0854755	0.008	0.028
CBCL.attention.problems	2.37219	0.241 (0.042~0.44)	3884.77	0.0376184	0.0761198	0.018	0.044
CBCL.rule.breaking.behavior	2.634	0.244 (0.062~0.425)	3886.51	0.0419183	0.0845018	0.008	0.028
CBCL.aggressive.behavior	2.53336	0.24 (0.054~0.425)	3888.39	0.0403499	0.0812536	0.011	0.032
CBCL.internalizing.factors	1.5876	0.151 (-0.035~0.338)	3885.79	0.0255168	0.0509368	0.112	0.204
CBCL.externalizing.factors	2.95691	0.274 (0.092~0.456)	3888.17	0.0466615	0.0948409	0.003	0.021
CBCL.total.problemse	2.82347	0.245 (0.075~0.415)	3886.69	0.0439473	0.0905781	0.005	0.024
sag_grades_last_yr	-0.193649	-0.005 (-0.055~0.045)	4661.59	-0.0028334	-0.00567255	0.846	0.846
