# Supplementary material for: Prenatal substance exposure and child health: Understanding the role of environmental factors, genetics, and brain development
Source: PNAS Nexus. 2024 Jan 30;3(1):pgae003. doi: 10.1093/pnasnexus/pgae003 (PMC10826906; doi:10.1093/pnasnexus/pgae003)
Supplement: pgae003_Supplementary_Data [file pgae003_supplementary_data.zip › PNASNEXUS-PNASNEXUS-2023-00807R-s16.xlsx]

## Sheet: Caffeine-baseline
Outcome	T-Value	b (95% CI)	Degrees of freedom	β	Cohen's D	P value	FDR-adjusted P value
total.sleep.problems	3.57932	0.021 (0.009~0.032)	5203.39	0.0476549	0.0992402	<0.001	0.009
upps_y_ss_lack_of_planning	0.390048	0.003 (-0.013~0.019)	4971.53	0.00540751	0.0110638	0.697	0.812
upps_y_ss_positive_urgency	1.11193	0.011 (-0.008~0.03)	5256.51	0.0153085	0.0306733	0.266	0.641
upps_y_ss_lack_of_perseverance	0.925137	0.008 (-0.009~0.024)	2251.58	0.0126798	0.0389935	0.355	0.641
KSADS.MajorDepressiveDisorder	-0.911299	-0.004 (-0.012~0.004)	81.3437	-0.0117223	-0.202083	0.365	0.641
KSADS.Hallucinations	0.769051	0.004 (-0.006~0.014)	2920.83	0.00989171	0.0284598	0.442	0.65
KSADS.Delusions	2.01149	0.009 (0~0.018)	120.058	0.0258813	0.367158	0.047	0.233
KSADS.SeparationAnxietyDisorder	0.36798	0.005 (-0.02~0.029)	5086.17	0.00513118	0.0103195	0.713	0.812
KSADS.SpecificPhobia	1.05127	0.015 (-0.013~0.042)	5197.4	0.014695	0.0291642	0.293	0.641
KSADS.GeneralizedAnxietyDisorder	0.216121	0.001 (-0.011~0.013)	756.021	0.00294294	0.0157203	0.829	0.859
KSADS.ADHD	0.258272	0.003 (-0.02~0.026)	5256.06	0.00351671	0.00712486	0.796	0.859
KSADS.ODD	1.33284	0.014 (-0.006~0.034)	5250.77	0.0184138	0.0367871	0.183	0.507
KSADS.ConductDisorder	-0.909726	-0.004 (-0.012~0.004)	249.09	-0.0122717	-0.115282	0.364	0.641
KSADS.PTSD	0.714439	0.003 (-0.004~0.01)	158.532	0.00938612	0.113485	0.476	0.661
CBCL.anxious/depressed	-0.177662	-0.003 (-0.042~0.035)	5279.99	-0.00240065	-0.00489	0.859	0.859
CBCL.withdrawn/depressed	-0.502687	-0.01 (-0.048~0.028)	2000.31	-0.00660021	-0.0224791	0.615	0.81
CBCL.somatic.complaints	2.68782	0.054 (0.015~0.094)	5278.7	0.0365575	0.0739889	0.007	0.06
CBCL.social.problems	0.818954	0.016 (-0.022~0.053)	5268.51	0.0106495	0.0225655	0.413	0.645
CBCL.thought.problems	0.366253	0.007 (-0.031~0.046)	5279.52	0.00488364	0.0100812	0.714	0.812
CBCL.attention.problems	1.62643	0.032 (-0.006~0.07)	5279.58	0.0213589	0.0447677	0.104	0.325
CBCL.rule.breaking.behavior	1.86662	0.033 (-0.002~0.068)	5240.59	0.0242407	0.05157	0.062	0.25
CBCL.aggressive.behavior	2.59162	0.048 (0.012~0.084)	5252.51	0.0335828	0.0715185	0.01	0.06
CBCL.internalizing.factors	0.869894	0.015 (-0.019~0.05)	5279.9	0.0114438	0.0239433	0.384	0.641
CBCL.externalizing.factors	2.61706	0.046 (0.012~0.08)	5137.6	0.0334606	0.0730237	0.009	0.06
CBCL.total.problemse	1.8128	0.029 (-0.002~0.061)	5279.11	0.0227441	0.0498998	0.07	0.25

## Sheet: Alcohol-baseline
Outcome	T-Value	b (95% CI)	Degrees of freedom	β	Cohen's D	P value	FDR-adjusted P value
total.sleep.problems	4.2821	0.027 (0.015~0.039)	5069.9	0.0590216	0.120278	<0.001	<0.001
upps_y_ss_negative_urgency	2.75914	0.025 (0.007~0.043)	5214.61	0.0397983	0.0764176	0.006	0.009
upps_y_ss_lack_of_planning	3.35699	0.029 (0.012~0.046)	4476.27	0.0480901	0.100351	<0.001	0.002
upps_y_ss_sensation_seeking	3.56177	0.029 (0.013~0.045)	5194	0.051695	0.0988427	<0.001	0.001
KSADS.Hallucinations	1.60889	0.008 (-0.002~0.018)	4236.21	0.0198884	0.0494387	0.108	0.118
KSADS.Delusions	1.76208	0.008 (-0.001~0.017)	36.5386	0.02188	0.583015	0.086	0.098
KSADS.SeparationAnxietyDisorder	2.63597	0.036 (0.009~0.062)	4484.4	0.0379373	0.0787259	0.008	0.012
KSADS.SpecificPhobia	1.34619	0.02 (-0.009~0.05)	4919.35	0.0194545	0.0383869	0.178	0.189
KSADS.OCD	2.09289	0.017 (0.001~0.032)	35.2846	0.0269311	0.704668	0.044	0.055
KSADS.ADHD	1.97313	0.025 (0~0.05)	5156.69	0.0278025	0.0549542	0.049	0.057
KSADS.ODD	2.29765	0.025 (0.004~0.047)	5136.71	0.0328427	0.0641168	0.022	0.029
KSADS.ConductDisorder	-0.879308	-0.004 (-0.012~0.005)	82.7497	-0.0118987	-0.193325	0.382	0.393
CBCL.anxious/depressed	2.97481	0.063 (0.022~0.105)	5274.38	0.04164	0.0819225	0.003	0.005
CBCL.withdrawn/depressed	1.97323	0.041 (0~0.082)	990.951	0.0266103	0.125366	0.049	0.057
CBCL.somatic.complaints	3.26507	0.072 (0.029~0.115)	5262.37	0.0459923	0.0900185	0.001	0.002
CBCL.social.problems	0.750537	0.016 (-0.025~0.056)	5210.86	0.0101029	0.0207945	0.453	0.453
CBCL.thought.problems	3.36536	0.072 (0.03~0.114)	5278.74	0.0464928	0.0926396	<0.001	0.002
CBCL.attention.problems	3.28962	0.069 (0.028~0.111)	5267.77	0.0447464	0.090649	0.001	0.002
CBCL.rule.breaking.behavior	2.93697	0.057 (0.019~0.095)	5119.95	0.0394666	0.0820912	0.003	0.005
CBCL.aggressive.behavior	3.76616	0.075 (0.036~0.115)	5182.75	0.0505275	0.104628	<0.001	<0.001
CBCL.internalizing.factors	3.85186	0.075 (0.037~0.112)	5277.07	0.0524967	0.106048	<0.001	<0.001
CBCL.externalizing.factors	3.76218	0.072 (0.034~0.109)	4899.61	0.0497721	0.107495	<0.001	<0.001
CBCL.total.problemse	4.58297	0.08 (0.046~0.114)	5279.43	0.0595773	0.126149	<0.001	<0.001
Executive.function/Cognitive.flexibility	2.15723	0.01 (0.001~0.02)	4052.64	0.0311036	0.0677733	0.031	0.041
Executive.function/attention_inhibition	2.88378	0.012 (0.004~0.021)	4997.54	0.0422533	0.0815856	0.004	0.006
Working.memory	4.11754	0.017 (0.009~0.026)	4889.9	0.0585879	0.117765	<0.001	<0.001
Fluid.cognition	3.2401	0.017 (0.007~0.027)	5071.64	0.0465321	0.0909944	0.001	0.002
Picture.vocabulary	5.31664	0.023 (0.015~0.032)	5207.66	0.0718121	0.147349	<0.001	<0.001
Oral.reading	5.48687	0.03 (0.019~0.041)	5104.35	0.0774962	0.153598	<0.001	<0.001
Crystallized.cognition	6.54021	0.032 (0.022~0.041)	5109.76	0.0894822	0.182988	<0.001	<0.001
Total.cognition	6.2268	0.03 (0.021~0.04)	5067.05	0.0851985	0.174951	<0.001	<0.001
ravlt_verbal_learning	3.47558	0.026 (0.011~0.041)	5091.13	0.0492083	0.0974205	<0.001	0.001
pea_ravlt_sd_trial_vi_tc	3.1544	0.028 (0.011~0.046)	4812	0.0453861	0.0909459	0.002	0.003
pea_ravlt_ld_trial_vii_tc	4.04775	0.04 (0.021~0.06)	5006.68	0.058165	0.114411	<0.001	<0.001

## Sheet: Tobacco-baseline
Outcome	T-Value	b (95% CI)	Degrees of freedom	β	Cohen's D	P value	FDR-adjusted P value
upps_y_ss_negative_urgency	-0.722526	-0.01 (-0.036~0.017)	5272.29	-0.0111176	-0.0199014	0.47	0.763
upps_y_ss_lack_of_planning	-0.415033	-0.005 (-0.031~0.02)	5269.84	-0.006368	-0.0114344	0.678	0.82
upps_y_ss_positive_urgency	0.0239213	0 (-0.03~0.031)	5272.05	0.000363667	0.000658907	0.981	0.981
upps_y_ss_lack_of_perseverance	-2.46213	-0.033 (-0.06~-0.007)	5272.87	-0.0376829	-0.0678138	0.014	0.166
bis_y_ss_bism_sum	-0.142782	-0.003 (-0.044~0.038)	5267.4	-0.0022218	-0.00393465	0.886	0.946
bis_y_ss_basm_rr	2.12352	0.026 (0.002~0.049)	5272.02	0.0329104	0.058492	0.034	0.231
bis_y_ss_basm_drive	0.809405	0.021 (-0.031~0.073)	5270.91	0.0123178	0.0222973	0.418	0.744
KSADS.MajorDepressiveDisorder	-0.708733	-0.005 (-0.02~0.009)	5271.52	-0.0109384	-0.0195229	0.479	0.763
KSADS.BipolarIDisorder	0.104501	0.001 (-0.013~0.014)	5267.86	0.00162461	0.00287961	0.917	0.952
KSADS.BipolarIIDisorder	1.89505	0.009 (0~0.018)	5258.41	0.0293584	0.0522665	0.058	0.31
KSADS.UnspecifiedBipolarDisorder	1.26873	0.01 (-0.006~0.026)	5190.14	0.0197878	0.0352216	0.205	0.45
KSADS.UnspecifiedSchizophreniaSpectrum	0.353668	0.001 (-0.005~0.008)	5278.56	0.00551893	0.00973573	0.724	0.827
KSADS.Hallucinations	0.96221	0.008 (-0.009~0.026)	5195.6	0.014979	0.0266982	0.336	0.645
KSADS.Delusions	0.475502	0.004 (-0.011~0.019)	5242.7	0.00737629	0.0131342	0.634	0.801
KSADS.AssociatedPsychoticSymptoms	2.26081	0.012 (0.002~0.022)	5277.68	0.0351658	0.0622403	0.024	0.19
KSADS.PanicDisorder	0.475413	0.003 (-0.01~0.016)	5236.36	0.00739227	0.0131397	0.635	0.801
KSADS.SeparationAnxietyDisorder	0.213246	0.004 (-0.035~0.044)	5263.47	0.00328916	0.00587862	0.831	0.907
KSADS.SocialAnxietyDisorder	-1.58531	-0.023 (-0.051~0.005)	5247.36	-0.0246626	-0.0437697	0.113	0.369
KSADS.SpecificPhobia	1.99944	0.045 (0.001~0.089)	5272.4	0.0308838	0.0550724	0.046	0.274
KSADS.GeneralizedAnxietyDisorder	-0.573457	-0.006 (-0.026~0.014)	5279.73	-0.00887728	-0.0157843	0.566	0.8
KSADS.OCD	-2.37319	-0.031 (-0.057~-0.005)	5240.33	-0.036571	-0.0655666	0.018	0.17
KSADS.ADHD	-0.0855629	-0.002 (-0.038~0.035)	5278.21	-0.00128667	-0.00235544	0.932	0.952
KSADS.ODD	1.21244	0.02 (-0.012~0.052)	5277.59	0.0185009	0.0333789	0.225	0.47
KSADS.ConductDisorder	2.86088	0.02 (0.006~0.033)	5278.45	0.044299	0.0787547	0.004	0.152
KSADS.PTSD	0.54177	0.003 (-0.009~0.015)	5260.79	0.00832274	0.0149389	0.588	0.801
CBCL.anxious/depressed	-1.4577	-0.046 (-0.108~0.016)	5279.27	-0.021742	-0.0401246	0.145	0.369
CBCL.withdrawn/depressed	-0.905081	-0.028 (-0.09~0.033)	5276.82	-0.0132816	-0.024919	0.365	0.675
CBCL.somatic.complaints	-1.26401	-0.041 (-0.105~0.023)	5279.92	-0.0189789	-0.0347911	0.206	0.45
CBCL.social.problems	0.384936	0.012 (-0.048~0.072)	5279.45	0.00552719	0.0105956	0.7	0.82
CBCL.thought.problems	-0.491113	-0.015 (-0.077~0.046)	5278.08	-0.00722787	-0.0135199	0.623	0.801
CBCL.attention.problems	-0.685664	-0.021 (-0.082~0.04)	5279.63	-0.00993969	-0.0188729	0.493	0.763
CBCL.rule.breaking.behavior	0.242637	0.007 (-0.049~0.063)	5277.53	0.00348132	0.00667994	0.808	0.902
CBCL.aggressive.behavior	-0.636039	-0.019 (-0.077~0.039)	5277.89	-0.00910295	-0.0175099	0.525	0.787
CBCL.internalizing.factors	-1.51778	-0.043 (-0.099~0.013)	5278.75	-0.0220391	-0.0417805	0.129	0.369
CBCL.externalizing.factors	-0.401644	-0.011 (-0.067~0.044)	5278.41	-0.00567732	-0.0110566	0.688	0.82
CBCL.total.problemse	-0.965323	-0.025 (-0.075~0.026)	5277.53	-0.0133675	-0.0265759	0.334	0.645
Episodic.memory	-2.65502	-0.019 (-0.033~-0.005)	5219.14	-0.0409841	-0.0735019	0.008	0.152
Executive.function/Cognitive.flexibility	-0.600047	-0.004 (-0.018~0.01)	5191.76	-0.00927632	-0.0166555	0.549	0.798
Working.memory	-2.59426	-0.016 (-0.029~-0.004)	5208.28	-0.0394373	-0.0718945	0.01	0.152
Fluid.cognition	-1.73004	-0.013 (-0.029~0.002)	5123.32	-0.0265426	-0.0483404	0.084	0.365
Picture.vocabulary	-1.35233	-0.009 (-0.021~0.004)	5228.51	-0.0194679	-0.0374044	0.176	0.423
Oral.reading	-1.53522	-0.012 (-0.028~0.003)	5220.86	-0.0231364	-0.0424941	0.125	0.369
Crystallized.cognition	-1.45391	-0.01 (-0.024~0.004)	5145.86	-0.0212537	-0.0405359	0.146	0.369
Total.cognition	-1.84419	-0.013 (-0.027~0.001)	5121.16	-0.0269561	-0.0515409	0.065	0.313
ravlt_verbal_learning	-1.50017	-0.017 (-0.038~0.005)	5276.32	-0.0226824	-0.0413052	0.134	0.369
pea_ravlt_sd_trial_vi_tc	-1.48672	-0.02 (-0.046~0.006)	5192.14	-0.022878	-0.0412655	0.137	0.369
pea_ravlt_ld_trial_vii_tc	-1.66853	-0.025 (-0.054~0.004)	5173.39	-0.0255962	-0.0463955	0.095	0.369

## Sheet: Marijuana-baseline
Outcome	T-Value	b (95% CI)	Degrees of freedom	β	Cohen's D	P value	FDR-adjusted P value
total.sleep.problems	-0.132934	-0.002 (-0.028~0.024)	5273.47	-0.00184724	-0.00366116	0.894	0.95
upps_y_ss_positive_urgency	-0.581539	-0.013 (-0.057~0.031)	5272.2	-0.00835909	-0.0160182	0.561	0.77
KSADS.MajorDepressiveDisorder	-1.7075	-0.018 (-0.039~0.003)	5260.46	-0.0248978	-0.0470847	0.088	0.373
KSADS.BipolarIIDisorder	-0.0295618	0 (-0.014~0.013)	5263.1	-0.000432884	-0.000814969	0.976	0.976
KSADS.UnspecifiedBipolarDisorder	0.582217	0.007 (-0.016~0.029)	5253.43	0.00857927	0.0160655	0.56	0.77
KSADS.UnspecifiedSchizophreniaSpectrum	0.98595	0.005 (-0.005~0.015)	5268.68	0.01454	0.0271665	0.324	0.652
KSADS.Hallucinations	0.342219	0.004 (-0.021~0.029)	5256	0.00503329	0.00944076	0.732	0.83
KSADS.Delusions	1.99983	0.022 (0~0.044)	5227.23	0.0293105	0.0553207	0.046	0.277
KSADS.AssociatedPsychoticSymptoms	1.27406	0.009 (-0.005~0.024)	5260.03	0.0187294	0.0351339	0.203	0.652
KSADS.PanicDisorder	-0.152973	-0.001 (-0.02~0.017)	5244.81	-0.00224825	-0.00422453	0.878	0.95
KSADS.SeparationAnxietyDisorder	0.898443	0.026 (-0.031~0.083)	5271.85	0.0131005	0.0247479	0.369	0.683
KSADS.SocialAnxietyDisorder	0.461885	0.01 (-0.031~0.05)	5253.86	0.00678882	0.0127446	0.644	0.799
KSADS.SpecificPhobia	0.639512	0.021 (-0.043~0.084)	5278.74	0.00933657	0.0176041	0.523	0.77
KSADS.GeneralizedAnxietyDisorder	-0.0849804	-0.001 (-0.03~0.028)	5276.06	-0.00124342	-0.00233988	0.932	0.961
KSADS.OCD	0.982457	0.019 (-0.019~0.056)	5221.31	0.0143061	0.0271928	0.326	0.652
KSADS.ADHD	1.06155	0.029 (-0.024~0.081)	5279.78	0.0150852	0.0292187	0.288	0.652
KSADS.ODD	1.93192	0.046 (-0.001~0.092)	5279.98	0.0278594	0.0531744	0.053	0.277
KSADS.ConductDisorder	-0.644939	-0.006 (-0.026~0.013)	5265.8	-0.0094384	-0.0177753	0.519	0.77
KSADS.PTSD	4.15349	0.036 (0.019~0.054)	5248.37	0.0602953	0.114665	<0.001	0.001
CBCL.anxious/depressed	-1.14462	-0.052 (-0.141~0.037)	5274.61	-0.016126	-0.0315207	0.252	0.652
CBCL.withdrawn/depressed	1.00726	0.046 (-0.043~0.134)	5279.95	0.0139678	0.027724	0.314	0.652
CBCL.somatic.complaints	-1.43684	-0.067 (-0.159~0.024)	5276.42	-0.0203808	-0.0395612	0.151	0.57
CBCL.social.problems	0.461795	0.02 (-0.066~0.107)	5278.91	0.0062654	0.0127118	0.644	0.799
CBCL.thought.problems	0.442199	0.02 (-0.069~0.109)	5272.39	0.00614651	0.0121799	0.658	0.799
CBCL.attention.problems	2.92596	0.131 (0.043~0.219)	5274.84	0.0400678	0.0805738	0.003	0.039
CBCL.rule.breaking.behavior	2.9826	0.123 (0.042~0.205)	5277.72	0.0404351	0.0821109	0.003	0.039
CBCL.aggressive.behavior	1.90371	0.081 (-0.002~0.165)	5274.85	0.0257386	0.0524234	0.057	0.277
CBCL.internalizing.factors	-0.875131	-0.036 (-0.117~0.045)	5273.57	-0.0120023	-0.0241019	0.382	0.683
CBCL.externalizing.factors	2.4559	0.1 (0.02~0.179)	5275.32	0.0327947	0.0676264	0.014	0.12
CBCL.total.problemse	1.17502	0.044 (-0.029~0.116)	5271.47	0.0153671	0.0323676	0.24	0.652
Episodic.memory	1.10349	0.011 (-0.009~0.032)	5223.99	0.0160956	0.0305349	0.27	0.652
Oral.reading	-0.829206	-0.01 (-0.032~0.013)	5216.88	-0.0118018	-0.0229608	0.407	0.692
Crystallized.cognition	-0.574134	-0.006 (-0.026~0.014)	5144.06	-0.00791606	-0.01601	0.566	0.77
Total.cognition	0.378418	0.004 (-0.016~0.024)	5120.78	0.0052163	0.0105763	0.705	0.827
