# Supplementary material for: Prenatal substance exposure and child health: Understanding the role of environmental factors, genetics, and brain development
Source: PNAS Nexus. 2024 Jan 30;3(1):pgae003. doi: 10.1093/pnasnexus/pgae003 (PMC10826906; doi:10.1093/pnasnexus/pgae003)
Supplement: pgae003_Supplementary_Data [file pgae003_supplementary_data.zip › PNASNEXUS-PNASNEXUS-2023-00807R-s17.xlsx]

## Sheet: Caffeine-sleep problems
Brain structure		PSE → Brain (A)	Brain → CBCL Externalizing Problems (B)	Overall Indirect Effect (A*B)		Direct Effect: PSE → Outcome	Total Effect
Cortical volume		b (95% CI)	b (95% CI)	b (95% CI)	FDR-adjusted P value	b (95% CI)	b (95% CI)
Parietal	Postcentral R	0.015 (0.007~0.023)	-0.0078 (-0.0481~0.0325)	-0.0001 (-0.0007~0.0005)	0.707243	0.021 (0.01~0.032)	0.021 (0.01~0.032)
	Precuneus R	0.01 (0.003~0.017)	0.0137 (-0.0321~0.0594)	0.0001 (-0.0003~0.0006)	0.566924	0.021 (0.01~0.032)	0.021 (0.01~0.032)
	Pericalcarine R	-0.013 (-0.024~-0.002)	0.0181 (-0.0113~0.0475)	-0.0002 (-0.0007~0.0002)	0.283146	0.021 (0.01~0.033)	0.021 (0.01~0.032)
	Supramarginal R	0.012 (0.003~0.021)	0.0018 (-0.0337~0.0372)	0 (-0.0004~0.0005)	0.922962	0.021 (0.01~0.032)	0.021 (0.01~0.032)
Temporal	Transverse temporal L	0.012 (0.002~0.023)	0.0284 (-0.0026~0.0593)	0.0004 (-0.0001~0.0008)	0.153723	0.021 (0.009~0.032)	0.021 (0.01~0.032)
Brain structure		PSE → Brain (A)	Brain → CBCL Externalizing Problems (B)	Overall Indirect Effect (A*B)		Direct Effect: PSE → Outcome	Total Effect
Cortical surface area		b (95% CI)	b (95% CI)	b (95% CI)	FDR-adjusted P value	b (95% CI)	b (95% CI)
Parietal	Precuneus R	0.008 (0.001~0.015)	0.0076 (-0.0372~0.0523)	0.0001 (0.0003~-0.0003)	0.743773	0.021 (0.01~0.032)	0.021 (0.01~0.032)
	Pericalcarine L	-0.011 (-0.02~-0.001)	0.0236 (-0.0094~0.0566)	-0.0002 (-0.0013~-0.0007)	0.240694	0.021 (0.01~0.033)	0.021 (0.01~0.032)
	Pericalcarine R	-0.013 (-0.022~-0.004)	0.0166 (-0.0183~0.0516)	-0.0002 (-0.0011~-0.0007)	0.377774	0.021 (0.01~0.033)	0.021 (0.01~0.032)
	Superior parietal R	0.008 (0~0.015)	-0.0426 (-0.0857~0.0005)	-0.0003 (-0.0017~-0.0008)	0.156034	0.021 (0.01~0.033)	0.021 (0.01~0.032)
	Supramarginal R	0.012 (0.003~0.021)	-0.017 (-0.0526~0.0187)	-0.0002 (-0.0007~-0.0003)	0.378948	0.021 (0.01~0.032)	0.021 (0.01~0.032)
Brain structure		PSE → Brain (A)	Brain → CBCL Externalizing Problems (B)	Overall Indirect Effect (A*B)		Direct Effect: PSE → Outcome	Total Effect
Cortical mean thickness		b (95% CI)	b (95% CI)	b (95% CI)	FDR-adjusted P value	b (95% CI)	b (95% CI)
Frontal	Rostral middle frontal R	-0.002 (-0.005~0)	-0.0206 (-0.1563~0.1151)	0.0001 (-0.0003~0.0004)	0.768462	0.021 (0.009~0.032)	0.021 (0.01~0.032)
	Superior frontal L	-0.002 (-0.004~0)	-0.2095 (-0.354~-0.0649)	0.0004 (-0.0001~0.001)	0.124496	0.02 (0.009~0.032)	0.021 (0.009~0.032)
	Superior frontal R	-0.002 (-0.004~0)	-0.0948 (-0.2392~0.0497)	0.0002 (-0.0002~0.0006)	0.285477	0.021 (0.009~0.032)	0.021 (0.01~0.032)
Occipital	Lingual L	0.004 (0.001~0.007)	0.019 (-0.0844~0.1224)	0.0001 (-0.0003~0.0005)	0.721262	0.021 (0.009~0.032)	0.021 (0.01~0.032)
	Lingual R	0.002 (-0.001~0.005)	-0.1277 (-0.2329~-0.0226)	-0.0003 (-0.0008~0.0002)	0.192761	0.021 (0.01~0.032)	0.021 (0.009~0.032)
Cingulate	Isthmus L	0.005 (0.001~0.008)	-0.0342 (-0.1285~0.06)	-0.0002 (-0.0006~0.0003)	0.490726	0.021 (0.01~0.032)	0.021 (0.01~0.032)
	Isthmus R	0.005 (0.002~0.009)	0.0291 (-0.0639~0.1221)	0.0001 (-0.0003~0.0006)	0.548395	0.021 (0.009~0.032)	0.021 (0.01~0.032)

## Sheet: Alcohol-sleep problems
Brain structure		PSE → Brain (A)	Brain → CBCL Total Problems (B)	Overall Indirect Effect (A*B)		Direct Effect: PSE → Outcome	Total Effect
Cortical volume		b (95% CI)	b (95% CI)	b (95% CI)	FDR-adjusted P value	b (95% CI)	b (95% CI)
Temporal	Banks of Superior Temporal Sulcus R	0.017 (0.006~0.027)	0.023 (-0.01~0.056)	0.0004 (-0.0002~0.001)	0.213729	0.017 (0.004~0.029)	0.017 (0.005~0.029)
	fusiform L	0.014 (0.007~0.022)	-0.016 (-0.061~0.029)	-0.0002 (-0.0009~0.0004)	0.494413	0.051 (0.009~0.094)	0.017 (0.004~0.029)
	Middle temporal L	0.015 (0.007~0.023)	0.035 (-0.011~0.08)	0.0005 (-0.0002~0.0012)	0.164161	0.05 (0.007~0.092)	0.017 (0.005~0.029)
	Middle temporal R	0.016 (0.009~0.023)	0.023 (-0.025~0.071)	0.0004 (-0.0004~0.0011)	0.356422	0.05 (0.007~0.092)	0.017 (0.005~0.029)
Intracranial volume		0.008 (0.003~0.013)	-0.048 (-0.119~0.023)	-0.0004 (-0.001~0.0002)	0.221764	0.05 (0.007~0.092)	0.016 (0.004~0.029)
Brain structure		PSE → Brain (A)	Brain → CBCL Total Problems (B)	Overall Indirect Effect (A*B)		Direct Effect: PSE → Outcome	Total Effect
Cortical surface area		b (95% CI)	b (95% CI)	b (95% CI)	FDR-adjusted P value	b (95% CI)	b (95% CI)
Frontal	Caudal middle frontal L	0.007 (-0.003~0.018)	-0.018 (-0.051~0.015)	-0.0001 (-0.0004~0.0002)	0.400301	0.017 (0.004~0.029)	0.016 (0.004~0.029)
	Lateral orbitofrontal L	0.009 (0.003~0.016)	-0.031 (-0.085~0.023)	-0.0003 (-0.0008~0.0003)	0.30243	0.051 (0.009~0.094)	0.016 (0.004~0.029)
	Lateral orbitofrontal R	0.011 (0.003~0.018)	-0.029 (-0.077~0.019)	-0.0003 (-0.0009~0.0002)	0.275341	0.05 (0.007~0.092)	0.016 (0.004~0.029)
	Medial orbitofrontal L	0.006 (-0.001~0.014)	0.001 (-0.046~0.047)	0 (-0.0003~0.0003)	0.981608	0.05 (0.007~0.092)	0.016 (0.004~0.029)
	Medial orbitofrontal R	0.007 (0~0.013)	-0.017 (-0.07~0.036)	-0.0001 (-0.0005~0.0003)	0.551486	0.05 (0.007~0.092)	0.016 (0.004~0.029)
	Rostral middle frontal L	0.011 (0.003~0.018)	-0.03 (-0.077~0.017)	-0.0003 (-0.0009~0.0002)	0.250942	0.017 (0.004~0.029)	0.016 (0.004~0.029)
	Rostral middle frontal R	0.009 (0.001~0.016)	-0.033 (-0.078~0.012)	-0.0003 (-0.0008~0.0002)	0.227666	0.051 (0.009~0.094)	0.016 (0.004~0.029)
	Superior frontal L	0.009 (0.001~0.016)	-0.02 (-0.066~0.027)	-0.0002 (-0.0006~0.0003)	0.436768	0.05 (0.007~0.092)	0.016 (0.004~0.029)
	Superior frontal R	0.012 (0.004~0.02)	-0.031 (-0.076~0.014)	-0.0004 (-0.001~0.0002)	0.214991	0.05 (0.007~0.092)	0.016 (0.004~0.029)
	Frontal pole R	0.012 (0.004~0.02)	-0.02 (-0.064~0.023)	-0.0002 (-0.0008~0.0003)	0.385731	0.05 (0.007~0.092)	0.016 (0.004~0.029)
Parietal	Inferior parietal L	0.011 (0.002~0.02)	0.002 (-0.036~0.041)	0 (-0.0004~0.0005)	0.904876	0.016 (0.004~0.029)	0.016 (0.004~0.029)
	Inferior parietal R	0.015 (0.007~0.024)	-0.003 (-0.043~0.037)	0 (-0.0007~0.0006)	0.879681	0.051 (0.009~0.094)	0.016 (0.004~0.029)
	Precuneus L	0.011 (0.003~0.018)	-0.024 (-0.069~0.021)	-0.0003 (-0.0008~0.0003)	0.327348	0.05 (0.007~0.092)	0.016 (0.004~0.029)
	Precuneus R	0.014 (0.006~0.021)	-0.02 (-0.064~0.025)	-0.0003 (-0.0009~0.0004)	0.406065	0.05 (0.007~0.092)	0.016 (0.004~0.029)
	Supramarginal R	0.01 (0~0.02)	-0.026 (-0.062~0.009)	-0.0003 (-0.0007~0.0002)	0.236188	0.05 (0.007~0.092)	0.016 (0.004~0.029)
Temporal	Banks of Superior Temporal Sulcus R	0.014 (0.005~0.024)	-0.01 (-0.047~0.026)	-0.0001 (-0.0007~0.0004)	0.592269	0.016 (0.004~0.029)	0.016 (0.004~0.029)
	fusiform L	0.012 (0.005~0.019)	-0.039 (-0.088~0.011)	-0.0005 (-0.0011~0.0002)	0.166719	0.051 (0.009~0.094)	0.016 (0.004~0.029)
	fusiform R	0.01 (0.003~0.017)	-0.027 (-0.077~0.022)	-0.0003 (-0.0008~0.0003)	0.317638	0.05 (0.007~0.092)	0.016 (0.004~0.029)
	Inferior temporal L	0.015 (0.007~0.023)	-0.014 (-0.058~0.031)	-0.0002 (-0.0009~0.0005)	0.558283	0.05 (0.007~0.092)	0.016 (0.004~0.029)
	Inferior temporal R	0.009 (0.002~0.017)	-0.022 (-0.069~0.025)	-0.0002 (-0.0007~0.0003)	0.392491	0.05 (0.007~0.092)	0.016 (0.004~0.029)
	Middle temporal L	0.014 (0.006~0.021)	-0.01 (-0.056~0.036)	-0.0001 (-0.0008~0.0005)	0.668611	0.017 (0.004~0.029)	0.016 (0.004~0.029)
	Middle temporal R	0.015 (0.008~0.022)	-0.035 (-0.083~0.012)	-0.0005 (-0.0013~0.0002)	0.172397	0.051 (0.009~0.094)	0.016 (0.004~0.029)
	Superior temporal R	0.013 (0.006~0.02)	-0.033 (-0.083~0.017)	-0.0004 (-0.0011~0.0003)	0.218822	0.05 (0.007~0.092)	0.016 (0.004~0.029)
	Transverse temporal R	0.015 (0.006~0.023)	-0.016 (-0.057~0.024)	-0.0002 (-0.0008~0.0004)	0.438696	0.05 (0.007~0.092)	0.016 (0.004~0.029)
	Temporal pole R	0.01 (0.001~0.019)	0.008 (-0.033~0.048)	0.0001 (-0.0003~0.0005)	0.708667	0.05 (0.007~0.092)	0.016 (0.004~0.029)
Occipital	Lateral occipital L	0.011 (0.003~0.018)	-0.03 (-0.077~0.018)	-0.0003 (-0.0009~0.0002)	0.261719	0.017 (0.004~0.029)	0.016 (0.004~0.029)
Cingulate	Caudal anterior L	0.015 (0.001~0.029)	-0.017 (-0.042~0.008)	-0.0003 (-0.0007~0.0002)	0.257304	0.051 (0.009~0.094)	0.017 (0.004~0.029)
	Posterior L	0.013 (0.003~0.022)	-0.014 (-0.051~0.023)	-0.0002 (-0.0007~0.0003)	0.468204	0.05 (0.007~0.092)	0.017 (0.004~0.029)
Insula	Insula L	0.009 (0.003~0.016)	-0.016 (-0.068~0.037)	-0.0001 (-0.0006~0.0003)	0.567994	0.05 (0.007~0.092)	0.016 (0.004~0.029)
	Insula R	0.011 (0.004~0.018)	0.003 (-0.048~0.053)	0 (-0.0005~0.0006)	0.915432	0.05 (0.007~0.092)	0.016 (0.004~0.029)
Total cortical surface area		0.009 (0.004~0.014)	-0.05 (-0.12~0.019)	-0.0005 (-0.0012~0.0002)	0.183681	0.017 (0.004~0.029)	0.016 (0.004~0.029)
Brain structure		PSE → Brain (A)	Brain → CBCL Total Problems (B)	Overall Indirect Effect (A*B)		Direct Effect: PSE → Outcome	Total Effect
Cortical mean thickness		b (95% CI)	b (95% CI)	b (95% CI)	FDR-adjusted P value	b (95% CI)	b (95% CI)
Occipital	Cuneus R	0.004 (0~0.008)	0.056 (-0.034~0.147)	0.0002 (-0.0002~0.0007)	0.293708	0.016 (0.004~0.029)	0.016 (0.004~0.029)

## Sheet: Alcohol-CBCL Total
Brain structure		PSE → Brain (A)	Brain → CBCL Total Problems (B)	Overall Indirect Effect (A*B)		Direct Effect: PSE → Outcome	Total Effect
Cortical volume		b (95% CI)	b (95% CI)	b (95% CI)	FDR-adjusted P value	b (95% CI)	b (95% CI)
Temporal	Banks of Superior Temporal Sulcus R	0.015 (0.003~0.027)	-0.079 (-0.191~0.034)	-0.001 (-0.003~0.001)	0.317524	0.05 (0.008~0.093)	0.049 (0.007~0.092)
	fusiform L	0.014 (0.006~0.023)	-0.185 (-0.338~-0.032)	-0.003 (-0.005~0)	0.286892	0.051 (0.009~0.094)	0.049 (0.006~0.091)
	Middle temporal L	0.016 (0.007~0.024)	-0.027 (-0.182~0.127)	0 (-0.003~0.002)	0.74667	0.05 (0.007~0.092)	0.049 (0.007~0.092)
	Middle temporal R	0.016 (0.008~0.024)	-0.027 (-0.189~0.135)	0 (-0.003~0.002)	0.74667	0.05 (0.007~0.092)	0.049 (0.007~0.092)
Intracranial volume		0.006 (0~0.011)	-0.207 (-0.45~0.037)	-0.001 (-0.003~0.001)	0.317524	0.05 (0.007~0.092)	0.048 (0.006~0.091)
Brain structure		PSE → Brain (A)	Brain → CBCL Total Problems (B)	Overall Indirect Effect (A*B)		Direct Effect: PSE → Outcome	Total Effect
Cortical surface area		b (95% CI)	b (95% CI)	b (95% CI)	FDR-adjusted P value	b (95% CI)	b (95% CI)
Frontal	Caudal middle frontal L	0.008 (-0.004~0.019)	-0.1 (-0.213~0.014)	-0.001 (-0.002~0.001)	0.302424	0.049 (0.007~0.092)	0.048 (0.006~0.091)
	Lateral orbitofrontal L	0.007 (0~0.014)	-0.234 (-0.419~-0.05)	-0.002 (-0.004~0)	0.13387	0.05 (0.008~0.092)	0.048 (0.006~0.091)
	Lateral orbitofrontal R	0.007 (-0.001~0.015)	-0.225 (-0.389~-0.06)	-0.002 (-0.004~0.001)	0.141371	0.05 (0.008~0.092)	0.048 (0.006~0.091)
	Medial orbitofrontal L	0.006 (-0.002~0.015)	-0.115 (-0.272~0.043)	-0.001 (-0.002~0.001)	0.313108	0.049 (0.007~0.092)	0.048 (0.006~0.091)
	Medial orbitofrontal R	0.005 (-0.002~0.012)	-0.242 (-0.424~-0.061)	-0.001 (-0.003~0.001)	0.220869	0.05 (0.007~0.092)	0.048 (0.006~0.091)
	Rostral middle frontal L	0.013 (0.005~0.021)	-0.166 (-0.327~-0.006)	-0.002 (-0.005~0)	0.0908847	0.051 (0.008~0.093)	0.048 (0.006~0.091)
	Rostral middle frontal R	0.009 (0~0.018)	-0.253 (-0.406~-0.099)	-0.002 (-0.005~0)	0.0836803	0.051 (0.008~0.093)	0.048 (0.006~0.091)
	Superior frontal L	0.011 (0.002~0.019)	-0.145 (-0.304~0.015)	-0.002 (-0.004~0.001)	0.147323	0.05 (0.007~0.092)	0.048 (0.006~0.091)
	Superior frontal R	0.014 (0.005~0.022)	-0.201 (-0.355~-0.048)	-0.003 (-0.006~0)	0.0482058	0.051 (0.010~0.093)	0.048 (0.006~0.091)
	Frontal pole R	0.01 (0.001~0.019)	-0.161 (-0.31~-0.013)	-0.002 (-0.004~0)	0.1336	0.05 (0.007~0.092)	0.048 (0.007~0.090)
Parietal	Inferior parietal L	0.01 (0~0.02)	-0.2 (-0.332~-0.069)	-0.002 (-0.004~0)	0.112565	0.05 (0.008~0.093)	0.048 (0.006~0.091)
	Inferior parietal R	0.015 (0.006~0.025)	-0.225 (-0.363~-0.088)	-0.003 (-0.007~ -0.001)	0.0258472	0.052 (0.009~0.094)	0.048 (0.006~0.091)
	Precuneus L	0.008 (-0.001~0.016)	-0.188 (-0.341~-0.034)	-0.001 (-0.003~0.001)	0.161056	0.05 (0.007~0.092)	0.048 (0.006~0.091)
	Precuneus R	0.011 (0.002~0.019)	-0.154 (-0.307~-0.002)	-0.002 (-0.004~0)	0.127328	0.05 (0.008~0.093)	0.048 (0.006~0.091)
	Supramarginal R	0.008 (-0.003~0.019)	-0.163 (-0.284~-0.041)	-0.001 (-0.003~0.001)	0.197863	0.05 (0.007~0.092)	0.048 (0.006~0.091)
Temporal	Banks of Superior Temporal Sulcus R	0.013 (0.002~0.023)	-0.137 (-0.261~-0.012)	-0.002 (-0.004~0)	0.114057	0.048 (0.006~0.091)	0.047 (0.004~0.089)
	fusiform L	0.011 (0.004~0.019)	-0.208 (-0.378~-0.038)	-0.002 (-0.005~0)	0.0670376	0.051 (0.008~0.093)	0.048 (0.006~0.091)
	fusiform R	0.009 (0.001~0.017)	-0.21 (-0.379~-0.041)	-0.002 (-0.004~0)	0.0977244	0.05 (0.008~0.093)	0.048 (0.006~0.091)
	Inferior temporal L	0.015 (0.006~0.023)	-0.077 (-0.231~0.076)	-0.001 (-0.003~0.001)	0.344663	0.05 (0.007~0.092)	0.048 (0.006~0.091)
	Inferior temporal R	0.008 (0~0.016)	-0.259 (-0.42~-0.099)	-0.002 (-0.005~0)	0.0964555	0.051 (0.008~0.093)	0.048 (0.006~0.091)
	Middle temporal L	0.015 (0.006~0.023)	-0.119 (-0.275~0.038)	-0.002 (-0.004~0.001)	0.173177	0.05 (0.008~0.093)	0.048 (0.006~0.091)
	Middle temporal R	0.016 (0.008~0.024)	-0.193 (-0.355~-0.031)	-0.003 (-0.007~0)	0.0462555	0.052 (0.010~0.093)	0.048 (0.007~0.090)
	Superior temporal R	0.012 (0.005~0.02)	-0.153 (-0.324~0.017)	-0.002 (-0.004~0.001)	0.12522	0.05 (0.008~0.093)	0.048 (0.006~0.091)
	Transverse temporal R	0.014 (0.005~0.024)	-0.04 (-0.179~0.098)	-0.001 (-0.003~0.001)	0.573742	0.049 (0.006~0.092)	0.048 (0.006~0.091)
	Temporal pole R	0.009 (-0.001~0.018)	-0.05 (-0.189~0.088)	0 (-0.002~0.001)	0.509243	0.049 (0.006~0.091)	0.048 (0.006~0.091)
Occipital	Lateral occipital L	0.01 (0.002~0.018)	-0.075 (-0.237~0.087)	-0.001 (-0.003~0.001)	0.393933	0.049 (0.007~0.092)	0.048 (0.006~0.091)
Cingulate	Caudal anterior L	0.015 (0~0.031)	-0.068 (-0.153~0.016)	-0.001 (-0.003~0.001)	0.224684	0.05 (0.007~0.093)	0.049 (0.006~0.091)
	Posterior L	0.013 (0.002~0.023)	-0.147 (-0.274~-0.02)	-0.002 (-0.004~0)	0.101669	0.051 (0.009~0.094)	0.049 (0.007~0.092)
Insula	Insula L	0.01 (0.003~0.018)	-0.129 (-0.308~0.05)	-0.001 (-0.003~0.001)	0.208679	0.05 (0.007~0.092)	0.048 (0.006~0.091)
	Insula R	0.01 (0.003~0.018)	-0.066 (-0.237~0.106)	-0.001 (-0.003~0.001)	0.469696	0.049 (0.007~0.092)	0.048 (0.006~0.091)
Total cortical surface area		0.009 (0.004~0.015)	-0.381 (-0.617~-0.144)	-0.003 (-0.007~-0.001)	0.0246289	0.052 (0.010~0.094)	0.048 (0.007~0.090)
Brain structure		PSE → Brain (A)	Brain → CBCL Total Problems (B)	Overall Indirect Effect (A*B)		Direct Effect: PSE → Outcome	Total Effect
Cortical mean thickness		b (95% CI)	b (95% CI)	b (95% CI)	FDR-adjusted P value	b (95% CI)	b (95% CI)
Occipital	Cuneus R	0.003 (-0.001~0.008)	0.168 (-0.143~0.478)	0.168 (-0.143~0.478)	0.381058	0.048 (0.005~0.09)	0.048 (0.006~0.091)

## Sheet: Alcohol-Crystalized composite
Brain structure		PSE → Brain (A)	Brain → CBCL Total Problems (B)	Overall Indirect Effect (A*B)		Direct Effect: PSE → Outcome	Total Effect
Cortical volume		b (95% CI)	b (95% CI)	b (95% CI)	FDR-adjusted P value	b (95% CI)	b (95% CI)
Temporal	Banks of Superior Temporal Sulcus R	0.017 (0.005~0.03)	-0.004 (-0.032~0.025)	-0.0001 (-0.0006~0.0004)	0.790863	0.023 (0.012~0.034)	0.023 (0.012~0.034)
	fusiform L	0.016 (0.007~0.025)	0.046 (0.007~0.085)	0.0007 (0~0.0015)	0.0534211	0.022 (0.012~0.033)	0.023 (0.012~0.034)
	Middle temporal L	0.015 (0.007~0.024)	0.004 (-0.035~0.044)	0.0001 (-0.0005~0.0007)	0.824878	0.023 (0.012~0.034)	0.023 (0.012~0.034)
	Middle temporal R	0.017 (0.008~0.025)	0.056 (0.015~0.097)	0.0009 (0.0001~0.0018)	0.0282101	0.022 (0.012~0.033)	0.023 (0.013~0.034)
Intracranial volume		0.007 (0.001~0.013)	0.299 (0.237~0.36)	0.0021 (0.0004~0.0038)	0.0177161	0.023 (0.012~0.034)	0.025 (0.014~0.036)
Brain structure		PSE → Brain (A)	Brain → CBCL Total Problems (B)	Overall Indirect Effect (A*B)		Direct Effect: PSE → Outcome	Total Effect
Cortical surface area		b (95% CI)	b (95% CI)	b (95% CI)	FDR-adjusted P value	b (95% CI)	b (95% CI)
Frontal	Caudal middle frontal L	0.009 (-0.003~0.022)	0.086 (0.057~0.114)	0.0008 (-0.0003~0.0019)	0.136753	0.024 (0.013~0.035)	0.025 (0.014~0.036)
	Lateral orbitofrontal L	0.008 (0.001~0.016)	0.146 (0.099~0.193)	0.0012 (0~0.0023)	0.0424845	0.024 (0.013~0.035)	0.025 (0.014~0.036)
	Lateral orbitofrontal R	0.008 (0~0.017)	0.12 (0.078~0.162)	0.001 (-0.0001~0.002)	0.0717445	0.024 (0.013~0.035)	0.025 (0.014~0.036)
	Medial orbitofrontal L	0.008 (-0.001~0.016)	0.128 (0.088~0.168)	0.001 (-0.0002~0.0021)	0.0979791	0.024 (0.013~0.035)	0.025 (0.014~0.036)
	Medial orbitofrontal R	0.006 (-0.002~0.013)	0.158 (0.111~0.204)	0.0009 (-0.0003~0.0021)	0.147575	0.024 (0.013~0.035)	0.025 (0.014~0.036)
	Rostral middle frontal L	0.014 (0.005~0.022)	0.141 (0.1~0.182)	0.002 (0.0006~0.0033)	0.0040466	0.023 (0.012~0.034)	0.025 (0.014~0.036)
	Rostral middle frontal R	0.01 (0.001~0.019)	0.12 (0.081~0.159)	0.0012 (0~0.0023)	0.0413267	0.024 (0.013~0.035)	0.025 (0.014~0.036)
	Superior frontal L	0.011 (0.002~0.019)	0.149 (0.108~0.189)	0.0016 (0.0003~0.003)	0.0190189	0.023 (0.013~0.034)	0.025 (0.014~0.036)
	Superior frontal R	0.014 (0.005~0.022)	0.135 (0.096~0.174)	0.0018 (0.0005~0.0031)	0.00655601	0.023 (0.012~0.034)	0.025 (0.014~0.036)
	Frontal pole R	0.011 (0.001~0.02)	0.084 (0.046~0.122)	0.0009 (0~0.0018)	0.0456131	0.024 (0.013~0.035)	0.025 (0.014~0.036)
Parietal	Inferior parietal L	0.01 (0~0.021)	0.075 (0.042~0.108)	0.0008 (-0.0001~0.0016)	0.081678	0.024 (0.013~0.035)	0.025 (0.014~0.036)
	Inferior parietal R	0.016 (0.006~0.026)	0.092 (0.057~0.127)	0.0015 (0.0004~0.0026)	0.00728479	0.023 (0.013~0.034)	0.025 (0.014~0.036)
	Precuneus L	0.008 (-0.001~0.017)	0.083 (0.044~0.122)	0.0006 (-0.0002~0.0014)	0.117478	0.024 (0.014~0.035)	0.025 (0.014~0.036)
	Precuneus R	0.012 (0.003~0.021)	0.098 (0.059~0.136)	0.0011 (0.0002~0.0021)	0.0232944	0.024 (0.013~0.035)	0.025 (0.014~0.036)
	Supramarginal R	0.01 (-0.001~0.022)	0.076 (0.044~0.107)	0.0008 (-0.0001~0.0017)	0.0870631	0.024 (0.013~0.035)	0.025 (0.014~0.036)
Temporal	Banks of Superior Temporal Sulcus R	0.015 (0.003~0.026)	0.071 (0.039~0.102)	0.001 (0.0001~0.0019)	0.0263352	0.024 (0.013~0.035)	0.025 (0.014~0.036)
	fusiform L	0.012 (0.004~0.02)	0.162 (0.119~0.205)	0.002 (0.0006~0.0034)	0.00555491	0.023 (0.012~0.034)	0.025 (0.014~0.036)
	fusiform R	0.01 (0.002~0.018)	0.155 (0.112~0.198)	0.0015 (0.0002~0.0029)	0.0243684	0.023 (0.013~0.034)	0.025 (0.014~0.036)
	Inferior temporal L	0.013 (0.004~0.022)	0.11 (0.071~0.15)	0.0014 (0.0003~0.0025)	0.0112391	0.024 (0.013~0.034)	0.025 (0.014~0.036)
	Inferior temporal R	0.008 (0~0.017)	0.141 (0.1~0.182)	0.0012 (-0.0001~0.0024)	0.067739	0.024 (0.013~0.035)	0.025 (0.014~0.036)
	Middle temporal L	0.014 (0.005~0.023)	0.112 (0.072~0.152)	0.0016 (0.0005~0.0027)	0.00603085	0.023 (0.013~0.034)	0.025 (0.014~0.036)
	Middle temporal R	0.016 (0.007~0.024)	0.16 (0.118~0.201)	0.0025 (0.001~0.004)	0.000976282	0.022 (0.012~0.033)	0.025 (0.014~0.036)
	Superior temporal R	0.013 (0.005~0.021)	0.177 (0.134~0.22)	0.0023 (0.0008~0.0038)	0.00314623	0.023 (0.012~0.033)	0.025 (0.014~0.036)
	Transverse temporal R	0.018 (0.008~0.027)	0.091 (0.055~0.126)	0.0016 (0.0005~0.0027)	0.00418167	0.023 (0.013~0.034)	0.025 (0.014~0.036)
	Temporal pole R	0.01 (0~0.02)	0.066 (0.031~0.101)	0.0007 (-0.0001~0.0014)	0.0829308	0.024 (0.013~0.035)	0.025 (0.014~0.036)
Occipital	Lateral occipital L	0.011 (0.003~0.02)	0.104 (0.063~0.146)	0.0012 (0.0002~0.0022)	0.0227552	0.024 (0.013~0.035)	0.025 (0.014~0.036)
Cingulate	Caudal anterior L	0.015 (-0.002~0.031)	0.039 (0.018~0.061)	0.0006 (-0.0001~0.0013)	0.115761	0.024 (0.014~0.035)	0.025 (0.014~0.036)
	Posterior L	0.013 (0.002~0.024)	0.09 (0.058~0.122)	0.0012 (0.0001~0.0023)	0.0279543	0.024 (0.013~0.035)	0.025 (0.015~0.036)
Insula	Insula L	0.01 (0.002~0.017)	0.096 (0.051~0.142)	0.0009 (0.0001~0.0018)	0.0333567	0.024 (0.013~0.035)	0.025 (0.014~0.036)
	Insula R	0.012 (0.004~0.02)	0.126 (0.083~0.17)	0.0015 (0.0004~0.0027)	0.00830095	0.023 (0.013~0.034)	0.025 (0.014~0.036)
Total cortical surface area		0.01 (0.004~0.016)	0.266 (0.206~0.325)	0.0026 (0.001~0.0043)	0.00184257	0.022 (0.012~0.033)	0.025 (0.014~0.036)
Brain structure		PSE → Brain (A)	Brain → CBCL Total Problems (B)	Overall Indirect Effect (A*B)		Direct Effect: PSE → Outcome	Total Effect
Cortical mean thickness		b (95% CI)	b (95% CI)	b (95% CI)	FDR-adjusted P value	b (95% CI)	b (95% CI)
Occipital	Cuneus R	0.004 (-0.001~0.008)	0.083 (0.004~0.163)	0.0003 (-0.0002~0.0008)	0.207899	0.025 (0.014~0.035)	0.025 (0.014~0.036)
