# Supplementary material for: Prenatal substance exposure and child health: Understanding the role of environmental factors, genetics, and brain development
Source: PNAS Nexus. 2024 Jan 30;3(1):pgae003. doi: 10.1093/pnasnexus/pgae003 (PMC10826906; doi:10.1093/pnasnexus/pgae003)
Supplement: pgae003_Supplementary_Data [file pgae003_supplementary_data.zip › PNASNEXUS-PNASNEXUS-2023-00807R-s18.xlsx]

## Sheet: Caffeine
Outcome	Moderator	VR²	T-Value	b (95% CI)	Degrees of freedom	β	P value
total.sleep.problems	Birth context	0.12528	1.41707	0.015 (-0.006~0.035)	4786.88	0.0347232	0.156526
	Family context	0.157241	1.59495	0.014 (-0.003~0.032)	4787.45	0.0383564	0.11079
	Society context	0.106568	1.26686	0.010 (-0.006~0.026)	4788.59	0.0288087	0.205269
	Genetic context	0.0980485	0.786317	0.003 (-0.005~0.012)	4781.98	0.0214486	0.431721

## Sheet: Alcohol
Outcome	Moderator	VR²	T-Value	b (95% CI)	Degrees of freedom	β	P value
total.sleep.problems	Birth context	0.163271	1.2477	0.013 (-0.007~0.032)	4787.59	0.0223876	0.212203
	Family context	0.326998	2.35406	0.023 (0.004~0.041)	4783.88	0.0414168	0.0186098
	Society context	2.8655e-05	0.01447	0 (-0.017~0.017)	4788.34	0.000243245	0.988456
	Genetic context	0.00239366	-0.113096	0 (-0.009~0.008)	4784.4	-0.00237252	0.909959
upps_y_ss_sensation_seeking	Birth context	0.0374111	-0.524877	-0.008 (-0.036~0.021)	4761.45	-0.00967222	0.599693
	Family context	0.155343	1.32557	0.018 (-0.009~0.045)	4768.09	0.0239705	0.185047
	Society context	0.141716	1.18144	0.015 (-0.01~0.039)	4773.61	0.0203947	0.237489
	Genetic context	0.0435895	0.430201	0.003 (-0.009~0.015)	4768.62	0.00927386	0.667069
CBCL.rule.breaking.behavior	Birth context	0.0501564	0.587977	0.022 (-0.051~0.094)	3899.46	0.0113745	0.556582
	Family context	0.256642	1.76895	0.062 (-0.007~0.131)	3899.85	0.0336965	0.076981
	Society context	0.157092	-1.0321	-0.032 (-0.094~0.029)	3864	-0.0188791	0.302091
	Genetic context	0.0338599	0.348588	0.005 (-0.025~0.036)	3899.06	0.00779095	0.727418
CBCL.total.problemse	Birth context	0.388846	2.17321	0.075 (0.007~0.142)	2236.7	0.0407116	0.0298695
	Family context	0.474636	3.4131	0.112 (0.048~0.177)	3899.19	0.0635191	<0.001
	Society context	0.197129	-1.18874	-0.035 (-0.092~0.023)	2669.71	-0.0211104	0.234646
	Genetic context	0.432086	1.15747	0.017 (-0.012~0.046)	3415.54	0.0251875	0.247161
Executive.function/attention_inhibition	Birth context	0.122821	-1.03141	-0.009 (-0.025~0.008)	3810.02	-0.0212213	0.302415
	Family context	0.0229905	0.455869	0.004 (-0.012~0.019)	3806.47	0.00919073	0.64851
	Society context	0.140945	1.26845	0.009 (-0.005~0.023)	3816.83	0.02479	0.204716
	Genetic context	0.284225	-2.56667	-0.009 (-0.016~-0.002)	3805.75	-0.0611209	0.010306
Picture.vocabulary	Birth context	0.153424	1.65216	0.012 (-0.002~0.027)	4540.25	0.0287231	0.0985717
	Family context	0.123962	1.53512	0.011 (-0.003~0.024)	4538.09	0.0263064	0.124823
	Society context	0.0898277	1.22069	0.008 (-0.005~0.02)	4541.92	0.0200012	0.222268
	Genetic context	0.0230343	0.431579	0.001 (-0.005~0.007)	4539.17	0.00881909	0.666068
Oral.reading	Birth context	0.0475417	1.19431	0.01 (-0.007~0.027)	4452.19	0.0218437	0.232419
	Family context	0.0433398	1.15481	0.009 (-0.007~0.025)	4522.78	0.0208495	0.24823
	Society context	0.0566196	1.33505	0.01 (-0.005~0.024)	4516.04	0.0230367	0.181928
	Genetic context	0.0174042	-0.635376	-0.002 (-0.009~0.005)	4519.58	-0.0136562	0.525215
Crystallized.cognition	Birth context	0.0203341	0.680885	0.006 (-0.011~0.024)	3618.23	0.0134031	0.495988
	Family context	0.0396723	0.985453	0.008 (-0.008~0.025)	3620.8	0.0191201	0.324468
	Society context	0.0882564	1.55068	0.012 (-0.003~0.027)	3623.93	0.0291122	0.121067
	Genetic context	0.000321666	0.0696363	0 (-0.007~0.008)	3619.36	0.00159393	0.944487

## Sheet: Marijuana
Outcome	Moderator	VR²	T-Value	b (95% CI)	Degrees of freedom	β	P value
CBCL.thought.problems	Birth context	0.860289	3.93157	0.258 (0.13~0.387)	3895.75	0.0731838	<0.001
	Family context	0.618841	2.92567	0.207 (0.068~0.346)	3889.2	0.0509019	0.003457
	Society context	0.0320648	-0.66539	-0.048 (-0.19~0.094)	3892.33	-0.0105617	0.50584
	Genetic context	0.740581	1.66593	0.056 (-0.01~0.121)	3898.09	0.0445762	0.0958071
	PRS-ADHD	0.130897	0.547708	0.218 (-0.563~0.999)	3892.05	0.0336148	0.583924
	PRS-MDD	0.0154458	-0.815093	-0.354 (-1.206~0.498)	3887.32	-0.0483173	0.415069
	PRS-SCZ	0.518229	0.898208	0.348 (-0.411~1.107)	3887.8	0.0682244	0.36913
	PRS-Alcohol dependence	0.000189087	-0.0732923	-0.026 (-0.73~0.678)	3885.56	-0.00429084	0.941577
	PRS-Cannabis use disorder	0.0642262	1.58088	0.816 (-0.196~1.828)	3892.02	0.149977	0.113986
	PRS-Educational attainment	0.0115363	0.59027	0.266 (-0.617~1.148)	3884.45	0.0344153	0.555044
CBCL.externalizing.factors	Birth context	0.972917	4.41535	0.27 (0.15~0.39)	3899.35	0.0796143	<0.001
	Family context	0.406357	1.83486	0.121 (-0.008~0.25)	3892.39	0.030971	0.0666021
	Society context	0.00585663	-0.23573	-0.016 (-0.148~0.116)	3895.09	-0.00362745	0.813655
	Genetic context	0.992661	2.43808	0.076 (0.015~0.137)	3898.38	0.0631964	0.01481
	PRS-ADHD	0.281688	1.32738	0.493 (-0.235~1.222)	3892.24	0.0790059	0.184462
	PRS-MDD	0.0258885	-1.237	-0.502 (-1.296~0.293)	3890.21	-0.0711368	0.216163
	PRS-SCZ	3.38727e-05	-0.0187034	-0.007 (-0.715~0.701)	3890.04	-0.0013785	0.985079
	PRS-Alcohol dependence	0.0790349	2.39532	0.802 (0.146~1.459)	3888.94	0.135962	0.0166528
	PRS-Cannabis use disorder	0.0436149	2.26205	1.089 (0.145~2.033)	3892.2	0.208087	0.0237489
	PRS-Educational attainment	0.0198701	0.835702	0.351 (-0.472~1.174)	3887.71	0.0472783	0.403374
CBCL.total.problemse	Birth context	0.961626	4.74958	0.271 (0.159~0.383)	3773.9	0.084222	<0.001
	Family context	0.452756	2.21055	0.136 (0.015~0.257)	3889.85	0.036763	0.0271247
	Society context	0.0217738	-0.518963	-0.033 (-0.156~0.091)	3891.49	-0.0078722	0.603816
	Genetic context	0.875225	1.83396	0.053 (-0.004~0.11)	3898.68	0.046885	0.0667366
	PRS-ADHD	0.829949	0.999372	0.347 (-0.333~1.027)	3891.86	0.0585943	0.317677
	PRS-MDD	0.0210059	-1.08515	-0.411 (-1.153~0.331)	3886.47	-0.0614548	0.277922
	PRS-SCZ	0.00551072	-0.416735	-0.141 (-0.801~0.52)	3887.49	-0.0302443	0.676895
	PRS-Alcohol dependence	0.907797	0.873166	0.273 (-0.34~0.885)	3843.91	0.0487679	0.382627
	PRS-Cannabis use disorder	0.0536345	1.86432	0.838 (-0.043~1.719)	3891.79	0.168952	0.0623526
	PRS-Educational attainment	0.338064	-0.661716	-0.259 (-1.027~0.509)	3885.3	-0.0368491	0.508193
