# Supplementary material for: Prenatal substance exposure and child health: Understanding the role of environmental factors, genetics, and brain development
Source: PNAS Nexus. 2024 Jan 30;3(1):pgae003. doi: 10.1093/pnasnexus/pgae003 (PMC10826906; doi:10.1093/pnasnexus/pgae003)
Supplement: pgae003_Supplementary_Data [file pgae003_supplementary_data.zip › PNASNEXUS-PNASNEXUS-2023-00807R-s02.xlsx]

## Sheet: Characteristic description
Characteristic	No prenatal substance exposure	Prenatal Caffeine Exposure		Prenatal Alcohol Exposure		Prenatal Tobacco Exposure		Prenatal Marijuana Exposure		Prenatal Polysubstance Exposure
	(n = 3042)	(n = 5880)		(n = 2524)		(n = 1300)		(n = 547)		(n = 2587)
	Mean (SD)	Mean (SD)	p value	Mean (SD)	p value	Mean (SD)	p value	Mean (SD)	p value	Mean (SD)	p value
Age (years)	9.92 (0.62)	9.92 (0.62)	0.542	9.91 (0.63)	0.759	9.95 (0.63)	0.148	9.88 (0.61)	0.147	9.93 (0.63)	0.328
	N(%)	N(%)	p value	N(%)	p value	N(%)	p value	N(%)	p value	N(%)	p value
Sex			0.3121		0.08623		0.3282		0.1039		0.1591
Female	1,428(46.94%)	2,828(48.10%)		1,244(49.29%)		632(48.62%)		278(50.82%)		1264(48.86%)
Male	1,614(53.06%)	3,052(51.9%)		1,280(50.71%)		668(51.38%)		269(49.18%)		1323(51.14%)
Race/ ethnicity			< 0.001		< 0.001		< 0.001		< 0.001		< 0.001
Asian	89(2.93%)	84(1.43%)		30(1.19%)		6(0.46%)		4(0.73%)		22(0.85%)
Black	573(18.84%)	612(10.41%)		214(8.48%)		262(20.15%)		167(30.53%)		309(11.94%)
Hispanic	761(25.02%)	1,042(17.72%)		397(15.73%)		228(17.54%)		106(19.38%)		395(15.27%)
White	1,334(43.85%)	3,509(59.68%)		1,640(64.98%)		609(46.85%)		211(38.57%)		1555(60.11%)
Other	285(9.37%)	633(10.76%)		243(9.63%)		195(15.00%)		59(10.79%)		306(11.83%)
Poly Environment risks - Birth
	Yes / No / Unknown	Yes / No / Unknown		Yes / No / Unknown		Yes / No / Unknown		Yes / No / Unknown		Yes / No / Unknown
Prenatal cocaine/crack exposure	0(0.00%) / 3,041(99.97%) / 1(0.03%)	39(0.66%) / 5,822(99.01%) / 19(0.32%)	< 0.001	41(1.62%) / 2,465(97.66%) / 18(0.71%)	< 0.001	37(2.85%) / 1,245(95.77%) / 18(1.38%)	< 0.001	26(4.75%) / 506(92.50%) / 15(2.74%)	< 0.001	44(1.70%) / 2523(97.53%) / 20(0.77%)	< 0.001
Prenatal heroin/morphine exposure	0(0.00%) / 3,041(99.97%) / 1(0.03%)	8(0.14%) / 5,852(99.52%) / 20(0.34%)	< 0.001	4(0.16%) / 2,500(99.05%) / 20(0.79%)	< 0.001	6(0.46%) / 1,274(98.00%) / 20(1.54%)	< 0.001	4(0.73%) / 524(95.80%) / 19(3.47%)	< 0.001	5(0.19%) / 2561(98.99%) / 21(0.81%)	< 0.001
Prenatal oxycontin exposure	0(0.00%) / 3,041(99.97%) / 1(0.03%)	17(0.29%) / 5,839(99.30%) / 24(0.41%)	< 0.001	12(0.48%) / 2,492(98.73%) / 20(0.79%)	< 0.001	14(1.08%) / 1,266(97.38%) / 20(1.54%)	< 0.001	9(1.64%) / 517(94.52%) / 21(3.84%)	< 0.001	15(0.58%) / 2549(98.53%) / 23(0.89%)	< 0.001
Prenatal vitamin intake	2,847(93.59%) / 150(4.93%) / 45(1.48%)	5,562(94.59%) / 241(4.10%) / 77(1.31%)	0.1492	2,404(95.25%) / 86(3.41%) / 34(1.35%)	0.01722	1,202(92.46%) / 81(6.23%) / 17(1.31%)	0.2014	497(90.86%) / 37(6.76%) / 13(2.38%)	0.05868	2441(94.36%) / 109(4.21%) / 37(1.43%)	0.4327
Pregnancy planning	2,052 (67.46%) / 972(31.95%) / 18(0.59%)	3,598(61.19%) / 2,239(38.08%) /43(0.73%)	< 0.001	1,423(56.38%) / 1,083(42.91%) / 18(0.71%)	< 0.001	438(33.69%) / 838(64.46%) / 24(1.85%)	< 0.001	139(25.41%) / 401(73.31%) / 7(1.28%)	< 0.001	1,269(49.05%) / 1,288(49.79%) / 30(1.16%)	< 0.001
	Mean (SD)	Mean (SD)	p value	Mean (SD)	p value	Mean (SD)	p value	Mean (SD)	p value	Mean (SD)	p value
Breast feeding (months)	8.51 (8.85)	7.66 (8.37)	< 0.001	8.33 (8.46)	0.9759	4.33 (6.49)	< 0.001	5.41 (7.28)	< 0.001	7.03 (8.10)	< 0.001
Poly Environment risks- Family
	N(%)	N(%)	p value	N(%)	p value	N(%)	p value	N(%)	p value	N(%)	p value
	Yes / No / Unknown	Yes / No / Unknown		Yes / No / Unknown		Yes / No / Unknown		Yes / No / Unknown		Yes / No / Unknown
Partnership	2,394(78.70%) / 606(19.92%) / 42(1.38%)	4,885(83.08%) / 953(16.21%) / 42(0.71%)	< 0.001	2,094(82.96%) / 419(16.60%) / 11(0.44%)	< 0.001	910(70.00%) / 374(28.77%) / 16(1.23%)	< 0.001	359(65.63%) / 184(33.64%) / 4(0.73%)	< 0.001	2,062(79.71%) / 512(19.79%) / 13(0.50%)	0.004
Parental education			0.595		< 0.001		< 0.001		< 0.001		0.1402
Less than Bachelor's degree	1,225(40.27%)	2,305(39.20%)		763(30.23%)		925(71.15%)		367(67.09%)		1,127(43.56%)
Bachelor's degree	780(25.64%)	1,529(26.00%)		707(28.01%)		213(16.38%)		100(18.28%)		612(23.66%)
Master's degree	707(23.24%)	1,399(23.79%)		723(28.65%)		131(10.08%)		65(11.88%)		589(22.77%)
Professional School degree	148(4.87%)	321(5.46%)		149(5.90%)		15(1.15%)		7(1.29%)		122(4.72%)
Doctoral degree	179(5.88%)	324(5.51%)		182(7.21%)		14(1.08%)		8(1.46%)		137(5.30%)
Unknown	3(0.10%)	2(0.03%)		0(0.00%)		2(0.15%)		0(0.00%)		0(0.00%)
Family income			< 0.001		< 0.001		< 0.001		< 0.001		< 0.001
<$50,000	913(30.01%)	1,459(24.81%)		450(17.83%)		597(45.92%)		284(51.92%)		709(27.41%)
$50,000–100,000	714(23.47%)	1,601(27.23%)		676(26.78%)		349(26.85%)		127(23.22%)		681(26.32%)
>$100,000	1,095(36.00%)	2,417(41.11%)		1,276(50.55%)		212(16.31%)		91(16.64%)		1,028(39.74%)
Unknown	320(10.52%)	403(6.85%)		122(4.83%)		142(10.92%)		45(8.23%)		169(6.53%)
	Mean (SD)	Mean (SD)	p value	Mean (SD)	p value	Mean (SD)	p value	Mean (SD)	p value	Mean (SD)	p value
Maternal age at delivery (years)	29.39 (6.31)	29.68 (5.96)	0.0479556	30.20 (5.87)	< 0.001	26.51 (5.78)	< 0.001	25.43 (5.78)	< 0.001	29.10 (6.08)	0.077
Paternal age at delivery (years)	31.76 (7.12)	32.04 (6.83)	0.113743	32.38 (6.57)	< 0.001	29.46 (7.03)	< 0.001	28.50 (7.44)	< 0.001	31.67 (9.14)	0.281
Adult Self-Report - Total problems	17.07 (15.53)	22.54 (18.11)	< 0.001	23.66 (18.04)	< 0.001	30.66 (21.79)	< 0.001	33.47 (22.50)	< 0.001	26.31 (20.31)	< 0.001
Family conflict	2.06 (1.94)	2.04 (1.96)	0.377236	1.88 (1.93)	< 0.001	2.36 (2.06)	< 0.001	2.44 (2.05)	< 0.001	2.04 (1.98)	0.46
Parent monitoring	4.40 (0.50)	4.39 (0.50)	0.336435	4.40 (0.48)	0.5448	4.32 (0.53)	< 0.001	4.32 (0.53)	< 0.001	4.38 (0.51)	0.134
Poly Environment risks- Society
	N(%)	N(%)	p value	N(%)	p value	N(%)	p value	N(%)	p value	N(%)	p value
Daily Traffic Counts			< 0.001		< 0.001		0.1852		0.5905		< 0.001
<1,000	36(1.18%)	121(2.06%)		40(1.58%)		23(1.77%)		5(0.91%)		169(6.53%)
1,000 –8000	1,041(34.22%)	2,200(37.41%)		1,029(40.77%)		472(36.31%)		203(37.11%)		1,143(44.18%)
>8,000	1,782(58.58%)	3,261(55.46%)		1,347(53.37%)		724(55.69%)		307(56.12%)		1,531(59.18%)
Unknown	183(6.02%)	298(5.07%)		108(4.28%)		81(6.23%)		32(5.85%)		128(4.95%)
Urbanicity			< 0.001		< 0.001		0.004768		0.148		< 0.001
Rural	2,590(85.14%)	4,833(82.19%)		2,087(82.69%)		1,063(81.77%)		457(83.55%)		2,127(82.22%)
Urban Clusters	79(2.60%)	201(3.42%)		86(3.41%)		58(4.46%)		24(4.39%)		101(3.90%)
Urbanized Area	184(6.05%)	533(9.06%)		235(9.31%)		90(6.92%)		32(5.85%)		221(8.54%)
Unknown	189(6.21%)	313(5.32%)		116(4.60%)		89(6.85%)		34(6.21%)		138(5.33%)
	N(%)	N(%)	p value	N(%)	p value	N(%)	p value	N(%)	p value	N(%)	p value
Neighborhood safety			0.038		< 0.001		< 0.001		< 0.001		0.081
Completely unsafe	109(3.58%)	200(3.40%)		54(2.14%)		86(6.62%)		22(4.02%)		91(3.52%)
Not safe	226(7.43%)	348(5.92%)		131(5.19%)		143(11.00%)		71(12.98%)		175(6.76%)
Neutral	475(15.61%)	993(16.89%)		419(16.60%)		269(20.69%)		125(22.85%)		474(18.32%)
Safe	872(28.67%)	1,734(29.49%)		782(30.98%)		322(24.77%)		140(25.59%)		751(29.03%)
Completely safe	1,351(44.41%)	2,596(44.15%)		1,134(44.93%)		478(36.77%)		188(34.37%)		1,092(42.21%)
Unknown	9(0.30%)	9(0.15%)		4(0.16%)		2(0.15%)		1(0.18%)		4(0.15%)
	Mean (SD)	Mean (SD)	p value	Mean (SD)	p value	Mean (SD)	p value	Mean (SD)	p value	Mean (SD)	p value
Drug availability	1.95 (3.17)	3.08 (3.85)	< 0.001	4.22 (4.23)	< 0.001	3.56 (4.27)	< 0.001	4.73 (5.25)	< 0.001	2.32 (2.51)	< 0.001
PM 2.5	7.77 (1.60)	7.56 (1.50)	< 0.001	7.41 (1.53)	< 0.001	7.81 (1.52)	0.300403	7.78 (1.55)	0.630715	7.54 (1.56)	< 0.001
Lead risk	5.12 (3.19)	4.92 (3.05)	0.0217753	5.02 (3.02)	0.3842	5.88 (3.12)	< 0.001	6.30 (3.03)	< 0.001	5.32 (3.10)	0.011
School Environment	20.00 (2.76)	19.93 (2.77)	0.305259	19.94 (2.74)	0.4663	19.72 (2.99)	0.0225371	19.80 (3.02)	0.45184	19.88 (2.85)	0.266
School Involvement	13.13 (2.36)	13.04 (2.33)	0.0256295	13.07 (2.33)	0.2374	12.93 (2.42)	0.0110765	13.06 (2.42)	0.659955	13.05 (2.36)	0.152
School Disengagement	3.68 (1.47)	3.76 (1.45)	0.00772405	3.78 (1.43)	0.002825	3.86 (1.51)	< 0.001	3.86 (1.54)	0.0132398	3.82 (1.45)	< 0.001
Child Opportunity Scores
Education	58.78 (30.43)	61.97 (29.03)	< 0.001	67.50 (27.75)	< 0.001	49.66 (29.30)	< 0.001	49.95 (31.08)	< 0.001	61.88 (29.51)	< 0.001
Health and environment	57.43 (30.54)	60.31 (29.50)	< 0.001	64.30 (28.87)	< 0.001	46.17 (30.86)	< 0.001	45.01 (31.85)	< 0.001	58.51 (30.90)	0.153
Social and economic	56.79 (31.96)	61.48 (29.66)	< 0.001	66.22 (28.24)	< 0.001	47.00 (30.17)	< 0.001	45.23 (31.41)	< 0.001	60.15 (30.30)	< 0.001
Overall	57.81 (31.88)	62.33 (29.61)	< 0.001	67.72 (28.07)	< 0.001	47.18 (30.11)	< 0.001	45.78 (32.01)	< 0.001	61.18 (30.48)	< 0.001
Genetic risks
	N(%)	N(%)	p value	N(%)	p value	N(%)	p value	N(%)	p value	N(%)	p value
Family history problem	Yes / No	Yes / No		Yes / No		Yes / No		Yes / No		Yes / No
Alcohol problem	162(31.07%) / 2880(66.50%)	630(10.71%) / 5250(89.29%)	< 0.001	338(13.39%) / 2,186(86.61%)	< 0.001	288(22.15%) / 1,012(77.85%)	< 0.001	129(23.58%) / 418(76.42%)	< 0.001	1,150(44.45%) / 1,437(55.55%)	< 0.001
Drug use problem	66(2.17%) / 2,976(97.83%)	415(7.06%) / 5,465(92.94%)	< 0.001	202(8.00%) / 2,322(92.00%)	< 0.001	268(20.62%) / 1,032(79.38%)	< 0.001	146(26.69%) / 401(73.31%)	< 0.001	694(26.83%) / 1,893(73.17%)	< 0.001
Depression	491(16.14%) / 2,551(83.86%)	1,465(24.91%) / 4,415(75.09%)	< 0.001	681(26.98%) / 1,843(73.02%)	< 0.001	468(36.00%) / 832(64.00%)	< 0.001	218(39.85%) / 329(60.15%)	< 0.001	1,348(52.11%) / 1,239(47.89%)	< 0.001
Mania	32(1.05%) / 3,010(98.95%)	130(2.21%) / 5,750(97.79%)	< 0.001	67(2.65%) / 2,457(97.35%)	< 0.001	72(5.54%) / 1,228(94.46%)	< 0.001	33(6.03%) / 514(93.97%)	< 0.001	310(11.98%) / 2,277(88.02%)	< 0.001
Emotional/Psychiatric hospitalization	100(3.29%) / 2,942(96.71%)	423(7.19%) / 5,457(92.81%)	< 0.001	185(7.33%) / 2,339(92.67%)	< 0.001	257(19.77%) / 1,043(80.23%)	< 0.001	134(24.50%) / 413(75.50%)	< 0.001	655(25.32%) / 1,932(74.68%)	< 0.001
	Mean (SD)	Mean (SD)	p value	Mean (SD)	p value	Mean (SD)	p value	Mean (SD)	p value	Mean (SD)	p value
Polygenic score
ADHD	0.46 (0.12)	0.47 (0.12)	0.172	0.47 (0.12)	0.759	0.49 (0.12)	< 0.001	0.49 (0.12)	0.002	0.47 (0.12)	0.068
Schizophrenia	0.61 (0.14)	0.61 (0.13)	0.708	0.62 (0.13)	0.765	0.62 (0.13)	0.359	0.63 (0.13)	0.39	0.62 (0.13)	0.842
Major Depressive Disorder	0.42 (0.12)	0.41 (0.11)	< 0.001	0.40 (0.11)	< 0.001	0.43 (0.12)	0.08	0.43 (0.12)	0.41	0.41 (0.11)	0.002
Alcohol dependence	0.49 (0.14)	0.49 (0.13)	0.829	0.48 (0.14)	0.938	0.50 (0.13)	0.036	0.51 (0.14)	0.037	0.49 (0.13)	0.872
Cannbis use disorder	0.59 (0.11)	0.59 (0.11)	0.024	0.59 (0.11)	0.059	0.58 (0.11)	0.263	0.59 (0.10)	0.34	0.59 (0.11)	0.112
Educational attainment	-0.44 (0.12)	-0.44 (0.11)	0.069	-0.44 (0.11)	0.938	-0.39 (0.11)	< 0.001	-0.40 (0.12)	< 0.001	-0.43 (0.12)	0.002

## Sheet: Description of the use patterns
Estimated Total Consumption
Groups	Prenatal Caffeine Exposure (cups/week)			Prenatal Alcohol Exposure (drinks/week)			Prenatal Tobacco Exposure (times/week)		Prenatal Marijuana Exposure (times/week)
Use Pattern	Daily (n = 2,470)	Weekly (n = 1,895)	Monthly (n = 1,515)	Light reducers (n = 1,306)	Stable, light users (n = 89)	Heavier reducers (n = 755)	Light reducers (n = 63)	Heavier reducers (n =981)	n = 547
Mean (SD)	12.9 (9.9)	4.0 (3.7)	0.8 (0.8)	2.4 (1.5)	1.3 (0.9)	6.4 (5.4)	6.6 (1.6)	60.2 (44.8)	12.6 (10.2)
