# Supplementary material for: Prenatal substance exposure and child health: Understanding the role of environmental factors, genetics, and brain development
Source: PNAS Nexus. 2024 Jan 30;3(1):pgae003. doi: 10.1093/pnasnexus/pgae003 (PMC10826906; doi:10.1093/pnasnexus/pgae003)
Supplement: pgae003_Supplementary_Data [file pgae003_supplementary_data.zip › PNASNEXUS-PNASNEXUS-2023-00807R-s03.xlsx]

## Sheet: Behavior
Characteristic	No prenatal substance exposure			Prenatal Caffeine Exposure				Prenatal Alcohol Exposure				Prenatal Tobacco Exposure				Prenatal Marijuana Exposure
	(n = 3,042)			(n = 5,880)				(n = 2,524)				(n = 1,300)				(n = 547)
	Mean (SD)			Mean (SD)			p value	Mean (SD)			p value	Mean (SD)			p value	Mean (SD)			p value
Total sleep problems	33.85(6.94)			35.51(7.45)			< 0.001	35.90(7.36)			< 0.001	37.58(8.67)			< 0.001	37.87(8.90)			< 0.001
Impulsivity (UPPS-P)
Negative urgency	8.36(2.65)			8.48(2.59)			0.0397533	8.55(2.58)			0.00717899	8.77(2.75)			0.00138628	8.79(2.78)			0.00138628
Positive urgency	7.83(2.96)			7.98(2.91)			0.00787315	7.93(2.90)			0.10872	8.56(3.09)			< 0.001	8.63(3.12)			< 0.001
Lack of planning	7.53(2.31)			7.79(2.35)			< 0.001	7.93(2.28)			< 0.001	7.89(2.54)			0.10078	7.74(2.45)			0.10078
Sensation seeking	9.62(2.71)			9.84(2.65)			< 0.001	10.06(2.61)			< 0.001	9.78(2.69)			0.0582287	9.90(2.76)			0.0582287
Lack of perseverance	6.90(2.23)			7.07(2.22)			< 0.001	7.07(2.16)			< 0.001	7.15(2.31)			0.0117505	7.15(2.30)			0.0117505
Motivation (BIS/BAS)
Behavioral inhibition	9.35(3.73)			9.57(3.69)			0.0247902	9.58(3.61)			0.017875	9.76(3.82)			0.0661042	9.83(3.88)			0.0661042
Reward responsiveness	11.02(2.89)			10.93(2.91)			0.192876	10.91(2.89)			0.0772999	11.25(2.97)			0.00524991	11.41(2.96)			0.00524991
Drive	4.18(3.06)			4.01(3.03)			0.00918095	3.95(2.94)			0.00861237	4.45(3.12)			0.0441783	4.51(3.23)			0.0441783

## Sheet: Mental health
Characteristic	No prenatal substance exposure			Prenatal Caffeine Exposure				Prenatal Alcohol Exposure				Prenatal Tobacco Exposure				Prenatal Marijuana Exposure
	(n = 3,042)			(n = 5,880)				(n = 2,524)				(n = 1,300)				(n = 547)
	Mean (SD)			Mean (SD)			p value	Mean (SD)			p value	Mean (SD)			p value	Mean (SD)			p value
Mental health
Psychological problems (CBCL-parent)
Total problems	15.13(15.16)			18.85(18.15)			< 0.001	19.62(17.91)			< 0.001	25.07(21.96)			< 0.001	27.46(22.95)			< 0.001
Internalizing problems	4.43(5.22)			5.27(5.58)			< 0.001	5.45(5.51)			< 0.001	6.50(6.47)			< 0.001	6.88(6.57)			< 0.001
Anxious/Depressed	2.27(2.96)			2.61(3.08)			< 0.001	2.73(3.06)			< 0.001	3.10(3.41)			< 0.001	3.26(3.41)			< 0.001
Withdrawn/Depressed	0.92(1.59)			1.05(1.72)			< 0.001	1.09(1.74)			< 0.001	1.48(2.14)			< 0.001	1.64(2.21)			< 0.001
Somatic complaints	1.24(1.77)			1.60(2.01)			< 0.001	1.64(1.99)			< 0.001	1.92(2.25)			< 0.001	1.97(2.23)			< 0.001
Social problems	1.37(2.07)			1.65(2.30)			< 0.001	1.65(2.28)			< 0.001	2.40(2.78)			< 0.001	2.60(2.83)			< 0.001
Externalizing problems	3.52(5.02)			4.63(5.95)			< 0.001	4.84(5.99)			< 0.001	6.73(7.50)			< 0.001	7.41(7.84)			< 0.001
Rule breaking behavior	0.92(1.58)			1.21(1.85)			< 0.001	1.24(1.81)			< 0.001	1.91(2.41)			< 0.001	2.18(2.58)			< 0.001
Aggressive behavior	2.61(3.77)			3.42(4.46)			< 0.001	3.59(4.50)			< 0.001	4.82(5.48)			< 0.001	5.22(5.67)			< 0.001
Thought problems	1.34(1.99)			1.69(2.24)			< 0.001	1.80(2.24)			< 0.001	2.23(2.75)			< 0.001	2.54(3.04)			< 0.001
Attention problems	2.38(3.20)			3.05(3.49)			< 0.001	3.19(3.41)			< 0.001	3.99(3.92)			< 0.001	4.53(4.07)			< 0.001
	N (%)			N (%)			p value	N (%)			p value	N (%)			p value	N (%)			p value
	Yes /No			Yes /No				Yes /No				Yes /No				Yes /No
Past/present mental disorders
Major Depressive Disorder	62(2.04%) /2,980(97.96%)			176(2.99%) /5,704(97.01%)			0.009749	71(2.81%) /2,453(97.19%)			0.07245	58(4.46%) /1,242(95.54%)			< 0.001	24(4.39%) /523(95.61%)			0.001599
Unspecified Depressive Disorder	99(3.25%) /2,943(96.75%)			221(3.76%) /5,659(96.24%)			0.2486	95(3.76%) /2,429(96.24%)			0.338	62(4.77%) /1,238(95.23%)			0.01972	25(4.57%) /522(95.43%)			0.1544
Bipolar I Disorder	78(2.56%) /2,964(97.44%)			155(2.64%) /5,725(97.36%)			0.895	69(2.73%) /2,455(97.27%)			0.7573	53(4.08%) /1,247(95.92%)			0.01011	26(4.75%) /521(95.25%)			0.00755
Bipolar II Disorder	26(0.85%) /3,016(99.15%)			77(1.31%) /5,803(98.69%)			0.07157	37(1.47%) /2,487(98.53%)			0.04352	46(3.54%) /1,254(96.46%)			< 0.001	22(4.02%) /525(95.98%)			< 0.001
Unspecified Bipolar Disorder	100(3.29%) /2,942(96.71%)			202(3.44%) /5,678(96.56%)			0.7605	81(3.21%) /2,443(96.80%)			0.9301	72(5.54%) /1,228(94.46%)			< 0.001	32(5.85%) /515(94.15%)			0.004978
Schizophrenia Spectrum	9(0.30%) /3,033(99.70%)			40(0.68%) /5,840(99.32%)			0.02942	16(0.63%) /2,508(99.37%)			0.09367	20(1.54%) /1,280(98.46%)			< 0.001	8(1.46%) /539(98.54%)			< 0.001
Hallucinations	78(2.56%) /2,964(97.44%)			223(3.79%) /5,657(96.21%)			0.00284	110(4.36%) /2,414(95.64%)			< 0.001	76(5.85%) /1,224(94.15%)			< 0.001	36(6.58%) /511(93.42%)			< 0.001
Delusions	56(1.84%) /2,986(98.16%)			196(3.33%) /5,684(96.67%)			< 0.001	98(3.88%) /2,426(96.12%)			< 0.001	73(5.62%) /1,227(94.38%)			< 0.001	42(9.51%) /505(92.32%)			< 0.001
Associated Psychotic Symptoms	27(0.89%) /3,015(99.11%)			87(1.48%) /5,793(98.52%)			0.02378	38(1.51%) /2,486(98.49%)			0.04431	44(3.38%) /1,256(96.62%)			< 0.001	20(3.66%) /527(96.34%)			< 0.001
Panic Disorder	38(1.25%) /3,004(98.75%)			114(1.94%) /5,766(98.06%)			0.02146	42(1.66%) /2,482(98.34%)			0.2374	41(3.15%) /1,259(96.85%)			< 0.001	16(2.93%) /531(97.07%)			0.005546
Separation Anxiety Disorder	556(18.28%) /2,486(81.72%)			1,424(24.22%) /4,456(75.78%)			< 0.001	692(27.42%) /1,832(72.58%)			< 0.001	386(29.69%) /914(70.31%)			< 0.001	180(32.91%) /367(67.09%)			< 0.001
Social Anxiety Disorder	273(8.97%) /2,769(91.03%)			596(10.14%) /5,284(89.86%)			0.08605	264(10.46%) /2,260(89.54%)			0.06834	157(12.08%) /1,143(87.92%)			0.002076	70(12.80%) /477(87.20%)			0.006514
Specific Phobia	925(30.41%) /2,117(69.59%)			2,100(35.71%) /3,780(64.29%)			< 0.001	917(36.33%) /1,607(63.67%)			< 0.001	571(43.92%) /729(56.08%)			< 0.001	253(46.25%) /294(53.75%)			< 0.001
Generalized Anxiety Disorder	102(3.35%) /2,940(96.65%)			292(4.97%) /5,588(95.03%)			< 0.001	127(5.03%) /2,397(94.97%)			0.002132	88(6.77%) /1,212(93.23%)			< 0.001	39(7.13%) /508(92.87%)			< 0.001
Obsessive Compulsive Disorder	257(8.45%) /2,785(91.55%)			543(9.23%) /5,337(90.77%)			0.2328	253(10.02%) /2,271(15.20%)			0.04754	169(13%) /1,131(87%)			< 0.001	92(16.82%) /455(83.18%)			< 0.001
Attention Deficit Hyperactivity Disorder	487(16.01%) /2,555(83.99%)			1,292(21.97%) /4,588(78.03%)			< 0.001	599(23.73%) /1,925(84.80%)			< 0.001	398(30.62%) /902(69.38%)			< 0.001	183(33.46%) /364(66.54%)			< 0.001
Oppositional Defiant Disorder	311(10.22%) /2,731(89.78%)			894(15.20%) /4,986(84.80%)			< 0.001	441(17.47%) /2,083(3.30%)			< 0.001	291(22.38%) /1,009(77.62%)			< 0.001	132(24.13%) /415(75.87%)			< 0.001
Conduct Disorder	61(2.01%) /2,981(97.99%)			194(3.30%) /5,686(96.70%)			< 0.001	87(3.45%) /2,437(96.70%)			0.001177	90(6.92%) /1,210(9.08%)			< 0.001	44(8.04%) /503(91.96%)			< 0.001
Post Traumatic Stress Disorder	31(1.02%) /3,011(98.98%)			127(2.16%) /5,753(97.84%)			< 0.001	52(2.06%) /2,472(97.94%)			0.002074	67(5.15%) /1,233(94.85%)			< 0.001	40(7.31%) /507(92.69%)			< 0.001

## Sheet: Cognition
Characteristic	No prenatal substance exposure			Prenatal Caffeine Exposure				Prenatal Alcohol Exposure				Prenatal Tobacco Exposure				Prenatal Marijuana Exposure
	(n = 3,042)			(n = 5,880)				(n = 2,524)				(n = 1,300)				(n = 547)
	Mean (SD)			Mean (SD)			p value	Mean (SD)			p value	Mean (SD)			p value	Mean (SD)			p value
Cognition
School performance	2.08(2.52)			2.07(2.50)			0.985099	1.93(2.40)			0.126807	2.39(2.81)			0.00431217	2.50(2.76)			0.00156735
NIH cognition Toolbox
Total Intelligence	99.95(18.30)			101.4(17.2)			< 0.001	104.7(16.9)			< 0.001	95.96(16.56)			< 0.001	95.72(17.32)			< 0.001
Fluid Intelligence	95.41(17.32)			96.33(16.82)			0.00831342	98.27(16.57)			< 0.001	92.52(16.91)			< 0.001	92.61(17.36)			< 0.001
Working Memory	100.00(14.56)			101.30(14.15)			< 0.001	103.00(14.04)			< 0.001	97.92(13.90)			< 0.001	98.63(14.96)			0.0255159
Episodic memory	100.80(16.02)			101.50(15.57)			0.0121404	102.30(15.80)			< 0.001	97.99(15.11)			< 0.001	98.06(15.38)			< 0.001
Processing Speed (Pattern Comparison)	94.42(21.43)			94.19(21.59)			0.0203672	94.91(21.24)			0.205948	92.53(22.06)			0.00897333	92.22(21.64)			0.0846774
Inhibitory Control and Attention	95.15(13.89)			95.69(13.18)			0.0517699	96.91(13.23)			< 0.001	94.49(13.98)			0.126749	94.24(14.06)			0.0922593
Cognitive Flexibility	96.47(15.08)			97.19(14.96)			0.0148588	98.54(15.09)			< 0.001	94.92(14.81)			< 0.001	94.15(14.73)			< 0.001
Crystallized Intelligence	104.90(18.38)			106.30(17.44)			< 0.001	109.90(17.44)			< 0.001	101.10(16.06)			< 0.001	100.70(16.66)			< 0.001
Picture Vocabulary	106.00(17.27)			107.80(16.08)			< 0.001	111.00(16.15)			< 0.001	103.20(14.91)			< 0.001	103.30(16.20)			< 0.001
Oral Reading	102.2(18.92)			102.90(18.52)			0.0406934	105.6(18.82)			< 0.001	98.37(17.17)			< 0.001	97.99(17.05)			< 0.001
The Rey Auditory Verbal Learning Test (RAVLT)
Verbal Learning	42.94(11.44)			43.91(11.12)			< 0.001	44.84(10.78)			< 0.001	41.96(10.58)			< 0.001	41.72(11.11)			0.00926693
Short Delay	9.66(3.09)			9.77(3.00)			0.151198	10.06(2.88)			< 0.001	9.24(3.04)			< 0.001	9.17(3.09)			< 0.001
Long (30 min) Delay	9.19(3.24)			9.29(3.18)			0.178167	9.61(3.07)			< 0.001	8.65(3.27)			< 0.001	8.68(3.28)			0.00136393
Cash Choice Task - Delayed gratification	1.63(0.52)			1.62(0.52)			0.293831	1.63(0.52)			0.911754	1.64(0.53)			0.763629	1.64(0.55)			0.950391
