# Supplementary material for: Prenatal substance exposure and child health: Understanding the role of environmental factors, genetics, and brain development
Source: PNAS Nexus. 2024 Jan 30;3(1):pgae003. doi: 10.1093/pnasnexus/pgae003 (PMC10826906; doi:10.1093/pnasnexus/pgae003)
Supplement: pgae003_Supplementary_Data [file pgae003_supplementary_data.zip › PNASNEXUS-PNASNEXUS-2023-00807R-s04.xlsx]

## Sheet: exposure throughout pregnancy
PSE 1	PSE 2	T-Value	Degrees of freedom	b (95% CI)	β	Partial η2	P value	FDR-adjusted P value
Alcohol	Tobacco	20.5581	9778.94	0.267 (0.242-0.293)	0.20737	0.0414283	< 0.001	< 0.001
	Marijuana	21.1937	9827.37	0.392 (0.355-0.428)	0.205449	0.0437087	< 0.001	< 0.001
	Caffeine	12.6331	9819.52	0.114 (0.096-0.132)	0.128045	0.015993	< 0.001	< 0.001
Caffeine	Alcohol	12.5421	9827.99	0.139 (0.117-0.161)	0.123775	0.0157536	< 0.001	< 0.001
	Tobacco	11.1926	9788.99	0.164 (0.135-0.193)	0.113086	0.0126358	< 0.001	< 0.001
	Marijuana	4.57191	9831.09	0.096 (0.055-0.137)	0.0446688	0.00212164	< 0.001	< 0.001
Marijuana	Alcohol	21.2625	9806.23	0.112 (0.101-0.122)	0.213114	0.0440711	< 0.001	< 0.001
	Tobacco	32.6481	9416.61	0.219 (0.206-0.233)	0.324074	0.101684	< 0.001	< 0.001
	Caffeine	4.59984	9825.37	0.022 (0.013-0.032)	0.0477604	0.00214883	< 0.001	< 0.001
Tobacco	Alcohol	20.6874	9739.2	0.154 (0.140-0.169)	0.199163	0.0420931	< 0.001	< 0.001
	Marijuana	32.0488	9824.64	0.437 (0.410-0.464)	0.295543	0.0946506	< 0.001	< 0.001
	Caffeine	10.9938	9807.03	0.075 (0.062-0.089)	0.109092	0.0121741	< 0.001	< 0.001

## Sheet: before knowledge of pregnancy
PSE 1	PSE 2	T-Value	Degrees of freedom	b (95% CI)	β	Partial η2	P value	FDR-adjusted P value
Alcohol	Tobacco	21.1703	9147.16	0.320 (0.290-0.350)	0.214942	0.0467084	< 0.001	< 0.001
	Marijuana	18.7645	9407.63	0.415 (0.372-0.459)	0.183628	0.0360773	< 0.001	< 0.001
	Caffeine	10.9841	9549.51	0.098 (0.081-0.116)	0.11345	0.0124767	< 0.001	< 0.001
Caffeine	Alcohol	10.8459	9560.09	0.125 (0.103-0.148)	0.108261	0.0121552	< 0.001	< 0.001
	Tobacco	6.48651	9355.98	0.115 (0.080-0.149)	0.0658546	0.00447697	< 0.001	< 0.001
	Marijuana	2.11344	9621.99	0.054 (0.004-0.103)	0.020556	0.000463997	0.0345885	0.0345885
Marijuana	Alcohol	18.6714	9378.94	0.086 (0.077-0.095)	0.194927	0.0358385	< 0.001	< 0.001
	Tobacco	26.2459	9074.13	0.173 (0.161-0.186)	0.271	0.0705573	< 0.001	< 0.001
	Caffeine	2.18121	9578.95	0.009 (0.001-0.017)	0.0232087	0.000496436	0.0291918	0.0318456
Tobacco	Alcohol	21.1745	9146.07	0.146 (0.132-0.159)	0.217283	0.0467312	< 0.001	< 0.001
	Marijuana	26.0113	9243.19	0.395 (0.366-0.425)	0.253095	0.0682061	< 0.001	< 0.001
	Caffeine	6.48969	9355.81	0.039 (0.027-0.051)	0.0680156	0.00448142	< 0.001	< 0.001

## Sheet: after knowledge of pregnancy
PSE 1	PSE 2	T-Value	Degrees of freedom	b (95% CI)	β	Partial η2	P value	FDR-adjusted P value
Alcohol	Tobacco	12.1848	6939.21	0.127 (0.107-0.148)	0.149696	0.0209474	< 0.001	< 0.001
	Marijuana	18.6643	7402.24	0.297 (0.266-0.329)	0.214594	0.0449457	< 0.001	< 0.001
	Caffeine	7.76327	7336.21	0.033 (0.024-0.041)	0.0897179	0.00814826	< 0.001	< 0.001
Caffeine	Alcohol	7.98497	7447.88	0.247 (0.186-0.307)	0.089595	0.00848812	< 0.001	< 0.001
	Tobacco	10.8873	8682.1	0.257 (0.211-0.304)	0.116567	0.0134688	< 0.001	< 0.001
	Marijuana	5.0144	9416.64	0.179 (0.109-0.249)	0.0506758	0.00266308	< 0.001	< 0.001
Marijuana	Alcohol	18.7217	7382.25	0.151 (0.135-0.167)	0.209156	0.0453268	< 0.001	< 0.001
	Tobacco	30.1723	7875.9	0.191 (0.179-0.204)	0.318772	0.103612	< 0.001	< 0.001
	Caffeine	5.04852	9349.75	0.015 (0.009-0.021)	0.0523641	0.0027186	< 0.001	< 0.001
Tobacco	Alcohol	12.2624	6917.83	0.158 (0.133-0.183)	0.13441	0.0212738	< 0.001	< 0.001
	Marijuana	29.3588	8695.99	0.473 (0.441-0.504)	0.283449	0.0901804	< 0.001	< 0.001
	Caffeine	10.0798	8317.62	0.045 (0.037-0.054)	0.100365	0.0120679	< 0.001	< 0.001
